# Supplementary material for: Multi-omics analysis identifies a role for Streptococcus suis MnmE in growth regulation and environmental adaptation
Source: Microbiol Spectr. 2026 May 22;14(7):e01201-26. doi: 10.1128/spectrum.01201-26 (PMC13340040; doi:10.1128/spectrum.01201-26)
Supplement: Table S1 — Sequences of primers used in this study. [file spectrum.01201-26-s0002.xlsx]

## Sheet: Sequence of primers used in thi
Table S1. Sequence of primers used in this study.
Primers	Primers sequence(5’-3’)	Amplification for
Mup1-F	ATTGCAATTTGCTGATAATA	5′ homologous recombination arms of the mnmE (766 bp)
Mup1-R	AGCCTCTGGCGAAACAATATCTTTCTTTCTAA
Mup2-R	TACATGACTTTTGTTCATATCTTTCTTTCTAA
Mdown1-F	CCTACGGGGAATTTGGGAACAAAAGTCATGTA	3′ homologous recombination arms of the mnmE (766 bp)
Mdown1-R	AAGCCCTTCTCCTGTGGCAA
Mdown2-F	TTAGAAAGAAAGATATGAACAAAAGTCATGTA
PPE-F	TTAGAAAGAAAGATATTGTTTCGCCAGAGGCT	PPE gene (2364 bp)
PPE-R	TACATGACTTTTGTTCCCAAATTCCCCGTAGG
MI-F	GCTGGACGAGGTTATGATTG	the internal fragment of the mnmE gene (500 bp)
MI-R	GACGACCGATAATAGCGG
ME-F	GCCTCAATTGTACGATTAATT	the mnmE gene and its upstream and downstream regions (2914 bp)
ME-R	GATAGATGGTTCCATTGACCC
CM-F	GGTCGACTCTAGAGGATCCAATTTTCCTCTTTCAGTA	mnmE gene and its Promoter (1724 bp)
CM-R	ACGACGGCCAGTGAATTCTGTTTAGTATATCTAAAT
