# Supplementary material for: Multi-omics analysis identifies a role for Streptococcus suis MnmE in growth regulation and environmental adaptation
Source: Microbiol Spectr. 2026 May 22;14(7):e01201-26. doi: 10.1128/spectrum.01201-26 (PMC13340040; doi:10.1128/spectrum.01201-26)
Supplement: Table S2 — Transcriptional responses in S. suis strains 05ZYH33 and ΔmnmE. [file spectrum.01201-26-s0003.xlsx]

## Sheet: Transcriptional responses in S.
Table S2. Transcriptional responses in S. suis strains 05ZYH33 and ΔmnmE.
Gene_ID	M_FPKM	WT_FPKM	logFC	PValue	FDR	sig	Gene_ID	M1_count	M2_count	M3_count	WT1_count	WT2_count	WT3_count	M1_FPKM	M2_FPKM	M3_FPKM	WT1_FPKM	WT2_FPKM	WT3_FPKM	protein_ID	description	type	KEGG_ID	KEGG_name	KEGG_description	EC	blast_uniprot	uniprot_description	symbol	Gene Ontology (biological process)	Gene Ontology (cellular component)	Gene Ontology IDs	Gene Ontology (molecular function)	eggNOG	COG_num	Functional_description	Functional_class	Class_description	CARD_id|Name|Description	ARDB_id|Resistance_Type|Resistance_Requirement|Antibiotic_Resistance|Original_Resistance_Type|Description	VFDB_internal_id|VF_id|VF_name|Related_genes|VFcategory|Characteristics|Structure_features|Functions|Mechanism
SSU05_1454	0.050853333333333	489.142676666667	-13.0382	2.18E-78	4.72E-75	down	SSU05_1454	0	1	1	5888	9020	7962	0	0.07644	0.07612	457.701	459.615	550.112	ABP90420.1	Predicted GTPase	protein-coding	K03650	mnmE	tRNA modification GTPase	[EC:3.6.-.-]	A4VWD1	tRNA modification GTPase MnmE (EC 3.6.-.-)	mnmE	tRNA methylation [GO:0030488]; tRNA wobble uridine modification [GO:0002098]	cytosol [GO:0005829]	GO:0002098; GO:0003924; GO:0005525; GO:0005829; GO:0030488; GO:0046872	GTP binding [GO:0005525]; GTPase activity [GO:0003924]; metal ion binding [GO:0046872]	COG0486;	COG0486	tRNA U34 5-carboxymethylaminomethyl modifying GTPase MnmE/TrmE	J	Translation, ribosomal structure and biogenesis ;	-	-	-
SSU05_2230	6835.44	0.63938	12.8125912425136	1.83E-76	1.99E-73	up	SSU05_2230	15482	0	2	0	2	0	20503.4	0	2.86545	0	1.91814	0	-	tRNA-Val	tRNA	K14237	tRNA-Val	tRNA Val	-	-	-	-	-	-	-	-	-	-	-	-	-	-	-	-
SSU05_0628	24.2604166666667	4321.45852333333	-7.47666	1.96E-51	1.41E-48	down	SSU05_0628	244	324	495	26752	44779	142133	15.6947	22.641	34.4455	1901.07	2085.88	8977.42	ABP89594.1	Predicted membrane protein	protein-coding	-	-	-	-	Q4R0Z0	ArcD (C4-dicarboxylate anaerobic carrier protein)	arcD	-	plasma membrane [GO:0005886]	GO:0005886	-	-	COG1288	Uncharacterized membrane protein YfcC, ion transporter superfamily	R	General function prediction only ;	-	-	-
SSU05_2229	0.882893333333333	1050.33	-9.91301	2.57E-50	1.39E-47	down	SSU05_2229	2	0	0	0	0	2423	2.64868	0	0	0	0	3150.99	-	tRNA-Ala	tRNA	K14218	tRNA-Ala	tRNA Ala	-	-	-	-	-	-	-	-	-	-	-	-	-	-	-	-
SSU05_0627	11.4153666666667	1887.05841333333	-7.36839	4.33E-50	1.88E-47	down	SSU05_0627	83	96	153	5840	7373	47387	8.05641	10.1233	16.0664	626.26	518.274	4516.64	ABP89593.1	Carbamate kinase	protein-coding	K00926	arcC	carbamate kinase	[EC:2.7.2.2]	A0A0Z9I6N1	Carbamate kinase	arcC1	arginine deiminase pathway [GO:0019546]; phosphorylation [GO:0016310]	cytosol [GO:0005829]	GO:0005829; GO:0008804; GO:0016310; GO:0019546	carbamate kinase activity [GO:0008804]	-	COG0549	Carbamate kinase	E	Amino acid transport and metabolism ;	-	-	-
SSU05_1555	8.05563666666667	516.545386666667	-6.0014	5.82E-38	2.10E-35	down	SSU05_1555	115	122	106	654	861	22282	7.67277	8.84304	7.6511	48.207	41.6015	1459.83	ABP90521.1	Glycosidase	protein-coding	K00690	E2.4.1.7	sucrose phosphorylase	[EC:2.4.1.7]	D5AJ27	Sucrose phosphorylase (EC 2.4.1.7) (Sucrose glucosyltransferase)	-	carbohydrate metabolic process [GO:0005975]	-	GO:0005975; GO:0009018	sucrose phosphorylase activity [GO:0009018]	-	COG0366	Glycosidase	G	Carbohydrate transport and metabolism ;	-	-	-
SSU05_0626	44.7839666666667	2302.13002666667	-5.68355	1.48E-35	4.59E-33	down	SSU05_0626	411	391	530	8337	9870	57110	39.1856	40.4994	54.6669	878.158	681.48	5346.75	ABP89592.1	Ornithine carbamoyltransferase	protein-coding	K00611	OTC	ornithine carbamoyltransferase	[EC:2.1.3.3]	A4W094	Ornithine carbamoyltransferase (OTCase) (EC 2.1.3.3)	arcB	arginine biosynthetic process via ornithine [GO:0042450]; arginine catabolic process to ornithine [GO:0019547]; arginine deiminase pathway [GO:0019546]; citrulline biosynthetic process [GO:0019240]	cytoplasm [GO:0005737]	GO:0004585; GO:0005737; GO:0016597; GO:0019240; GO:0019546; GO:0019547; GO:0042450	amino acid binding [GO:0016597]; ornithine carbamoyltransferase activity [GO:0004585]	-	COG0078	Ornithine carbamoyltransferase	E	Amino acid transport and metabolism ;	-	-	VFG015903|||WP_011169509) (argK) ornithine carbamoyltransferase |||||
SSU05_0450	2.56765666666667	136.804193333333	-5.71661	4.12E-32	1.12E-29	down	SSU05_0450	16	1	20	294	296	1552	3.18278	0.21611	4.30408	64.6118	42.6412	303.16	ABP89416.1	Phosphotransferase system, mannose/fructose/N-acetylgalactosamine-specific component IIB	protein-coding	K02794	manX	mannose PTS system EIIAB component	[EC:2.7.1.191]	A0A0Z8ZBE2	Phosphotransferase system, mannose/fructose/N-acetylgalactosamine-specific component IIB	manX_4	phosphoenolpyruvate-dependent sugar phosphotransferase system [GO:0009401]; phosphorylation [GO:0016310]	cytoplasm [GO:0005737]	GO:0005737; GO:0008982; GO:0009401; GO:0016301; GO:0016310	kinase activity [GO:0016301]; protein-N(PI)-phosphohistidine-sugar phosphotransferase activity [GO:0008982]	-	COG3444	Phosphotransferase system, mannose/fructose/N-acetylgalactosamine-specific component IIB	G	Carbohydrate transport and metabolism ;	-	-	-
SSU05_0212	9.26932666666667	336.356956666667	-5.17963	7.34E-31	1.77E-28	down	SSU05_0212	146	86	144	1604	1874	11418	10.2728	6.57388	10.9613	124.686	95.4898	788.895	ABP89180.1	Phosphotransferase system cellobiose-specific component IIC	protein-coding	K02761	celB	cellobiose PTS system EIIC component	-	D5AFP4	Permease IIC component	-	N,N'-diacetylchitobiose import [GO:1902815]; phosphoenolpyruvate-dependent sugar phosphotransferase system [GO:0009401]	plasma membrane [GO:0005886]	GO:0005886; GO:0008982; GO:0009401; GO:1902815	protein-N(PI)-phosphohistidine-sugar phosphotransferase activity [GO:0008982]	-	COG1455	Phosphotransferase system cellobiose-specific component IIC	G	Carbohydrate transport and metabolism ;	-	-	-
SSU05_0452	5.14932666666667	193.083976666667	-5.22375	1.94E-30	4.21E-28	down	SSU05_0452	51	34	45	665	797	3881	5.76669	4.1766	5.50469	83.0723	65.2629	430.917	ABP89418.1	Phosphotransferase system, mannose/fructose/N-acetylgalactosamine-specific component IID	protein-coding	K02796	manZ	mannose PTS system EIID component	-	D5AGA2	PTS system mannose family IID component protein	-	phosphoenolpyruvate-dependent sugar phosphotransferase system [GO:0009401]	membrane [GO:0016020]	GO:0009401; GO:0016020	-	-	COG3716	Phosphotransferase system, mannose/fructose/N-acetylgalactosamine-specific component IID	G	Carbohydrate transport and metabolism ;	-	-	-
SSU05_0213	9.16101333333333	315.959343333333	-5.10678	2.34E-30	4.61E-28	down	SSU05_0213	204	140	173	1900	2285	15258	10.3203	7.69445	9.46829	106.192	83.7143	757.971	ABP89181.1	hypothetical protein	protein-coding	-	-	-	-	D5AFP5	DUF4838 domain-containing protein	-	-	-	-	-	-	-	-	-	-	-	-	-
SSU05_0625	24.5433633333333	751.463	-4.93559	1.08E-28	1.94E-26	down	SSU05_0625	80	122	114	1228	1585	7922	17.5378	29.0557	27.0366	297.413	251.631	1705.34	ABP89591.1	Histone acetyltransferase HPA2 and related acetyltransferases	protein-coding	-	-	-	-	D5AGW0	GCN5-related N-acetyltransferase	-	-	-	GO:0016747	acyltransferase activity, transferring groups other than amino-acyl groups [GO:0016747]	-	COG0454	N-acetyltransferase, GNAT superfamily (includes histone acetyltransferase HPA2)	KR	Transcription ; General function prediction only ;	-	-	-
SSU05_0451	4.70551	146.031993333333	-4.95288	4.41E-28	7.36E-26	down	SSU05_0451	35	29	60	494	577	3172	3.75966	3.38427	6.9726	58.6253	44.8856	334.585	ABP89417.1	Phosphotransferase system, mannose/fructose/N-acetylgalactosamine-specific component IIC	protein-coding	K02795	manY	mannose PTS system EIIC component	-	A0A0H3MTJ5	Sugar phosphotransferase system (PTS), sorbose-specific family, IIC component	-	phosphoenolpyruvate-dependent sugar phosphotransferase system [GO:0009401]	plasma membrane [GO:0005886]	GO:0005886; GO:0009401	-	-	COG3715	Phosphotransferase system, mannose/fructose/N-acetylgalactosamine-specific component IIC	G	Carbohydrate transport and metabolism ;	-	-	-
SSU05_1560	4.52258	116.043	-4.68016	1.72E-26	2.66E-24	down	SSU05_1560	83	102	103	406	544	7118	3.68928	4.92551	4.95295	19.9374	17.5111	310.681	ABP90525.1	Alpha-galactosidase	protein-coding	K07407	E3.2.1.22B	alpha-galactosidase	[EC:3.2.1.22]	A0A0H3N0S9	Alpha-galactosidase (EC 3.2.1.22)	aga	carbohydrate catabolic process [GO:0016052]	-	GO:0004557; GO:0016052	alpha-galactosidase activity [GO:0004557]	-	COG3345	Alpha-galactosidase	G	Carbohydrate transport and metabolism ;	-	-	-
SSU05_0361	21.1579	487.128556666667	-4.52468	1.41E-25	2.04E-23	down	SSU05_0361	265	345	308	2527	3323	17520	17.287	24.4501	21.7365	182.12	156.984	1122.28	ABP89328.1	Galactose-1-phosphate uridyltransferase	protein-coding	K00965	galT	UDPglucose--hexose-1-phosphate uridylyltransferase	[EC:2.7.7.12]	A0A0H3MXR1	Galactose-1-phosphate uridylyltransferase (Gal-1-P uridylyltransferase) (EC 2.7.7.12) (UDP-glucose--hexose-1-phosphate uridylyltransferase)	galT	galactose metabolic process [GO:0006012]	cytoplasm [GO:0005737]	GO:0005737; GO:0006012; GO:0008108	UDP-glucose:hexose-1-phosphate uridylyltransferase activity [GO:0008108]	-	COG4468	Galactose-1-phosphate uridylyltransferase	G	Carbohydrate transport and metabolism ;	-	-	-
SSU05_1557	8.50433	183.916	-4.43081	2.95E-24	4.00E-22	down	SSU05_1557	100	60	61	350	398	4404	11.0362	7.19378	7.28303	42.6741	31.8092	477.264	ABP90523.1	ABC-type sugar transport system, permease component	protein-coding	K10118	msmF	raffinose/stachyose/melibiose transport system permease protein	-	A0A2S2F5Q9	Sugar ABC transporter permease	-	transmembrane transport [GO:0055085]	plasma membrane [GO:0005886]	GO:0005886; GO:0055085	-	-	COG1175	ABC-type sugar transport system, permease component	G	Carbohydrate transport and metabolism ;	-	-	-
SSU05_0624	150.986763333333	3046.21	-4.33455	3.78E-24	4.82E-22	down	SSU05_0624	767	2568	2338	12740	14606	99942	57.0833	207.633	188.244	1047.52	787.22	7303.9	ABP89590.1	ArcA	protein-coding	K01478	arcA	arginine deiminase	[EC:3.5.3.6]	D5AGV9	Arginine deiminase (ADI) (EC 3.5.3.6) (Arginine dihydrolase) (AD)	arcA	arginine catabolic process to ornithine [GO:0019547]; arginine deiminase pathway [GO:0019546]	cytoplasm [GO:0005737]	GO:0005737; GO:0016990; GO:0019546; GO:0019547	arginine deiminase activity [GO:0016990]	-	COG2235	Arginine deiminase	E	Amino acid transport and metabolism ;	-	-	-
SSU05_0717	7.63729333333333	153.447306666667	-4.32647	1.80E-23	2.16E-21	down	SSU05_0717	85	73	88	1091	1412	3041	7.5046	7.00195	8.40533	106.417	90.2807	263.644	ABP89683.1	Glycerol dehydrogenase and related enzyme	protein-coding	K00005	gldA	glycerol dehydrogenase	[EC:1.1.1.6]	D5AH48	Glycerol dehydrogenase (EC 1.1.1.6)	-	glycerol metabolic process [GO:0006071]	cytosol [GO:0005829]	GO:0005829; GO:0006071; GO:0016614; GO:0046872	metal ion binding [GO:0046872]; oxidoreductase activity, acting on CH-OH group of donors [GO:0016614]	-	COG0371	Glycerol dehydrogenase or related enzyme, iron-containing ADH family	C	Energy production and conversion ;	-	-	-
SSU05_0449	37.9703233333333	725.614146666667	-4.25605	1.89E-23	2.16E-21	down	SSU05_0449	617	642	716	7621	9572	25022	33.6433	38.0309	42.2368	459.097	377.979	1339.77	ABP89415.1	Beta-galactosidase	protein-coding	K12308	bgaB	beta-galactosidase	[EC:3.2.1.23]	D5AG99	Beta-galactosidase	-	carbohydrate metabolic process [GO:0005975]	vacuole [GO:0005773]	GO:0004565; GO:0005773; GO:0005975	beta-galactosidase activity [GO:0004565]	-	COG1874	Beta-galactosidase GanA	G	Carbohydrate transport and metabolism ;	-	-	-
SSU05_1558	44.8066933333333	794.746956666667	-4.14831	1.49E-22	1.62E-20	down	SSU05_1558	617	525	491	945	1238	29066	48.2602	44.6119	41.5479	81.6609	70.1256	2232.45	ABP90524.1	ABC-type sugar transport system, periplasmic component	protein-coding	K10117	msmE	raffinose/stachyose/melibiose transport system substrate-binding protein	-	A0A0Z8HLK3	Multiple sugar-binding protein	msmE	transmembrane transport [GO:0055085]	-	GO:0055085	-	-	COG1653	ABC-type glycerol-3-phosphate transport system, periplasmic component	G	Carbohydrate transport and metabolism ;	-	-	-
SSU05_1367	1028.92	68.8716166666667	3.90011859780966	1.94E-20	2.01E-18	up	SSU05_1367	2828	1957	4983	202	328	236	843.834	634.389	1608.54	66.5897	70.8766	69.1485	ABP90333.1	hypothetical protein	protein-coding	-	-	-	-	D5AIK5	30S ribosomal protein S15	-	-	-	-	-	-	-	-	-	-	-	-	-
SSU05_1556	32.3493066666667	432.966606666667	-3.74193	3.31E-19	3.26E-17	down	SSU05_1556	248	316	244	691	987	10152	28.1407	38.9545	29.9527	86.6242	81.1058	1131.17	ABP90522.1	ABC-type sugar transport system, permease component	protein-coding	K10119	msmG	raffinose/stachyose/melibiose transport system permease protein	-	D5AJ28	Binding-protein-dependent transport systems inner membrane component	-	transmembrane transport [GO:0055085]	plasma membrane [GO:0005886]	GO:0005886; GO:0055085	-	-	COG0395	ABC-type glycerol-3-phosphate transport system, permease component	G	Carbohydrate transport and metabolism ;	-	-	-
SSU05_1982	15.0992366666667	192.012006666667	-3.66843	9.45E-19	8.92E-17	down	SSU05_1982	795	681	781	7034	10679	15029	15.1325	14.0825	16.0827	147.919	147.206	280.91	ABP90948.1	Subtilisin-like serine protease	protein-coding	K01361	E3.4.21.96	lactocepin	[EC:3.4.21.96]	A0A2K1SY04	Subtilisin-like serine protease (EC 3.4.21.96)	prtP	proteolysis [GO:0006508]	extracellular space [GO:0005615]; membrane [GO:0016020]	GO:0004252; GO:0005615; GO:0006508; GO:0016020	serine-type endopeptidase activity [GO:0004252]	-	-	-	-	-	-	-	-
SSU05_1121	67.2206166666667	4.31067	3.97934623307396	1.41E-18	1.28E-16	up	SSU05_1121	11	382	283	22	15	12	3.02976	114.305	84.3268	6.69447	2.99198	3.24556	ABP90087.1	Transposase and inactivated derivative	protein-coding	-	-	-	-	A0A075SBP5	Transposase	-	-	-	-	-	-	COG3415	Transposase	X	Mobilome: prophages, transposons;	-	-	-
SSU05_0169	13.9193866666667	179.52	-3.68672	2.37E-18	2.06E-16	down	SSU05_0169	81	71	85	463	576	2339	13.5247	12.8792	15.3542	85.4089	69.6495	383.502	ABP89139.1	ABC-type sugar transport system, periplasmic component	protein-coding	K02027	ABC.MS.S	multiple sugar transport system substrate-binding protein	-	A0A0N0VBR9	Sugar ABC transporter substrate-binding protein	-	maltodextrin transmembrane transport [GO:0042956]; maltose transport [GO:0015768]	ATP-binding cassette (ABC) transporter complex, substrate-binding subunit-containing [GO:0055052]	GO:0015768; GO:0042956; GO:0055052; GO:1901982	maltose binding [GO:1901982]	-	COG1653	ABC-type glycerol-3-phosphate transport system, periplasmic component	G	Carbohydrate transport and metabolism ;	-	-	-
SSU05_0815	2477.79636333333	206.796	3.58268451000149	3.94E-18	3.28E-16	up	SSU05_0815	25471	26965	29547	2584	3774	1681	2183.03	2510.74	2739.62	244.672	234.243	141.473	ABP89781.1	GMP reductase	protein-coding	K00364	guaC	GMP reductase	[EC:1.7.1.7]	D5AHD9	GMP reductase (EC 1.7.1.7) (Guanosine 5'-monophosphate oxidoreductase) (Guanosine monophosphate reductase)	guaC	purine nucleotide metabolic process [GO:0006163]	cytosol [GO:0005829]; GMP reductase complex [GO:1902560]	GO:0003920; GO:0005829; GO:0006163; GO:1902560	GMP reductase activity [GO:0003920]	-	COG0516	IMP dehydrogenase/GMP reductase	F	Nucleotide transport and metabolism ;	-	-	-
SSU05_1960	288.76	3095.34390333333	-3.42212	6.77E-17	5.44E-15	down	SSU05_1960	1676	1850	2482	32041	38296	5256	227.891	273.283	365.106	4813.24	3771.01	701.781	ABP90926.1	Glycerol uptake facilitator and related Permease (Major Intrinsic Protein Family)	protein-coding	K02440	glpF	glycerol uptake facilitator	-	A0A2K1SXN6	Glycerol uptake facilitator and related permease (Major Intrinsic protein family)	gla_1	-	membrane [GO:0016020]	GO:0015204; GO:0015250; GO:0015254; GO:0016020	glycerol channel activity [GO:0015254]; urea transmembrane transporter activity [GO:0015204]; water channel activity [GO:0015250]	-	COG0580	Glycerol uptake facilitator and related aquaporins (Major Intrinsic Protein Family)	G	Carbohydrate transport and metabolism ;	-	-	-
SSU05_1946	469.773036666667	43.4034166666667	3.43517879261551	7.52E-17	5.83E-15	up	SSU05_1946	2289	2188	3691	286	423	181	372.548	386.875	649.896	51.4257	49.8572	28.9273	ABP90912.1	3-isopropylmalate dehydratase small subunit	protein-coding	K01704	leuD	3-isopropylmalate/(R)-2-methylmalate dehydratase small subunit	[EC:4.2.1.33 4.2.1.35]	A0A0H3MY15	3-isopropylmalate dehydratase small subunit (EC 4.2.1.33) (Alpha-IPM isomerase) (IPMI) (Isopropylmalate isomerase)	leuD	amino acid biosynthetic process [GO:0008652]; leucine biosynthetic process [GO:0009098]	3-isopropylmalate dehydratase complex [GO:0009316]	GO:0003861; GO:0008652; GO:0009098; GO:0009316	3-isopropylmalate dehydratase activity [GO:0003861]	-	COG0066	3-isopropylmalate dehydratase small subunit	E	Amino acid transport and metabolism ;	-	-	VFG009380|||WP_011559322) (leuD) 3-isopropylmalate dehydratase small subunit |||||
SSU05_1157	9.47281666666667	104.683	-3.46469	8.71E-17	6.52E-15	down	SSU05_1157	97	118	91	867	1037	1902	8.5174	11.2565	8.64451	84.1071	65.9425	163.998	ABP90123.1	D-mannonate dehydratase	protein-coding	K01686	uxuA	mannonate dehydratase	[EC:4.2.1.8]	A0A2K1T162	Mannonate dehydratase (EC 4.2.1.8) (D-mannonate hydro-lyase)	uxuA	D-glucuronate catabolic process [GO:0042840]	-	GO:0008198; GO:0008927; GO:0030145; GO:0042840	ferrous iron binding [GO:0008198]; manganese ion binding [GO:0030145]; mannonate dehydratase activity [GO:0008927]	-	COG1312	D-mannonate dehydratase	G	Carbohydrate transport and metabolism ;	-	-	-
SSU05_0170	5.3017	59.9459033333333	-3.4947	1.57E-16	1.14E-14	down	SSU05_0170	53	37	53	156	233	1386	5.59986	4.24708	6.05816	18.2098	17.8283	143.8	ABP89140.1	ABC-type sugar transport system, permease component	protein-coding	K02025	ABC.MS.P	multiple sugar transport system permease protein	-	D5AFK7	Binding-protein-dependent transport systems inner membrane component	-	transmembrane transport [GO:0055085]	plasma membrane [GO:0005886]	GO:0005886; GO:0055085	-	-	COG1175	ABC-type sugar transport system, permease component	G	Carbohydrate transport and metabolism ;	-	-	-
SSU05_0825	241.185783333333	2431.29890666667	-3.33345	3.21E-16	2.23E-14	down	SSU05_0825	1290	1494	1894	12948	16974	23854	188.104	236.672	298.781	2085.88	1792.44	3415.57	ABP89791.1	Phosphotransferase system, fructose-specific IIC component	protein-coding	K02770	fruA	fructose PTS system EIIBC or EIIC component	[EC:2.7.1.202]	-	-	-	-	-	-	-	-	COG1445	Phosphotransferase system fructose-specific component IIB	G	Carbohydrate transport and metabolism ;	-	-	-
SSU05_1222	35.5798666666667	364.216146666667	-3.35447	3.29E-16	2.23E-14	down	SSU05_1222	305	197	203	1624	1810	4538	44.0754	30.9279	31.7363	259.275	189.42	643.953	ABP90188.1	2-keto-3-deoxy-6-phosphogluconate aldolase	protein-coding	K01625	eda	2-dehydro-3-deoxyphosphogluconate aldolase / (4S)-4-hydroxy-2-oxoglutarate aldolase	[EC:4.1.2.14 4.1.3.42]	D5AI70	KDPG aldolase	-	-	-	GO:0016829	lyase activity [GO:0016829]	-	COG0800	2-keto-3-deoxy-6-phosphogluconate aldolase	G	Carbohydrate transport and metabolism ;	-	-	-
SSU05_2064	2.23361	23.352	-3.38355	4.57E-16	3.01E-14	down	SSU05_2064	88	62	93	396	481	1925	2.3037	1.76329	2.63384	11.4529	9.11885	49.4843	ABP91030.1	Type II secretory pathway, pullulanase PulA and related glycosidases	protein-coding	-	-	-	-	D5AET8	Surface protein	-	carbohydrate metabolic process [GO:0005975]	-	GO:0005975; GO:0030246; GO:0051060	carbohydrate binding [GO:0030246]; pullulanase activity [GO:0051060]	-	COG1523	Pullulanase/glycogen debranching enzyme	G	Carbohydrate transport and metabolism ;	-	-	-
SSU05_1949	234.710766666667	23.4998266666667	3.31871978053231	5.02E-16	3.20E-14	up	SSU05_1949	2677	3139	4896	338	684	276	165.582	210.932	327.619	23.0972	30.6388	16.7635	ABP90915.1	Isopropylmalate/homocitrate/citramalate synthase	protein-coding	K01649	leuA	2-isopropylmalate synthase	[EC:2.3.3.13]	A0A822VTN1	2-isopropylmalate synthase (EC 2.3.3.13) (Alpha-IPM synthase) (Alpha-isopropylmalate synthase)	leuA	amino acid biosynthetic process [GO:0008652]; coenzyme B biosynthetic process [GO:0019298]; leucine biosynthetic process [GO:0009098]	cytosol [GO:0005829]	GO:0003852; GO:0003985; GO:0005829; GO:0008652; GO:0009098; GO:0019298; GO:0030145	2-isopropylmalate synthase activity [GO:0003852]; acetyl-CoA C-acetyltransferase activity [GO:0003985]; manganese ion binding [GO:0030145]	-	COG0119	Isopropylmalate/homocitrate/citramalate synthases	E	Amino acid transport and metabolism ;	-	-	-
SSU05_0824	142.535	1371.50371333333	-3.2663	1.01E-15	6.25E-14	down	SSU05_0824	1685	1601	2256	14882	20060	25933	122.851	126.811	177.943	1198.72	1059.16	1856.63	ABP89790.1	Phosphotransferase system, fructose-specific IIC component	protein-coding	K02770	fruA	fructose PTS system EIIBC or EIIC component	[EC:2.7.1.202]	A0A0Z9KJC0	Phosphotransferase system, fructose-specific IIC component	fruA	phosphoenolpyruvate-dependent sugar phosphotransferase system [GO:0009401]	plasma membrane [GO:0005886]	GO:0005351; GO:0005886; GO:0009401; GO:0022877; GO:0090563	carbohydrate:proton symporter activity [GO:0005351]; protein-N(PI)-phosphohistidine-fructose phosphotransferase system transporter activity [GO:0022877]; protein-phosphocysteine-sugar phosphotransferase activity [GO:0090563]	-	COG1762	Phosphotransferase system mannitol/fructose-specific IIA domain (Ntr-type)	GT	Carbohydrate transport and metabolism ; Signal transduction mechanisms ;	-	-	-
SSU05_1154	6.57010333333333	65.0389233333333	-3.30595	1.18E-15	7.06E-14	down	SSU05_1154	114	97	137	805	1036	2036	6.11268	5.65049	7.94714	47.6871	40.2289	107.201	ABP90120.1	hypothetical protein	protein-coding	K01207	nagZ	beta-N-acetylhexosaminidase	[EC:3.2.1.52]	D5AI08	beta-N-acetylhexosaminidase (EC 3.2.1.52)	-	carbohydrate metabolic process [GO:0005975]; peptidoglycan turnover [GO:0009254]	-	GO:0004553; GO:0005975; GO:0009254	hydrolase activity, hydrolyzing O-glycosyl compounds [GO:0004553]	-	COG3265	Gluconate kinase	G	Carbohydrate transport and metabolism ;	-	-	-
SSU05_0880	323.976203333333	3095.74	-3.25623	1.21E-15	7.06E-14	down	SSU05_0880	1774	1678	1526	16097	22942	16037	328.553	337.623	305.753	3293.63	3077.05	2916.54	ABP89846.1	hypothetical protein	protein-coding	-	-	-	-	D5AHJ1	Abortive infection bacteriophage resistance protein	-	-	membrane [GO:0016020]	GO:0016020	-	-	-	-	-	-	-	-	-
SSU05_0279	117.407573333333	1109.90145333333	-3.24072	1.61E-15	9.20E-14	down	SSU05_0279	1150	1245	1142	7888	12043	18230	108.361	127.448	116.414	821.146	821.791	1686.77	ABP89247.1	Zn-dependent alcohol dehydrogenase	protein-coding	K13953	adhP	alcohol dehydrogenase, propanol-preferring	[EC:1.1.1.1]	D5AFV5	Alcohol dehydrogenase (EC 1.1.1.1)	-	-	cytoplasm [GO:0005737]	GO:0004022; GO:0005737; GO:0008270	alcohol dehydrogenase (NAD+) activity [GO:0004022]; zinc ion binding [GO:0008270]	-	COG1064	D-arabinose 1-dehydrogenase, Zn-dependent alcohol dehydrogenase family	G	Carbohydrate transport and metabolism ;	-	-	-
SSU05_0811	74.2578266666667	7.56311	3.29133412341715	2.43E-15	1.35E-13	up	SSU05_0811	491	507	954	55	102	78	52.7426	59.1665	110.864	6.52711	7.93472	8.2275	ABP89777.1	Subtilisin-like serine protease	protein-coding	-	-	-	-	A0A822VSL4	C5a peptidase (EC 3.4.21.110) (SCP)	prtS_2	proteolysis [GO:0006508]	-	GO:0004252; GO:0006508	serine-type endopeptidase activity [GO:0004252]	-	-	-	-	-	-	-	-
SSU05_0171	5.22243666666667	53.0996	-3.34283	2.66E-15	1.44E-13	down	SSU05_0171	35	31	61	117	176	1133	4.07183	3.91806	7.67742	15.0379	14.8281	129.433	ABP89141.1	ABC-type sugar transport system, permease component	protein-coding	K02026	ABC.MS.P1	multiple sugar transport system permease protein	-	A0A0H3N1Q0	Transport system permease	-	transmembrane transport [GO:0055085]	plasma membrane [GO:0005886]	GO:0005886; GO:0055085	-	-	COG0395	ABC-type glycerol-3-phosphate transport system, permease component	G	Carbohydrate transport and metabolism ;	-	-	-
SSU05_1220	15.7267166666667	147.308663333333	-3.22655	3.28E-15	1.74E-13	down	SSU05_1220	195	185	178	1281	1429	3119	15.6318	16.1115	15.4369	113.45	82.9582	245.518	ABP90186.1	hypothetical protein	protein-coding	K18581	ugl	unsaturated chondroitin disaccharide hydrolase	[EC:3.2.1.180]	D5AI68	Glycosyl hydrolase, family 88	-	polysaccharide catabolic process [GO:0000272]	-	GO:0000272; GO:0052757	chondroitin hydrolase activity [GO:0052757]	-	COG4225	Rhamnogalacturonyl hydrolase YesR	G	Carbohydrate transport and metabolism ;	-	-	-
SSU05_1947	280.488	30.7682	3.18817758192679	4.57E-15	2.35E-13	up	SSU05_1947	3141	3231	4472	413	576	394	230.047	257.083	354.335	33.4177	30.5508	28.336	ABP90913.1	3-isopropylmalate dehydratase large subunit	protein-coding	K01703	leuC	3-isopropylmalate/(R)-2-methylmalate dehydratase large subunit	[EC:4.2.1.33 4.2.1.35]	D5AK51	3-isopropylmalate dehydratase (EC 4.2.1.33)	-	amino acid biosynthetic process [GO:0008652]; leucine biosynthetic process [GO:0009098]	-	GO:0003861; GO:0008652; GO:0009098; GO:0046872; GO:0051539	3-isopropylmalate dehydratase activity [GO:0003861]; 4 iron, 4 sulfur cluster binding [GO:0051539]; metal ion binding [GO:0046872]	-	COG0065	Homoaconitase/3-isopropylmalate dehydratase large subunit	E	Amino acid transport and metabolism ;	-	-	-
SSU05_1948	256.381813333333	28.0418566666667	3.19232933496744	4.66E-15	2.35E-13	up	SSU05_1948	2059	2228	3559	293	407	298	190.122	223.501	355.523	29.8897	27.2158	27.02	ABP90914.1	3-isopropylmalate dehydrogenase	protein-coding	K00052	leuB	3-isopropylmalate dehydrogenase	[EC:1.1.1.85]	D5AK52	3-isopropylmalate dehydrogenase (EC 1.1.1.85) (3-IPM-DH) (Beta-IPM dehydrogenase) (IMDH)	leuB	amino acid biosynthetic process [GO:0008652]; leucine biosynthetic process [GO:0009098]	cytosol [GO:0005829]	GO:0000287; GO:0003862; GO:0005829; GO:0008652; GO:0009098; GO:0051287	3-isopropylmalate dehydrogenase activity [GO:0003862]; magnesium ion binding [GO:0000287]; NAD binding [GO:0051287]	-	COG0473	Isocitrate/isopropylmalate dehydrogenase	CE	Energy production and conversion ; Amino acid transport and metabolism ;	-	-	-
SSU05_0822	51.4081466666667	467.943673333333	-3.18597	4.86E-15	2.40E-13	down	SSU05_0822	363	351	471	3170	4512	4729	44.6485	46.9024	62.6736	430.762	401.903	571.166	ABP89788.1	Transcriptional regulator of sugar metabolism	protein-coding	K03436	fruR2	DeoR family transcriptional regulator, fructose operon transcriptional repressor	-	D5AHE5	Regulatory protein DeoR	-	-	-	GO:0003677; GO:0003700	DNA binding [GO:0003677]; DNA-binding transcription factor activity [GO:0003700]	-	COG1349	DNA-binding transcriptional regulator of sugar metabolism, DeoR/GlpR family	KG	Transcription ; Carbohydrate transport and metabolism ;	-	-	-
SSU05_0823	152.623546666667	1346.01210333333	-3.14054	8.69E-15	4.19E-13	down	SSU05_0823	1268	1303	1512	9338	10847	20287	134.415	150.058	173.398	1093.6	832.701	2111.73	ABP89789.1	Fructose-1-phosphate kinase and related fructose-6-phosphate kinase (PfkB)	protein-coding	K00882	fruK	1-phosphofructokinase	[EC:2.7.1.56]	D5AHE6	Tagatose-6-phosphate kinase (EC 2.7.1.144)	-	D-tagatose 6-phosphate catabolic process [GO:2001059]; lactose metabolic process [GO:0005988]	cytosol [GO:0005829]	GO:0005524; GO:0005829; GO:0005988; GO:0008662; GO:0009024; GO:2001059	1-phosphofructokinase activity [GO:0008662]; ATP binding [GO:0005524]; tagatose-6-phosphate kinase activity [GO:0009024]	-	COG1105	Fructose-1-phosphate kinase or kinase (PfkB)	G	Carbohydrate transport and metabolism ;	-	-	-
SSU05_2070	191.984573333333	1654.77650333333	-3.10746	1.53E-14	7.23E-13	down	SSU05_2070	1245	1274	940	10836	17192	7133	196.671	218.639	160.643	1891.12	1966.75	1106.46	ABP91036.1	Surface antigen	protein-coding	K21471	cwlO	peptidoglycan DL-endopeptidase CwlO	[EC:3.4.-.-]	A0A2K1SWY3	CHAP domain-containing protein (Surface antigen)	ssaA2	-	-	-	-	-	COG3942	Surface antigen	M	Cell wall/membrane/envelope biogenesis ;	-	-	-
SSU05_1219	38.9596166666667	338.648016666667	-3.11883	1.99E-14	9.12E-13	down	SSU05_1219	185	192	186	987	1136	3317	36.3521	40.987	39.5398	214.266	161.654	640.024	ABP90185.1	Phosphotransferase system, mannose/fructose/N-acetylgalactosamine-specific component IIB	protein-coding	K02745	agaV	N-acetylgalactosamine PTS system EIIB component	[EC:2.7.1.-]	A0A0H3MYS9	N-acetylgalactosamine-specific phosphotransferase system (PTS), IIB component	agaV	phosphoenolpyruvate-dependent sugar phosphotransferase system [GO:0009401]; phosphorylation [GO:0016310]	cytoplasm [GO:0005737]	GO:0005737; GO:0008982; GO:0009401; GO:0016301; GO:0016310	kinase activity [GO:0016301]; protein-N(PI)-phosphohistidine-sugar phosphotransferase activity [GO:0008982]	-	COG3444	Phosphotransferase system, mannose/fructose/N-acetylgalactosamine-specific component IIB	G	Carbohydrate transport and metabolism ;	-	-	-
SSU05_1165	22.6866866666667	212.431	-3.22361	2.02E-14	9.12E-13	down	SSU05_1165	41	33	50	345	501	491	21.3105	18.6342	28.1153	198.11	188.581	250.602	ABP90131.1	sugar transporter, putative	protein-coding	-	-	-	-	-	-	-	-	-	-	-	-	-	-	-	-	-	-	-
SSU05_1945	926.611	109.805453333333	3.07667022495717	2.61E-14	1.16E-12	up	SSU05_1945	5797	6734	8770	929	1462	604	713.023	899.83	1166.98	126.239	130.226	72.9508	ABP90911.1	Putative translation factor (SUA5)	protein-coding	-	-	-	-	D5AK49	Putative translation factor (SUA5)	-	-	-	GO:0003725	double-stranded RNA binding [GO:0003725]	-	COG0009	tRNA A37 threonylcarbamoyladenosine synthetase subunit TsaC/SUA5/YrdC	J	Translation, ribosomal structure and biogenesis ;	-	-	-
SSU05_1158	9.83035333333333	88.1134	-3.16085	3.37E-14	1.46E-12	down	SSU05_1158	58	63	43	326	457	875	9.88935	11.6699	7.9318	61.4095	56.4297	146.501	ABP90124.1	Glucuronate isomerase	protein-coding	-	-	-	-	A0A0H3N3M9	Uronate isomerase (EC 5.3.1.12) (Glucuronate isomerase) (Uronic isomerase)	uxaC	D-galacturonate catabolic process [GO:0019698]; D-glucuronate catabolic process [GO:0042840]	-	GO:0008880; GO:0019698; GO:0042840	glucuronate isomerase activity [GO:0008880]	-	COG1904	Glucuronate isomerase	G	Carbohydrate transport and metabolism ;	-	-	-
SSU05_1155	18.7490366666667	159.626	-3.08846	3.80E-14	1.61E-12	down	SSU05_1155	156	136	150	962	1001	2220	18.8285	17.8327	19.586	128.275	87.4935	263.109	ABP90121.1	Predicted phosphatase	protein-coding	-	-	-	-	D5AI09	Predicted phosphatase	-	-	-	-	-	-	COG0546	Phosphoglycolate phosphatase, HAD superfamily	C	Energy production and conversion ;	-	-	-
SSU05_1362	144.347956666667	17.1112433333333	3.07353510124941	4.63E-14	1.93E-12	up	SSU05_1362	682	845	1999	107	233	162	78.4924	105.654	248.897	13.6052	19.4201	18.3085	ABP90328.1	ABC transporter substrate-binding protein - glutamine transport/Major cell binding factor precursor	protein-coding	K10039	peb1A	aspartate/glutamate/glutamine transport system substrate-binding protein	-	A0A2K1T0Q2	Glutamine ABC transporter substrate-binding protein	peb1A	-	outer membrane-bounded periplasmic space [GO:0030288]	GO:0030288	-	-	COG0834	ABC-type amino acid transport/signal transduction system, periplasmic component/domain	ET	Amino acid transport and metabolism ; Signal transduction mechanisms ;	-	-	VFG011639|VF0327|PEB1|WP_011732101) (pebA) bifunctional adhesin/ABC transporter aspartate/glutamate-binding protein |Adherence|An aspartate/glutamate-binding protein of an ABC transporter, essential for microaerobic growth on dicarboxylic amino acids||Cell-binding factor, enhancing bacterial adherence to and invasion of host cells|
SSU05_1156	9.42654333333333	81.0275866666667	-3.10329	5.37E-14	2.20E-12	down	SSU05_1156	44	108	78	485	582	1176	5.06403	13.5038	9.71184	61.6685	48.5085	132.906	ABP90122.1	Dehydrogenase with different specificities (related to short-chain alcohol dehydrogenase)	protein-coding	-	-	-	-	A0A0H3MUP5	2-deoxy-D-gluconate 3-dehydrogenase (EC 1.1.1.125)	kduD	-	-	GO:0008678	2-deoxy-D-gluconate 3-dehydrogenase activity [GO:0008678]	-	COG1028	NAD(P)-dependent dehydrogenase, short-chain alcohol dehydrogenase family	IQR	Lipid transport and metabolism ; Secondary metabolites biosynthesis, transport and catabolism ; General function prediction only ;	-	-	-
SSU05_0101	114.939533333333	12.2661833333333	3.20529814070595	6.70E-14	2.69E-12	up	SSU05_0101	149	173	371	21	51	19	69.5887	87.778	187.452	10.8355	17.2494	8.71363	ABP89071.1	Unknown protein	protein-coding	-	-	-	-	A0A0Z8E7R3	DUF3173 domain-containing protein (Hyptothetic protein)	-	-	-	-	-	-	-	-	-	-	-	-	-
SSU05_0280	80.5794466666667	648.645	-3.0089	7.57E-14	2.99E-12	down	SSU05_0280	1530	1696	2825	9497	13152	32316	57.5323	69.2841	114.922	394.535	358.149	1193.25	ABP89248.1	NAD-dependent aldehyde dehydrogenase	protein-coding	K04072	adhE	acetaldehyde dehydrogenase / alcohol dehydrogenase	[EC:1.2.1.10 1.1.1.1]	A0A0H3MTC9	Aldehyde-alcohol dehydrogenase	adhE	alcohol metabolic process [GO:0006066]; carbon utilization [GO:0015976]	-	GO:0004022; GO:0006066; GO:0008774; GO:0015976; GO:0046872	acetaldehyde dehydrogenase (acetylating) activity [GO:0008774]; alcohol dehydrogenase (NAD+) activity [GO:0004022]; metal ion binding [GO:0046872]	-	COG1454	Alcohol dehydrogenase, class IV	C	Energy production and conversion ;	-	-	VFG006720|VF0444|Lap|WP_011702434) (lap) Listeria adhesion protein Lap |Adherence|Originally named surface protein p104, is a 104 kDa adhesion protein, present in every Listeria spp. except L. grayi||Promotes bacterial adhesion to intestinal cells|Host cell receptor is Hsp60
SSU05_1929	53.9794233333333	462.207303333333	-3.0945	8.83E-14	3.42E-12	down	SSU05_1929	71	56	50	423	608	697	61.8384	52.9877	47.1122	407.022	383.491	596.109	ABP90895.1	hypothetical protein	protein-coding	-	-	-	-	-	-	-	-	-	-	-	-	-	-	-	-	-	-	-
SSU05_1224	14.0018633333333	116.305733333333	-3.05249	1.06E-13	4.02E-12	down	SSU05_1224	85	65	114	557	724	1199	12.7999	10.6338	18.5719	92.6661	78.9547	177.296	ABP90190.1	Ribose 5-phosphate isomerase RpiB	protein-coding	-	-	-	-	A0A2K1T100	Ribose/galactose isomerase	-	lactose metabolic process [GO:0005988]	-	GO:0005988; GO:0016861	intramolecular oxidoreductase activity, interconverting aldoses and ketoses [GO:0016861]	-	COG0698	Ribose 5-phosphate isomerase RpiB	G	Carbohydrate transport and metabolism ;	-	-	-
SSU05_0172	17.2296766666667	137.188123333333	-2.99274	1.23E-13	4.54E-12	down	SSU05_0172	347	357	409	875	1044	7792	15.2347	17.0279	19.4264	42.4416	33.1938	335.929	ABP89142.1	Alpha-galactosidase	protein-coding	K07407	E3.2.1.22B	alpha-galactosidase	[EC:3.2.1.22]	D5AFK9	Alpha-galactosidase (EC 3.2.1.22)	-	carbohydrate catabolic process [GO:0016052]	-	GO:0004557; GO:0016052	alpha-galactosidase activity [GO:0004557]	-	COG3345	Alpha-galactosidase	G	Carbohydrate transport and metabolism ;	-	-	-
SSU05_1387	43.6274233333333	345.232	-2.98406	1.23E-13	4.54E-12	down	SSU05_1387	744	785	784	4211	5149	11168	39.827	45.6522	45.403	249.04	199.609	587.048	ABP90353.1	amylase-binding protein B	protein-coding	K08659	pepDA	dipeptidase	[EC:3.4.-.-]	A0A0N0DLQ2	membrane dipeptidase (EC 3.4.13.19)	pepDA	proteolysis [GO:0006508]	membrane [GO:0016020]	GO:0006508; GO:0016020; GO:0016805; GO:0070004	cysteine-type exopeptidase activity [GO:0070004]; dipeptidase activity [GO:0016805]	-	COG4690	Dipeptidase	E	Amino acid transport and metabolism ;	-	-	VFG043605|||WP_011999704) (SGO_RS00800) C69 family dipeptidase |||||
SSU05_1159	5.05813	43.7502333333333	-3.11032	1.48E-13	5.34E-12	down	SSU05_1159	28	37	51	282	326	529	3.44396	4.94412	6.78631	38.3202	29.0382	63.8924	ABP90125.1	Glucuronate isomerase	protein-coding	K01812	uxaC	glucuronate isomerase	[EC:5.3.1.12]	D5AI12	Uronate isomerase (EC 5.3.1.12) (Glucuronate isomerase) (Uronic isomerase)	uxaC	D-galacturonate catabolic process [GO:0019698]; D-glucuronate catabolic process [GO:0042840]	-	GO:0008880; GO:0019698; GO:0042840	glucuronate isomerase activity [GO:0008880]	-	COG1904	Glucuronate isomerase	G	Carbohydrate transport and metabolism ;	-	-	-
SSU05_1214	9.88874333333333	83.5459266666667	-3.07312	1.76E-13	6.27E-12	down	SSU05_1214	61	40	43	291	295	754	11.9864	8.53896	9.14091	63.1726	41.9789	145.486	ABP90180.1	hyaluronidase	protein-coding	-	-	-	-	D5AI62	Hyaluronidase, truncated	-	-	-	GO:0016829	lyase activity [GO:0016829]	-	-	-	-	-	-	-	-
SSU05_1363	116.501	14.2377133333333	3.0250951964321	1.93E-13	6.74E-12	up	SSU05_1363	377	368	896	57	125	61	75.46	80.0223	194.02	12.6046	18.1191	11.9894	ABP90329.1	amino acid ABC transporter, permease protein	protein-coding	K10040	peb1B	aspartate/glutamate/glutamine transport system permease protein	-	D5AIK2	ABC transporter membrane-spanning permease-glutamine transport	-	amino acid transport [GO:0006865]	ATP-binding cassette (ABC) transporter complex [GO:0043190]	GO:0006865; GO:0022857; GO:0043190	transmembrane transporter activity [GO:0022857]	-	COG0765	ABC-type amino acid transport system, permease component	E	Amino acid transport and metabolism ;	-	-	-
SSU05_0100	184.947396666667	24.1880433333333	2.93308823825776	3.43E-13	1.16E-11	up	SSU05_0100	1803	1659	2731	244	487	240	152.501	152.444	249.897	22.8005	29.8302	19.9334	ABP89070.1	unknown protein	protein-coding	-	-	-	-	D5AFE5	Integrase, catalytic core, phage	-	chromosome segregation [GO:0007059]; DNA integration [GO:0015074]; DNA recombination [GO:0006310]	-	GO:0003677; GO:0006310; GO:0007059; GO:0015074	DNA binding [GO:0003677]	-	COG0582	Integrase	LX	Replication, recombination and repair ; Mobilome: prophages, transposons;	-	-	-
SSU05_1218	32.4124266666667	248.442896666667	-2.93761	3.43E-13	1.16E-11	down	SSU05_1218	244	200	296	1162	1501	3686	30.3593	27.0345	39.8434	159.73	135.249	450.35	ABP90184.1	Phosphotransferase system, mannose/fructose/N-acetylgalactosamine-specific component IIC	protein-coding	K02746	agaW	N-acetylgalactosamine PTS system EIIC component	-	D5AI66	Sugar-specific EII component protein	-	phosphoenolpyruvate-dependent sugar phosphotransferase system [GO:0009401]	plasma membrane [GO:0005886]	GO:0005886; GO:0009401	-	-	COG3715	Phosphotransferase system, mannose/fructose/N-acetylgalactosamine-specific component IIC	G	Carbohydrate transport and metabolism ;	-	-	-
SSU05_1361	126.461216666667	17.3938	2.86063580312171	1.55E-12	5.16E-11	up	SSU05_1361	630	646	1533	124	193	137	79.9297	89.0405	210.413	17.3807	17.7328	17.0679	ABP90327.1	ABC-type polar amino acid transport system, ATPase component	protein-coding	K10041	peb1C	aspartate/glutamate/glutamine transport system ATP-binding protein	[EC:7.4.2.1]	A0A0H3MYD8	Glutamine transporter, ATP-binding protein 4	glnQ4	-	-	GO:0005524; GO:0015424; GO:0016887	ABC-type amino acid transporter activity [GO:0015424]; ATP binding [GO:0005524]; ATP hydrolysis activity [GO:0016887]	-	COG1126	ABC-type polar amino acid transport system, ATPase component	E	Amino acid transport and metabolism ;	-	-	-
SSU05_1153	11.1867633333333	80.0739466666667	-2.83856	1.88E-12	6.17E-11	down	SSU05_1153	201	171	196	864	1204	2505	11.265	10.4116	11.8837	53.4965	48.8665	137.859	ABP90119.1	Beta-glucosidase-related glycosidase	protein-coding	K01207	nagZ	beta-N-acetylhexosaminidase	[EC:3.2.1.52]	D5AI07	beta-N-acetylhexosaminidase (EC 3.2.1.52)	-	carbohydrate metabolic process [GO:0005975]; peptidoglycan turnover [GO:0009254]	-	GO:0004553; GO:0005975; GO:0009254	hydrolase activity, hydrolyzing O-glycosyl compounds [GO:0004553]	-	COG1472	Periplasmic beta-glucosidase and related glycosidases	G	Carbohydrate transport and metabolism ;	-	-	-
SSU05_0029	47.0504333333333	6.3671	2.88659938647682	1.96E-12	6.35E-11	up	SSU05_0029	114	116	1179	62	72	86	10.6177	11.7374	118.796	6.37963	4.85634	7.86533	ABP89001.1	Phosphoribosylformylglycinamidine cyclo-ligase (AIRS) (Phosphoribosyl-aminoimidazole synthetase) (AIR synthase) dbj|BAB20825.1| phosphoribosyl formylglycinamide cyclo-ligase	protein-coding	K01933	purM	phosphoribosylformylglycinamidine cyclo-ligase	[EC:6.3.3.1]	D5AF78	Phosphoribosylformylglycinamidine cyclo-ligase (EC 6.3.3.1) (AIR synthase) (AIRS) (Phosphoribosyl-aminoimidazole synthetase)	purM	'de novo' IMP biosynthetic process [GO:0006189]; adenine biosynthetic process [GO:0046084]	cytosol [GO:0005829]	GO:0004637; GO:0004641; GO:0005524; GO:0005829; GO:0006189; GO:0046084	ATP binding [GO:0005524]; phosphoribosylamine-glycine ligase activity [GO:0004637]; phosphoribosylformylglycinamidine cyclo-ligase activity [GO:0004641]	-	COG0150	Phosphoribosylaminoimidazole (AIR) synthetase	F	Nucleotide transport and metabolism ;	-	-	VFG047558|VF0559|Purine biosynthesis|WP_012279909) (purM) phosphoribosylaminoimidazole synthetase |Nutritional/Metabolic factor|The purMCD locus encodes three enzymes (phosphoribosylaminoimidazol synthetase, SAICAR synthetase, and phosphoribosylamine-glycine ligase) required for the de novo synthesis of purine nucleotides.||Required for bacterial cytosolic replication|
SSU05_2039	567.922746666667	80.4817	2.81774599412843	2.02E-12	6.45E-11	up	SSU05_2039	2219	2001	3270	323	632	315	476.725	467.03	760.014	76.6639	98.3284	66.4529	ABP91005.1	Transcriptional regulator	protein-coding	-	-	-	-	G9CHX9	SatR (Transcriptional regulator)	-	-	-	GO:0003700	DNA-binding transcription factor activity [GO:0003700]	-	COG1846	DNA-binding transcriptional regulator, MarR family	K	Transcription ;	-	-	-
SSU05_0439	3592.09	25041.5	-2.80142	2.08E-12	6.54E-11	down	SSU05_0439	15838	21860	23065	86907	107938	280808	2644.51	3965.35	4166.4	16031.6	13051.8	46041.2	ABP89406.1	Ribosome-associated protein Y (PSrp-1)	protein-coding	K05808	hpf	ribosome hibernation promoting factor	-	D5AG91	Ribosome hibernation promoting factor (HPF)	hpf	negative regulation of translational elongation [GO:0045900]	cytosolic small ribosomal subunit [GO:0022627]	GO:0022627; GO:0043024; GO:0045900	ribosomal small subunit binding [GO:0043024]	-	COG1544	Ribosome-associated translation inhibitor RaiA	J	Translation, ribosomal structure and biogenesis ;	-	-	-
SSU05_1166	11.4605533333333	84.6896	-2.88339	2.15E-12	6.67E-11	down	SSU05_1166	66	55	81	426	600	684	10.6345	9.62768	14.1195	75.8332	70.0123	108.223	ABP90132.1	Unknown protein	protein-coding	-	-	-	-	-	-	-	-	-	-	-	-	-	-	-	-	-	-	-
SSU05_1339	2.66704666666667	21.6912766666667	-3.01977	2.41E-12	7.36E-11	down	SSU05_1339	15	16	38	165	175	294	1.63306	1.89242	4.47566	19.8459	13.7975	31.4304	ABP90305.1	ABC-type sugar transport system, permease component	protein-coding	K25672	fusB	fructooligosaccharide transport system permease protein	-	D5AII0	Binding-protein-dependent transport systems inner membrane component	-	transmembrane transport [GO:0055085]	plasma membrane [GO:0005886]	GO:0005886; GO:0055085	-	-	COG0395	ABC-type glycerol-3-phosphate transport system, permease component	G	Carbohydrate transport and metabolism ;	-	-	-
SSU05_2133	106.999543333333	738.717	-2.78735	2.78E-12	8.38E-11	down	SSU05_2133	1019	1237	1683	4840	7068	18756	78.1855	103.112	139.701	410.276	392.736	1413.14	ABP91099.1	ABC transporter substrate-binding protein - maltose/maltodextrin	protein-coding	K15770	cycB	arabinogalactan oligomer / maltooligosaccharide transport system substrate-binding protein	-	D5AEZ9	Maltodextrin-binding protein	-	maltodextrin transmembrane transport [GO:0042956]; maltose transport [GO:0015768]	ATP-binding cassette (ABC) transporter complex, substrate-binding subunit-containing [GO:0055052]	GO:0015144; GO:0015768; GO:0042956; GO:0055052; GO:1901982	carbohydrate transmembrane transporter activity [GO:0015144]; maltose binding [GO:1901982]	-	COG2182	Maltose-binding periplasmic protein MalE	G	Carbohydrate transport and metabolism ;	-	-	-
SSU05_1223	12.7317	90.3246766666667	-2.82522	2.96E-12	8.81E-11	down	SSU05_1223	126	108	141	668	737	1565	12.157	11.3205	14.7176	71.2049	51.496	148.273	ABP90189.1	Sugar kinase, ribokinase family	protein-coding	K00874	kdgK	2-dehydro-3-deoxygluconokinase	[EC:2.7.1.45]	D5AI71	Carbohydrate kinase, PfkB	-	phosphorylation [GO:0016310]	-	GO:0016301; GO:0016310	kinase activity [GO:0016301]	-	COG0524	Sugar or nucleoside kinase, ribokinase family	G	Carbohydrate transport and metabolism ;	-	-	-
SSU05_2224	332.006393333333	44.6092	2.89262579703108	4.22E-12	1.24E-10	up	SSU05_2224	251	222	345	43	57	28	288.88	277.577	429.562	54.6752	47.5083	31.6442	-	tRNA-Leu	tRNA	K14228	tRNA-Leu	tRNA Leu	-	-	-	-	-	-	-	-	-	-	-	-	-	-	-	-
SSU05_0211	99.0402866666667	674.993	-2.76852	4.28E-12	1.24E-10	down	SSU05_0211	395	445	509	2476	3154	4807	82.1234	100.512	114.486	568.72	474.879	981.379	ABP89179.1	Transcriptional regulator/sugar kinase	protein-coding	-	-	-	-	-	-	-	-	-	-	-	-	-	-	-	-	-	-	-
SSU05_2238	131.088	14.4594	3.12865163257694	5.40E-12	1.54E-10	up	SSU05_2238	93	67	125	11	25	3	121.499	95.094	176.671	15.8768	23.6528	3.84862	-	tRNA-Pro	tRNA	K14232	tRNA-Pro	tRNA Pro	-	-	-	-	-	-	-	-	-	-	-	-	-	-	-	-
SSU05_1026	143.120586666667	20.6391233333333	2.78745410941088	5.74E-12	1.61E-10	up	SSU05_1026	693	522	855	94	209	61	136.173	111.433	181.755	20.4063	29.741	11.7701	ABP89992.1	ABC-type amino acid transport/signal transduction system, periplasmic component/domain	protein-coding	K10036	glnH	glutamine transport system substrate-binding protein	-	-	-	-	-	-	-	-	-	COG0834	ABC-type amino acid transport/signal transduction system, periplasmic component/domain	ET	Amino acid transport and metabolism ; Signal transduction mechanisms ;	-	-	-
SSU05_2194	206.280076666667	1387.82062666667	-2.74981	5.78E-12	1.61E-10	down	SSU05_2194	448	460	402	2759	3798	3568	200.515	223.673	194.652	1364.27	1231.05	1568.15	ABP91160.1	Predicted transcriptional regulator	protein-coding	-	-	-	-	-	-	-	-	-	-	-	-	-	-	-	-	-	-	-
SSU05_0360	18.4848666666667	124.244323333333	-2.74881	7.35E-12	2.02E-10	down	SSU05_0360	95	268	265	616	821	3307	7.82976	23.9964	23.6284	56.0898	49.0026	267.641	ABP89327.1	Galactokinase	protein-coding	K00849	galK	galactokinase	[EC:2.7.1.6]	A4VT88	Galactokinase (EC 2.7.1.6) (Galactose kinase)	galK	galactose metabolic process [GO:0006012]	cytosol [GO:0005829]	GO:0000287; GO:0004335; GO:0005524; GO:0005829; GO:0006012; GO:0009702	ATP binding [GO:0005524]; galactokinase activity [GO:0004335]; L-arabinokinase activity [GO:0009702]; magnesium ion binding [GO:0000287]	COG0153;	COG0153	Galactokinase	G	Carbohydrate transport and metabolism ;	-	-	-
SSU05_1256	55.0559	8.03693333333333	2.77594917065449	8.99E-12	2.44E-10	up	SSU05_1256	638	473	475	45	80	138	63.2614	50.9526	50.9536	4.92957	5.7446	13.4366	ABP90222.1	Unknown protein	protein-coding	K01989	K01989	putative tryptophan/tyrosine transport system substrate-binding protein	-	A0A0H3MUE6	Lipoprotein	-	-	-	-	-	-	COG2984	ABC-type uncharacterized transport system, periplasmic component	R	General function prediction only ;	-	-	VFG050217|VF0593|CD0873|WP_011860976) (CD0873) ABC transporter substrate-binding protein |Adherence|Numerous bacterial adhesins also characterized as lipoproteins, similar to CD0873, including the adhesin PsaA, a solute-binding lipoprotein of the Mn2+ ABC transporter of S. pneumoniae; CD0873 is annotated as a substrate-binding protein component SBP of an ABC transporter and is an immunoreactive p…
SSU05_2134	17.3912	115.635096666667	-2.7329	9.23E-12	2.47E-10	down	SSU05_2134	150	202	305	1130	1457	2390	11.1895	16.3703	24.6139	93.1267	78.7098	175.069	ABP91100.1	ABC-type sugar transport system, permease component	protein-coding	K15771	ganP	arabinogalactan oligomer / maltooligosaccharide transport system permease protein	-	D5AF00	Maltose/maltodextrin transport system permease protein	-	maltodextrin transmembrane transport [GO:0042956]	maltose transport complex [GO:1990060]	GO:0015423; GO:0042956; GO:1990060	ABC-type maltose transporter activity [GO:0015423]	-	COG1175	ABC-type sugar transport system, permease component	G	Carbohydrate transport and metabolism ;	-	-	-
SSU05_1217	76.7881433333333	491.515673333333	-2.67803	1.66E-11	4.40E-10	down	SSU05_1217	583	570	686	2773	3422	7031	69.0718	73.366	87.9266	362.962	293.605	817.98	ABP90183.1	Phosphotransferase system, mannose/fructose/N-acetylgalactosamine-specific component IID	protein-coding	K02747	agaE	N-acetylgalactosamine PTS system EIID component	-	D5AI65	PTS system component protein	-	phosphoenolpyruvate-dependent sugar phosphotransferase system [GO:0009401]	membrane [GO:0016020]	GO:0009401; GO:0016020	-	-	COG3716	Phosphotransferase system, mannose/fructose/N-acetylgalactosamine-specific component IID	G	Carbohydrate transport and metabolism ;	-	-	-
SSU05_1401	5.89560333333333	39.0646666666667	-2.72579	1.87E-11	4.88E-10	down	SSU05_1401	95	88	79	376	454	1105	6.08635	6.12496	5.4755	26.6134	21.064	69.5166	ABP90367.1	Phosphotransferase system IIC component, glucose/maltose/N-acetylglucosamine-specific	protein-coding	K02779	ptsG	glucose PTS system EIICB or EIICBA component	[EC:2.7.1.199]	A0A0K2E520	PTS glucose transporter subunit IIBC (PTS system glucose-specific EIICBA component) (PTS transporter subunit EIIC) (Phosphotransferase system IIC component, glucose/maltose/N-acetylglucosamine-specific)	ptsG_1	glucose transmembrane transport [GO:1904659]; phosphoenolpyruvate-dependent sugar phosphotransferase system [GO:0009401]; phosphorylation [GO:0016310]	plasma membrane [GO:0005886]	GO:0005886; GO:0008982; GO:0009401; GO:0016301; GO:0016310; GO:0090564; GO:1904659	kinase activity [GO:0016301]; protein-N(PI)-phosphohistidine-sugar phosphotransferase activity [GO:0008982]; protein-phosphocysteine-glucose phosphotransferase system transporter activity [GO:0090564]	-	COG2190	Phosphotransferase system IIA component	G	Carbohydrate transport and metabolism ;	-	-	-
SSU05_0210	106.175546666667	670.634	-2.65882	2.21E-11	5.71E-10	down	SSU05_0210	698	620	660	2611	4356	7265	106.604	102.872	109.05	440.559	481.791	1089.55	ABP89178.1	Transcriptional regulator/sugar kinase	protein-coding	-	-	-	-	A0A0Z9N641	Putative repressor protein	mlc_2	N-acetylneuraminate catabolic process [GO:0019262]	-	GO:0009384; GO:0019262	N-acylmannosamine kinase activity [GO:0009384]	-	COG1940	Sugar kinase of the NBD/HSP70 family, may contain an N-terminal HTH domain	KG	Transcription ; Carbohydrate transport and metabolism ;	-	-	-
SSU05_1255	59.7859	8.33662333333333	2.83901276367975	2.62E-11	6.69E-10	up	SSU05_1255	233	156	127	14	27	41	77.408	56.3043	45.6454	5.13849	6.49598	13.3754	ABP90221.1	ABC-type uncharacterized transport system, permease component	protein-coding	-	-	-	-	-	-	-	-	-	-	-	-	-	-	-	-	-	-	-
SSU05_2065	2.26819333333333	14.9489566666667	-2.71847	2.99E-11	7.54E-10	down	SSU05_2065	52	38	99	236	326	839	1.76579	1.40187	3.63692	8.85371	8.01686	27.9763	ABP91031.1	Type II secretory pathway, pullulanase PulA and related glycosidases	protein-coding	-	-	-	-	D5AET8	Surface protein	-	carbohydrate metabolic process [GO:0005975]	-	GO:0005975; GO:0030246; GO:0051060	carbohydrate binding [GO:0030246]; pullulanase activity [GO:0051060]	-	COG1523	Pullulanase/glycogen debranching enzyme	G	Carbohydrate transport and metabolism ;	-	-	-
SSU05_1402	2.32118333333333	17.826	-2.92998	3.27E-11	8.14E-10	down	SSU05_1402	18	24	6	67	114	236	2.47889	3.59074	0.89392	10.1939	11.3695	31.9147	ABP90368.1	putative N-acetylmannosamine 6-P epimerase	protein-coding	K01788	nanE	N-acylglucosamine-6-phosphate 2-epimerase	[EC:5.1.3.9]	A0A0M9FMK1	Putative N-acetylmannosamine-6-phosphate 2-epimerase (EC 5.1.3.9) (ManNAc-6-P epimerase)	nanE_1	carbohydrate metabolic process [GO:0005975]; N-acetylmannosamine catabolic process [GO:0006053]; N-acetylneuraminate catabolic process [GO:0019262]	cytosol [GO:0005829]	GO:0005829; GO:0005975; GO:0006053; GO:0009385; GO:0019262; GO:0047465	N-acylglucosamine-6-phosphate 2-epimerase activity [GO:0047465]; N-acylmannosamine-6-phosphate 2-epimerase activity [GO:0009385]	-	COG3010	Putative N-acetylmannosamine-6-phosphate epimerase	G	Carbohydrate transport and metabolism ;	-	-	-
SSU05_0256	103.520743333333	626.886943333333	-2.59812	5.43E-11	1.34E-09	down	SSU05_0256	799	902	841	4669	5530	7250	92.2877	113.186	105.089	595.798	462.566	822.296	ABP89224.1	ABC-type uncharacterized transport system, permease component	protein-coding	K25154	evrC	viologen exporter family transport system permease protein	-	D5AFT2	ABC-type uncharacterized transport system, permease component	-	-	membrane [GO:0016020]	GO:0016020	-	-	COG3694	ABC-type uncharacterized transport system, permease component	R	General function prediction only ;	-	-	-
SSU05_1887	574.557596666667	95.2331	2.59200346406415	6.41E-11	1.56E-09	up	SSU05_1887	2095	2056	3860	397	770	421	424.608	452.705	846.36	88.8941	113.018	83.7875	ABP90853.1	Acetolactate synthase, small (regulatory) subunit	protein-coding	K01653	E2.2.1.6S	acetolactate synthase I/III small subunit	[EC:2.2.1.6]	A0A0K2E7N4	Acetolactate synthase small subunit (AHAS) (ALS) (EC 2.2.1.6) (Acetohydroxy-acid synthase small subunit)	ilvH	amino acid biosynthetic process [GO:0008652]; isoleucine biosynthetic process [GO:0009097]; valine biosynthetic process [GO:0009099]	cytosol [GO:0005829]	GO:0003984; GO:0005829; GO:0008652; GO:0009097; GO:0009099; GO:1990610	acetolactate synthase activity [GO:0003984]; acetolactate synthase regulator activity [GO:1990610]	-	COG0440	Acetolactate synthase, small subunit	E	Amino acid transport and metabolism ;	-	-	-
SSU05_1974	112.981963333333	683.260136666667	-2.59578	6.59E-11	1.59E-09	down	SSU05_1974	373	342	284	1717	2374	2795	120.202	119.733	99.011	611.294	554.03	884.456	ABP90940.1	transcriptional regulator	protein-coding	-	-	-	-	A0A9X4RP93	Adenylyltransferase/cytidyltransferase family protein	-	biosynthetic process [GO:0009058]	-	GO:0009058; GO:0016779	nucleotidyltransferase activity [GO:0016779]	-	-	-	-	-	-	-	-
SSU05_1548	2551.86395666667	427.160343333333	2.57864105617101	6.69E-11	1.60E-09	up	SSU05_1548	27549	25763	34304	5250	8480	3633	2276.37	2312.71	3066.52	479.263	507.439	294.778	ABP90514.1	unknown protein	protein-coding	K01999	livK	branched-chain amino acid transport system substrate-binding protein	-	A0A2K1T1E9	Branched-chain amino acid ABC transporter substrate-binding protein	braC	amino acid transport [GO:0006865]	-	GO:0006865	-	-	COG0683	ABC-type branched-chain amino acid transport system, periplasmic component	E	Amino acid transport and metabolism ;	-	-	-
SSU05_1216	184.245196666667	1104.45729333333	-2.58327	7.18E-11	1.69E-09	down	SSU05_1216	616	621	440	2209	2798	6236	192.728	211.078	148.929	763.551	633.962	1915.86	ABP90182.1	Preprotein translocase subunit YajC	protein-coding	K03210	yajC	preprotein translocase subunit YajC	-	D5AI64	Preprotein translocase YajC subunit	-	-	plasma membrane [GO:0005886]	GO:0005886	-	-	COG1862	Preprotein translocase subunit YajC	U	Intracellular trafficking, secretion, and vesicular transport ;	-	-	-
SSU05_1930	20.4714166666667	124.280163333333	-2.60045	7.80E-11	1.82E-09	down	SSU05_1930	215	132	169	804	1072	1651	24.3962	16.2721	20.746	100.79	88.0906	183.96	ABP90896.1	outer surface protein	protein-coding	K09963	K09963	uncharacterized protein	-	D5AK35	Outer surface protein	-	-	-	-	-	-	-	-	-	-	-	-	-
SSU05_0902	186.313	1095.51895666667	-2.55572	9.92E-11	2.29E-09	down	SSU05_0902	1309	1456	1336	7996	10397	9301	168.733	203.897	186.308	1138.71	970.557	1177.29	ABP89868.1	Predicted hydrolase (HAD superfamily)	protein-coding	-	-	-	-	D5AHL1	Haloacid dehalogenase-like hydrolase	-	dephosphorylation [GO:0016311]; N-acetylneuraminate biosynthetic process [GO:0046380]	-	GO:0016311; GO:0046380; GO:0050124	N-acylneuraminate-9-phosphatase activity [GO:0050124]	-	-	-	-	-	-	-	-
SSU05_0107	367.015	2129.41737666667	-2.5365	1.30E-10	2.96E-09	down	SSU05_0107	2058	2105	2016	13158	21273	8066	347.227	385.84	367.978	2452.65	2599.25	1336.35	ABP89077.1	hypothetical protein	protein-coding	-	-	-	-	D5AFF2	Uncharacterized protein	-	-	-	-	-	-	-	-	-	-	-	-	-
SSU05_0718	1269.88	221.322136666667	2.52031497522546	1.64E-10	3.70E-09	up	SSU05_0718	10805	13086	16101	2307	4114	1903	969.911	1276.15	1563.59	228.788	267.438	167.741	ABP89684.1	aspartate-semialdehyde dehydrogenase	protein-coding	K00133	asd	aspartate-semialdehyde dehydrogenase	[EC:1.2.1.11]	D5AH49	Aspartate-semialdehyde dehydrogenase (ASA dehydrogenase) (ASADH) (EC 1.2.1.11) (Aspartate-beta-semialdehyde dehydrogenase)	asd	'de novo' L-methionine biosynthetic process [GO:0071266]; diaminopimelate biosynthetic process [GO:0019877]; isoleucine biosynthetic process [GO:0009097]; lysine biosynthetic process via diaminopimelate [GO:0009089]; threonine biosynthetic process [GO:0009088]	-	GO:0004073; GO:0009088; GO:0009089; GO:0009097; GO:0019877; GO:0046983; GO:0050661; GO:0051287; GO:0071266	aspartate-semialdehyde dehydrogenase activity [GO:0004073]; NAD binding [GO:0051287]; NADP binding [GO:0050661]; protein dimerization activity [GO:0046983]	-	COG0136	Aspartate-semialdehyde dehydrogenase	E	Amino acid transport and metabolism ;	-	-	-
SSU05_1959	98.8090966666667	570.436146666667	-2.52925	1.75E-10	3.92E-09	down	SSU05_1959	285	330	468	2851	3831	727	73.4744	92.4257	130.527	812.02	715.245	184.043	ABP90925.1	Uncharacterized protein conserved in bacteria	protein-coding	K05881	dhaM	phosphoenolpyruvate---glycerone phosphotransferase subunit DhaM	[EC:2.7.1.121]	G7SIM6	phosphoenolpyruvate--glycerone phosphotransferase (EC 2.7.1.121)	-	glycerol catabolic process [GO:0019563]; phosphoenolpyruvate-dependent sugar phosphotransferase system [GO:0009401]	membrane [GO:0016020]	GO:0009401; GO:0016020; GO:0019563; GO:0047324	phosphoenolpyruvate-glycerone phosphotransferase activity [GO:0047324]	-	COG3412	PTS-EIIA-like component DhaM of the dihydroxyacetone kinase DhaKLM complex	T	Signal transduction mechanisms ;	-	-	-
SSU05_1886	659.702	119.589623333333	2.46364751098546	3.92E-10	8.69E-09	up	SSU05_1886	5746	5128	8897	1172	1678	1310	543.016	526.481	909.608	122.364	114.839	121.566	ABP90852.1	Ketol-acid reductoisomerase	protein-coding	K00053	ilvC	ketol-acid reductoisomerase	[EC:1.1.1.86]	A4VXL3	Ketol-acid reductoisomerase (NADP(+)) (KARI) (EC 1.1.1.86) (Acetohydroxy-acid isomeroreductase) (AHIR) (Alpha-keto-beta-hydroxylacyl reductoisomerase) (Ketol-acid reductoisomerase type 1) (Ketol-acid reductoisomerase type I)	ilvC	amino acid biosynthetic process [GO:0008652]; isoleucine biosynthetic process [GO:0009097]; valine biosynthetic process [GO:0009099]	cytosol [GO:0005829]	GO:0000287; GO:0004455; GO:0005829; GO:0008652; GO:0009097; GO:0009099; GO:0050661	ketol-acid reductoisomerase activity [GO:0004455]; magnesium ion binding [GO:0000287]; NADP binding [GO:0050661]	COG0059;	COG0059	Ketol-acid reductoisomerase	EH	Amino acid transport and metabolism ; Coenzyme transport and metabolism ;	-	-	-
SSU05_1365	1290.50816666667	236.868576666667	2.44567810217424	5.04E-10	1.10E-08	up	SSU05_1365	6503	6146	12248	1688	2403	1269	952.56	978.045	1940.92	273.168	254.908	182.53	ABP90331.1	ABC-type amino acid transport system, permease component	protein-coding	K10040	peb1B	aspartate/glutamate/glutamine transport system permease protein	-	A0A0H3N2V3	Amino acid ABC transporter, permease protein	-	amino acid transport [GO:0006865]	ATP-binding cassette (ABC) transporter complex [GO:0043190]	GO:0006865; GO:0022857; GO:0043190	transmembrane transporter activity [GO:0022857]	-	COG0765	ABC-type amino acid transport system, permease component	E	Amino acid transport and metabolism ;	-	-	-
SSU05_0768	1301.47	7058.70921666667	-2.4392	5.42E-10	1.17E-08	down	SSU05_0768	3963	3140	2143	20404	31221	7554	1596.38	1374.13	933.893	9080.4	9107.72	2988.01	ABP89734.1	hypothetical protein	protein-coding	-	-	-	-	A0A075SD39	Branched-chain amino acid aminotransferase	-	-	-	-	-	-	-	-	-	-	-	-	-
SSU05_1212	20.7559566666667	115.821	-2.47855	5.47E-10	1.17E-08	down	SSU05_1212	143	94	161	405	434	1607	21.2362	15.1655	25.8661	66.4469	46.6748	234.342	ABP90178.1	hyaluronidase	protein-coding	-	-	-	-	D5AI60	Hyaluronidase, truncated	-	carbohydrate metabolic process [GO:0005975]	extracellular region [GO:0005576]	GO:0005576; GO:0005975; GO:0016829; GO:0030246	carbohydrate binding [GO:0030246]; lyase activity [GO:0016829]	-	-	-	-	-	-	-	-
SSU05_1254	15.9631233333333	2.38069666666667	2.74939257946467	5.73E-10	1.22E-08	up	SSU05_1254	110	72	98	13	15	19	17.9031	12.7308	17.2554	2.33753	1.76799	3.03657	ABP90220.1	ABC-type uncharacterized transport system, permease component	protein-coding	K05832	K05832	putative tryptophan/tyrosine transport system permease protein	-	A0A0Z8KZ65	ABC transporter permease	lsrC_2	-	plasma membrane [GO:0005886]	GO:0005886; GO:0022857	transmembrane transporter activity [GO:0022857]	-	COG4120	ABC-type uncharacterized transport system, permease component	R	General function prediction only ;	-	-	-
SSU05_1225	36.1413633333333	196.956	-2.4458	6.36E-10	1.34E-08	down	SSU05_1225	266	248	351	1413	2152	1902	31.5148	31.9206	44.9887	184.949	184.64	221.277	ABP90191.1	Dehydrogenase with different specificities (related to short-chain alcohol dehydrogenase)	protein-coding	K00046	idnO	gluconate 5-dehydrogenase	[EC:1.1.1.69]	D5AI73	Oxidoreductase	-	-	-	GO:0016491	oxidoreductase activity [GO:0016491]	-	COG1028	NAD(P)-dependent dehydrogenase, short-chain alcohol dehydrogenase family	IQR	Lipid transport and metabolism ; Secondary metabolites biosynthesis, transport and catabolism ; General function prediction only ;	-	-	-
SSU05_1417	161.407	877.842566666667	-2.44293	6.54E-10	1.36E-08	down	SSU05_1417	286	368	255	1615	2338	1785	144.008	201.306	138.907	898.405	852.545	882.577	ABP90383.1	hypothetical protein	protein-coding	-	-	-	-	D5AIQ1	Uncharacterized protein	-	-	membrane [GO:0016020]	GO:0016020	-	-	-	-	-	-	-	-	-
SSU05_1253	136.768	25.0547066666667	2.44810038639861	6.77E-10	1.40E-08	up	SSU05_1253	1131	1161	931	187	275	221	136.506	152.233	121.564	24.935	24.0367	26.1924	ABP90219.1	ABC-type uncharacterized transport system, ATPase component	protein-coding	K05833	K05833	putative tryptophan/tyrosine transport system ATP-binding protein	-	D5AIA1	ABC transporter, ATP binding protein	-	-	plasma membrane [GO:0005886]	GO:0005524; GO:0005886; GO:0016887; GO:0022857	ATP binding [GO:0005524]; ATP hydrolysis activity [GO:0016887]; transmembrane transporter activity [GO:0022857]	-	COG1101	ABC-type uncharacterized transport system, ATPase component	R	General function prediction only ;	-	-	-
SSU05_1211	10.2119	55.7336266666667	-2.44763	7.05E-10	1.44E-08	down	SSU05_1211	169	208	214	718	864	2037	8.26424	11.0501	11.3212	38.7899	30.5972	97.8138	ABP90177.1	hypothetical protein	protein-coding	-	-	-	-	D5AI59	Heparin-sulfate lyase N-terminal domain-containing protein	-	-	periplasmic space [GO:0042597]	GO:0016829; GO:0042597	lyase activity [GO:0016829]	-	-	-	-	-	-	-	-
SSU05_1364	90.2044966666667	15.8605466666667	2.51111603504108	7.87E-10	1.60E-08	up	SSU05_1364	192	200	460	76	69	26	57.29	64.8328	148.491	25.0536	14.91	7.61806	ABP90330.1	amino acid (glutamine) ABC transporter permease protein	protein-coding	K10040	peb1B	aspartate/glutamate/glutamine transport system permease protein	-	G7SGP8	Polar amino acid ABC transporter, inner membrane subunit	-	amino acid transport [GO:0006865]	ATP-binding cassette (ABC) transporter complex [GO:0043190]	GO:0006865; GO:0022857; GO:0043190	transmembrane transporter activity [GO:0022857]	-	COG0765	ABC-type amino acid transport system, permease component	E	Amino acid transport and metabolism ;	-	-	-
SSU05_1382	2466.92	13101.7179133333	-2.40894	8.32E-10	1.67E-08	down	SSU05_1382	7501	8195	3730	35855	39753	40889	2716.01	3223.65	1461.11	14343	10424	14538.2	ABP90348.1	Superfamily I DNA and RNA helicase	protein-coding	-	-	-	-	A0A123YMD2	BlpT protein, fusion	-	-	-	-	-	-	-	-	-	-	-	-	-
SSU05_2234	15.7599933333333	0	6.60631956352541	1.05E-09	2.08E-08	up	SSU05_2234	0	0	33	0	0	0	0	0	47.28	0	0	0	-	tRNA-Thr	tRNA	K14234	tRNA-Thr	tRNA Thr	-	-	-	-	-	-	-	-	-	-	-	-	-	-	-	-
SSU05_2233	0	16.4986866666667	-6.74423	1.32E-09	2.60E-08	down	SSU05_2233	0	0	0	38	0	0	0	0	0	49.4961	0	0	-	tRNA-Leu	tRNA	K14228	tRNA-Leu	tRNA Leu	-	-	-	-	-	-	-	-	-	-	-	-	-	-	-	-
SSU05_0812	48.0083	9.20901	2.38167391463967	1.51E-09	2.95E-08	up	SSU05_0812	1617	1198	2553	311	500	391	40.9983	32.999	70.0278	8.71153	9.18073	9.73477	ABP89778.1	Subtilisin-like serine protease	protein-coding	K01361	E3.4.21.96	lactocepin	[EC:3.4.21.96]	D5AHD6	C5a peptidase (EC 3.4.21.110) (SCP)	-	proteolysis [GO:0006508]	membrane [GO:0016020]	GO:0004252; GO:0006508; GO:0016020	serine-type endopeptidase activity [GO:0004252]	-	COG1404	Serine protease, subtilisin family	O	Posttranslational modification, protein turnover, chaperones ;	-	-	-
SSU05_0159	612.73	118.007333333333	2.37528909815215	1.89E-09	3.67E-08	up	SSU05_0159	926	859	1445	222	341	170	497.349	501.223	839.618	131.729	132.634	89.6586	ABP89129.1	Predicted transcriptional regulator	protein-coding	-	-	-	-	A0A075SFS5	MerR family transcriptional regulator	-	-	-	GO:0003677; GO:0003700	DNA binding [GO:0003677]; DNA-binding transcription factor activity [GO:0003700]	-	COG0789	DNA-binding transcriptional regulator, MerR family	K	Transcription ;	-	-	-
SSU05_0650	379.965536666667	74.3588	2.35326245779156	2.17E-09	4.17E-08	up	SSU05_0650	2112	2153	2425	521	641	351	340.303	376.88	422.714	92.7443	74.7964	55.5356	ABP89616.1	ABC-type cobalamin/Fe3+-siderophores transport system, ATPase component	protein-coding	K02013	ABC.FEV.A	iron complex transport system ATP-binding protein	[EC:7.2.2.-]	A0A2K1SZE7	Ferrichrome transport ATP-binding protein	fhuC	-	-	GO:0005524; GO:0016887	ATP binding [GO:0005524]; ATP hydrolysis activity [GO:0016887]	-	COG1120	ABC-type cobalamin/Fe3+-siderophores transport system, ATPase component	PH	Inorganic ion transport and metabolism ; Coenzyme transport and metabolism ;	-	-	VFG044358|||WP_013317301) (DDA3937_RS07765) ABC transporter ATP-binding protein |||||
SSU05_0389	12.4432733333333	64.9815	-2.38235	2.20E-09	4.20E-08	down	SSU05_0389	164	108	119	234	276	1714	14.9294	10.6809	11.7195	23.5338	18.1953	153.215	ABP89356.1	ATPases with chaperone activity, ATP-binding subunit	protein-coding	K04086	clpL	ATP-dependent Clp protease ATP-binding subunit ClpL	-	A0A6A9PXB8	Putative ATP-dependent protease ATP-binding subunit ClpL	clpL	cellular response to heat [GO:0034605]; proteolysis [GO:0006508]	cytoplasm [GO:0005737]	GO:0005524; GO:0005737; GO:0006508; GO:0008233; GO:0016887; GO:0034605	ATP binding [GO:0005524]; ATP hydrolysis activity [GO:0016887]; peptidase activity [GO:0008233]	-	COG0542	ATP-dependent Clp protease ATP-binding subunit ClpA	O	Posttranslational modification, protein turnover, chaperones ;	-	-	VFG000080|VF0073|ClpE|NP_464522) (clpE) ATP-dependent protease |Stress survival|Belongs to HSP-100/Clp family||An ATPase required for prolonged survival at 42 degree; acts synergistically with ClpC in cell division|
SSU05_1907	136.482	672.257226666667	-2.3003	4.12E-09	7.76E-08	down	SSU05_1907	876	1759	1875	5093	7026	13243	74.4846	162.486	172.475	478.425	432.635	1105.71	ABP90873.1	ABC-type sugar transport system, ATPase component	protein-coding	K10112	msmX	multiple sugar transport system ATP-binding protein	[EC:7.5.2.-]	D5AK12	Sulfate-transporting ATPase	-	carbohydrate transport [GO:0008643]	ATP-binding cassette (ABC) transporter complex, substrate-binding subunit-containing [GO:0055052]	GO:0005524; GO:0008643; GO:0016887; GO:0055052; GO:0140359	ABC-type transporter activity [GO:0140359]; ATP binding [GO:0005524]; ATP hydrolysis activity [GO:0016887]	-	COG3842	ABC-type Fe3+/spermidine/putrescine transport systems, ATPase components	E	Amino acid transport and metabolism ;	-	-	VFG030724|||WP_015308640) (sugC) sn-glycerol-3-phosphate ABC transporter ATP-binding protein UgpC |||||
SSU05_0453	25.4439066666667	129.711	-2.34837	4.22E-09	7.89E-08	down	SSU05_0453	94	119	87	247	366	1100	22.606	31.0907	22.6349	65.6254	63.7425	259.766	ABP89419.1	Phosphotransferase system, mannose/fructose-specific component IIA	protein-coding	K02793	manXa	mannose PTS system EIIA component	[EC:2.7.1.191]	A0A0H3MTN6	Sugar phosphotransferase system (PTS), fructose family, IIA component	-	phosphoenolpyruvate-dependent sugar phosphotransferase system [GO:0009401]; phosphorylation [GO:0016310]	membrane [GO:0016020]	GO:0009401; GO:0016020; GO:0016301; GO:0016310	kinase activity [GO:0016301]	-	COG2893	Phosphotransferase system, mannose/fructose-specific component IIA	G	Carbohydrate transport and metabolism ;	-	-	-
SSU05_0629	285.549243333333	1376.85	-2.26951	6.14E-09	1.14E-07	down	SSU05_0629	4339	4890	3168	10369	15466	41149	284.201	347.963	224.484	750.328	733.611	2646.6	ABP89595.1	Acetylornithine deacetylase/Succinyl-diaminopimelate desuccinylase and related deacylases	protein-coding	K01439	dapE	succinyl-diaminopimelate desuccinylase	[EC:3.5.1.18]	D5AGW4	ArcT	-	-	-	GO:0008270; GO:0016805	dipeptidase activity [GO:0016805]; zinc ion binding [GO:0008270]	-	COG0624	Acetylornithine deacetylase/Succinyl-diaminopimelate desuccinylase or related deacylase	E	Amino acid transport and metabolism ;	-	-	-
SSU05_1259	111.397	537.264	-2.26981	6.37E-09	1.17E-07	down	SSU05_1259	1320	1432	1157	5835	8041	7777	106.879	125.965	101.348	521.96	471.498	618.335	ABP90225.1	N-acetylglucosamine-6-phosphate deacetylase	protein-coding	K01443	nagA	N-acetylglucosamine-6-phosphate deacetylase	[EC:3.5.1.25]	D5AIA6	N-acetylglucosamine-6-phosphate deacetylase	-	N-acetylglucosamine catabolic process [GO:0006046]	-	GO:0006046; GO:0008448; GO:0046872	metal ion binding [GO:0046872]; N-acetylglucosamine-6-phosphate deacetylase activity [GO:0008448]	-	COG1820	N-acetylglucosamine-6-phosphate deacetylase	G	Carbohydrate transport and metabolism ;	-	-	-
SSU05_1889	625.842153333333	129.276	2.27380174354384	7.22E-09	1.32E-07	up	SSU05_1889	1308	1195	1630	261	516	245	562.015	557.822	757.69	123.896	160.561	103.371	ABP90855.1	Thiamine pyrophosphate-requiring enzyme	protein-coding	-	-	-	-	-	-	-	-	-	-	-	-	-	-	-	-	-	-	-
SSU05_2131	62.3300666666667	298.781206666667	-2.26083	7.97E-09	1.44E-07	down	SSU05_2131	437	485	525	1946	2554	3405	53.3432	64.3171	69.3299	262.433	225.772	408.139	ABP91097.1	4-alpha-glucanotransferase	protein-coding	K00705	malQ	4-alpha-glucanotransferase	[EC:2.4.1.25]	A0A116KRI9	4-alpha-glucanotransferase (EC 2.4.1.25) (Amylomaltase) (Disproportionating enzyme)	malQ_1	carbohydrate metabolic process [GO:0005975]	-	GO:0004134; GO:0005975; GO:0102500	4-alpha-glucanotransferase activity [GO:0004134]; beta-maltose 4-alpha-glucanotransferase activity [GO:0102500]	-	COG1640	4-alpha-glucanotransferase	G	Carbohydrate transport and metabolism ;	-	-	-
SSU05_2044	1835.14584666667	386.336	2.24793349860095	8.29E-09	1.49E-07	up	SSU05_2044	19230	19547	21972	4026	6229	4648	1648.14	1820.04	2037.26	381.211	386.619	391.177	ABP91010.1	hippurate hydrolase-like protein	protein-coding	K05823	dapL	N-acetyldiaminopimelate deacetylase	[EC:3.5.1.47]	A0A2K1SY21	N-acetyldiaminopimelate deacetylase (EC 3.5.1.47)	-	diaminopimelate biosynthetic process [GO:0019877]; lysine biosynthetic process via diaminopimelate [GO:0009089]	-	GO:0009089; GO:0019877; GO:0050118	N-acetyldiaminopimelate deacetylase activity [GO:0050118]	-	COG1473	Metal-dependent amidase/aminoacylase/carboxypeptidase	R	General function prediction only ;	-	-	-
SSU05_1215	15.8355066666667	74.9577	-2.24193	1.20E-08	2.13E-07	down	SSU05_1215	266	189	277	822	858	2159	16.3901	12.6517	18.4647	55.9564	38.2859	130.631	ABP90181.1	hyaluronidase	protein-coding	-	-	-	-	D5AI63	Hyaluronidase, truncated	-	-	-	GO:0016829	lyase activity [GO:0016829]	-	-	-	-	-	-	-	VFG005597|VF0246|Hyaluronidase|YP_001198581) (hylA) hyaluronidase |Exoenzyme|GAS are capable of producing two types of hyaluronidase, a bacteriophage associated enzyme and an extracellular hyaluronidase that is secreted from the cell; since the capsule of GAS is composed solely of hyaluronic acid, the hyaluronidase presumably benefits the phage by aiding in capsule penetration during its infectio…
SSU05_2067	11354.2529133333	2437.11940333333	2.2199719205301	1.21E-08	2.13E-07	up	SSU05_2067	85151	77706	86542	16845	27660	18180	11020.3	10925.6	12116.9	2408.53	2592.42	2310.41	ABP91033.1	putative amino acid ABC transporter, ATP-binding protein	protein-coding	K10010	tcyC	L-cystine transport system ATP-binding protein	[EC:7.4.2.1]	A0A0Z8ZLZ3	Amino acid ABC transporter ATP-binding protein (EC 3.6.3.-)	tcyN_2	-	plasma membrane [GO:0005886]	GO:0005524; GO:0005886; GO:0015424; GO:0016887	ABC-type amino acid transporter activity [GO:0015424]; ATP binding [GO:0005524]; ATP hydrolysis activity [GO:0016887]	-	COG1126	ABC-type polar amino acid transport system, ATPase component	E	Amino acid transport and metabolism ;	-	-	-
SSU05_1213	10.0063133333333	49.1607033333333	-2.29452	1.22E-08	2.14E-07	down	SSU05_1213	64	78	64	172	274	695	8.81385	11.6699	9.53518	26.1693	27.3267	93.9861	ABP90179.1	hyaluronidase	protein-coding	-	-	-	-	D5AI61	Hyaluronidase, truncated	-	carbohydrate metabolic process [GO:0005975]	extracellular region [GO:0005576]	GO:0005576; GO:0005975; GO:0016829; GO:0030246	carbohydrate binding [GO:0030246]; lyase activity [GO:0016829]	-	-	-	-	-	-	-	-
SSU05_0206	162.183456666667	745.943683333333	-2.20127	1.67E-08	2.89E-07	down	SSU05_0206	1194	1034	1026	4136	5658	7227	169.504	159.472	157.575	648.686	581.688	1007.46	ABP89174.1	Fructose-1-phosphate kinase and related fructose-6-phosphate kinase (PfkB)	protein-coding	-	-	-	-	D5AFP1	Tagatose-6-phosphate kinase (EC 2.7.1.144)	-	D-tagatose 6-phosphate catabolic process [GO:2001059]; lactose metabolic process [GO:0005988]	cytosol [GO:0005829]	GO:0003872; GO:0005524; GO:0005829; GO:0005988; GO:0009024; GO:2001059	6-phosphofructokinase activity [GO:0003872]; ATP binding [GO:0005524]; tagatose-6-phosphate kinase activity [GO:0009024]	-	-	-	-	-	-	-	-
SSU05_0359	129.796473333333	595.616906666667	-2.19802	1.74E-08	3.00E-07	down	SSU05_0359	940	1346	1052	2226	3130	11732	103.386	160.83	125.174	270.481	249.304	1267.07	ABP89326.1	Transcriptional regulator	protein-coding	K02529	galR	LacI family transcriptional regulator, galactose operon repressor	-	A0A0H3MTP4	Galactose operon repressor	galR	-	-	GO:0000976; GO:0003700	DNA-binding transcription factor activity [GO:0003700]; transcription cis-regulatory region binding [GO:0000976]	-	COG1609	DNA-binding transcriptional regulator, LacI/PurR family	K	Transcription ;	-	-	-
SSU05_1958	116.983316666667	535.962	-2.19565	1.88E-08	3.21E-07	down	SSU05_1958	677	473	832	4105	5393	1160	113.629	86.248	151.073	761.187	655.514	191.184	ABP90924.1	Dihydroxyacetone kinase	protein-coding	K05879	dhaL	phosphoenolpyruvate---glycerone phosphotransferase subunit DhaL	[EC:2.7.1.121]	A0A0H3MXE5	Dihydroxyacetone kinase family protein	-	glycerol catabolic process [GO:0019563]; phosphorylation [GO:0016310]	cytosol [GO:0005829]	GO:0004371; GO:0005829; GO:0016310; GO:0019563	glycerone kinase activity [GO:0004371]	-	COG1461	Predicted kinase related to dihydroxyacetone kinase	R	General function prediction only ;	-	-	-
SSU05_1549	5901.60666666667	26783.2960366667	-2.18215	2.03E-08	3.45E-07	down	SSU05_1549	17977	18857	10660	79454	121443	52108	6366.16	7254.71	4083.95	31085.2	31144.7	18120	ABP90515.1	conserved hypothetical protein	protein-coding	-	-	-	-	A4VWM6	UPF0298 protein SSU05_1549	-	-	cytoplasm [GO:0005737]	GO:0005737	-	COG4471;	COG4471	Uncharacterized protein YlbG, UPF0298 family	S	Function unknown ;	-	-	-
SSU05_0719	1547.38445333333	341.317203333333	2.18057968969042	2.11E-08	3.55E-07	up	SSU05_0719	12814	12939	16706	3127	4927	2944	1323.52	1451.89	1866.74	356.823	368.537	298.592	ABP89685.1	Dihydrodipicolinate synthase/N-acetylneuraminate lyase	protein-coding	K01714	dapA	4-hydroxy-tetrahydrodipicolinate synthase	[EC:4.3.3.7]	G7SH64	4-hydroxy-tetrahydrodipicolinate synthase (HTPA synthase) (EC 4.3.3.7)	dapA	diaminopimelate biosynthetic process [GO:0019877]; glyoxylate catabolic process [GO:0009436]; lysine biosynthetic process via diaminopimelate [GO:0009089]	cytosol [GO:0005829]	GO:0005829; GO:0008700; GO:0008840; GO:0009089; GO:0009436; GO:0019877	4-hydroxy-2-oxoglutarate aldolase activity [GO:0008700]; 4-hydroxy-tetrahydrodipicolinate synthase activity [GO:0008840]	-	COG0329	Dihydrodipicolinate synthase/N-acetylneuraminate lyase	EM	Amino acid transport and metabolism ; Cell wall/membrane/envelope biogenesis ;	-	-	-
SSU05_1773	1677.06178333333	370.299396666667	2.17914464566886	2.17E-08	3.62E-07	up	SSU05_1773	12903	11665	9551	1852	3083	3717	1807.86	1775.6	1447.72	286.677	312.823	511.398	ABP90739.1	glutamine amidotransferase, class I	protein-coding	K07010	K07010	putative glutamine amidotransferase	-	A0A2K1SZQ6	Glutamine amidotransferase, class I (EC 2.4.2.-)	-	glutamine metabolic process [GO:0006541]; polyamine catabolic process [GO:0006598]	cytosol [GO:0005829]	GO:0005829; GO:0006541; GO:0006598; GO:0016757; GO:0033969	gamma-glutamyl-gamma-aminobutyrate hydrolase activity [GO:0033969]; glycosyltransferase activity [GO:0016757]	-	COG2071	Gamma-glutamyl-gamma-aminobutyrate hydrolase PuuD (putrescine degradation), contains GATase1-like domain	E	Amino acid transport and metabolism ;	-	-	-
SSU05_1177	403.342323333333	1810.42	-2.16612	2.60E-08	4.31E-07	down	SSU05_1177	2680	2173	1831	2918	5083	25064	461.843	406.824	341.359	555.55	634.354	4241.34	ABP90143.1	F0F1-type ATP synthase, subunit a	protein-coding	K02108	ATPF0A	F-type H+-transporting ATPase subunit a	-	A0A0K2E6W9	ATP synthase subunit a (ATP synthase F0 sector subunit a) (F-ATPase subunit 6)	atpB	proton motive force-driven plasma membrane ATP synthesis [GO:0042777]	plasma membrane [GO:0005886]; proton-transporting ATP synthase complex, coupling factor F(o) [GO:0045263]	GO:0005886; GO:0016787; GO:0042777; GO:0045263; GO:0046933	hydrolase activity [GO:0016787]; proton-transporting ATP synthase activity, rotational mechanism [GO:0046933]	COG0356;	COG0356	FoF1-type ATP synthase, membrane subunit a	C	Energy production and conversion ;	-	-	-
SSU05_0208	49.2297733333333	223.328756666667	-2.18088	2.67E-08	4.39E-07	down	SSU05_0208	298	272	269	953	1253	2090	49.7577	49.3402	48.5915	175.799	151.512	342.676	ABP89176.1	Uncharacterized protein related to Endonuclease III	protein-coding	K07457	K07457	endonuclease III related protein	-	D5AFP2	Helix-hairpin-helix motif:HhH-GPD	-	base-excision repair, AP site formation [GO:0006285]	-	GO:0006285; GO:0019104; GO:0046872; GO:0051539	4 iron, 4 sulfur cluster binding [GO:0051539]; DNA N-glycosylase activity [GO:0019104]; metal ion binding [GO:0046872]	-	COG2231	Uncharacterized protein related to Endonuclease III	R	General function prediction only ;	-	-	-
SSU05_1258	118.385	523.891	-2.14568	3.53E-08	5.75E-07	down	SSU05_1258	1276	1285	1116	4826	7527	6502	116.818	127.805	110.532	488.117	499.036	584.519	ABP90224.1	tagatose 1,6-diphosphate aldolase	protein-coding	K01635	lacD	tagatose 1,6-diphosphate aldolase	[EC:4.1.2.40]	D5AIA5	Tagatose 1,6-diphosphate aldolase (EC 4.1.2.40) (D-tagatose-1,6-bisphosphate aldolase) (Tagatose-bisphosphate aldolase)	lacD	6-sulfoquinovose(1-) catabolic process [GO:1902777]; D-tagatose 6-phosphate catabolic process [GO:2001059]; lactose catabolic process via tagatose-6-phosphate [GO:0019512]	-	GO:0009024; GO:0009025; GO:0019512; GO:0061595; GO:1902777; GO:2001059	6-deoxy-6-sulfofructose-1-phosphate aldolase activity [GO:0061595]; tagatose-6-phosphate kinase activity [GO:0009024]; tagatose-bisphosphate aldolase activity [GO:0009025]	-	COG3684	Tagatose-1,6-bisphosphate aldolase	G	Carbohydrate transport and metabolism ;	-	-	-
SSU05_1257	62.5520966666667	13.8833666666667	2.17327396803561	3.94E-08	6.37E-07	up	SSU05_1257	598	485	575	124	132	158	64.2364	56.5991	66.8208	14.7157	10.2685	16.666	ABP90223.1	ABC transporter permease protein	protein-coding	K01989	K01989	putative tryptophan/tyrosine transport system substrate-binding protein	-	A0A0H3MYP0	Lipoprotein	-	-	-	-	-	-	COG2984	ABC-type uncharacterized transport system, periplasmic component	R	General function prediction only ;	-	-	VFG050217|VF0593|CD0873|WP_011860976) (CD0873) ABC transporter substrate-binding protein |Adherence|Numerous bacterial adhesins also characterized as lipoproteins, similar to CD0873, including the adhesin PsaA, a solute-binding lipoprotein of the Mn2+ ABC transporter of S. pneumoniae; CD0873 is annotated as a substrate-binding protein component SBP of an ABC transporter and is an immunoreactive p…
SSU05_0411	146918.459266667	33588.6512366667	2.12896381133518	4.17E-08	6.70E-07	up	SSU05_0411	330469	247196	305984	57532	116947	65559	156611	127269	156875	30121.7	40135.9	30508.3	ABP89378.1	Cold shock protein	protein-coding	K03704	cspA	cold shock protein	-	A0A0H3MTG4	Major cold shock protein	-	-	cytoplasm [GO:0005737]	GO:0003676; GO:0005737	nucleic acid binding [GO:0003676]	-	COG1278	Cold shock protein, CspA family	K	Transcription ;	-	-	-
SSU05_0150	1040.37591333333	238.832666666667	2.12271862045254	4.85E-08	7.73E-07	up	SSU05_0150	4170	3558	4927	1002	1675	762	973.775	902.642	1244.71	258.505	283.262	174.731	ABP89120.1	Ribosomal protein S12	protein-coding	K02950	RP-S12	small subunit ribosomal protein S12	-	A4VSN1	Small ribosomal subunit protein uS12 (30S ribosomal protein S12)	rpsL	translation [GO:0006412]	small ribosomal subunit [GO:0015935]	GO:0000049; GO:0003735; GO:0006412; GO:0015935; GO:0019843	rRNA binding [GO:0019843]; structural constituent of ribosome [GO:0003735]; tRNA binding [GO:0000049]	COG0048;	COG0048	Ribosomal protein S12	J	Translation, ribosomal structure and biogenesis ;	-	-	-
SSU05_1888	511.684456666667	119.401	2.09927624855907	6.46E-08	1.02E-06	up	SSU05_1888	4950	5794	9376	1506	2506	1540	355.271	451.774	728.008	119.415	130.253	108.535	ABP90854.1	Thiamine pyrophosphate-requiring enzyme	protein-coding	K01652	E2.2.1.6L	acetolactate synthase I/II/III large subunit	[EC:2.2.1.6]	D5AJZ3	Acetolactate synthase (EC 2.2.1.6)	-	amino acid biosynthetic process [GO:0008652]; isoleucine biosynthetic process [GO:0009097]; valine biosynthetic process [GO:0009099]	acetolactate synthase complex [GO:0005948]	GO:0000287; GO:0003984; GO:0005948; GO:0008652; GO:0009097; GO:0009099; GO:0030976; GO:0050660	acetolactate synthase activity [GO:0003984]; flavin adenine dinucleotide binding [GO:0050660]; magnesium ion binding [GO:0000287]; thiamine pyrophosphate binding [GO:0030976]	-	COG0028	Acetolactate synthase large subunit or other thiamine pyrophosphate-requiring enzyme	EH	Amino acid transport and metabolism ; Coenzyme transport and metabolism ;	-	-	-
SSU05_0258	80.5065166666667	344.209096666667	-2.09585	7.27E-08	1.14E-06	down	SSU05_0258	622	500	738	2320	3019	3713	76.5051	66.8125	98.2019	315.258	268.915	448.454	ABP89226.1	ABC-type uncharacterized transport system, ATPase component	protein-coding	K25156	evrA	viologen exporter family transport system ATP-binding protein	-	A0A0H3MTD9	ABC transporter ATP-binding protein	-	-	-	GO:0005524; GO:0016887	ATP binding [GO:0005524]; ATP hydrolysis activity [GO:0016887]	-	COG4586	ABC-type uncharacterized transport system, ATPase component	R	General function prediction only ;	-	-	-
SSU05_0357	209.835003333333	883.257163333333	-2.07329	9.53E-08	1.49E-06	down	SSU05_0357	966	841	646	2552	3360	5704	235.833	223.054	170.618	688.314	594.044	1367.41	ABP89324.1	deoxyguanosinetriphosphate triphosphohydrolase-related protein	protein-coding	-	-	-	-	A0A123W7B9	Deoxyguanosinetriphosphate triphosphohydrolase-related protein	-	-	-	GO:0008832	dGTPase activity [GO:0008832]	-	-	-	-	-	-	-	-
SSU05_1027	106.307826666667	25.1642233333333	2.07830820689411	9.97E-08	1.54E-06	up	SSU05_1027	1450	1063	1599	312	488	334	106.683	84.9666	127.274	25.3606	26.0015	24.1305	ABP89993.1	ABC-type amino acid transport/signal transduction system, periplasmic component/domain	protein-coding	K10036	glnH	glutamine transport system substrate-binding protein	-	A0A822W3L1	Amino acid ABC transporter periplasmic protein	glnP	amino acid transport [GO:0006865]	ATP-binding cassette (ABC) transporter complex [GO:0043190]	GO:0006865; GO:0015276; GO:0043190	ligand-gated monoatomic ion channel activity [GO:0015276]	-	COG0834	ABC-type amino acid transport/signal transduction system, periplasmic component/domain	ET	Amino acid transport and metabolism ; Signal transduction mechanisms ;	-	-	-
SSU05_2183	120.651036666667	505.181516666667	-2.06595	1.00E-07	1.54E-06	down	SSU05_2183	1378	1670	2178	7775	11856	6168	89.8925	118.353	153.708	560.342	560.098	395.104	ABP91149.1	inosine-5'-monophosphate dehydrogenase	protein-coding	K00088	IMPDH	IMP dehydrogenase	[EC:1.1.1.205]	A0A0H3MXY2	Inosine-5'-monophosphate dehydrogenase (IMP dehydrogenase) (IMPD) (IMPDH) (EC 1.1.1.205)	guaB	GMP biosynthetic process [GO:0006177]; GTP biosynthetic process [GO:0006183]	cytoplasm [GO:0005737]	GO:0000166; GO:0003938; GO:0005737; GO:0006177; GO:0006183; GO:0046872	IMP dehydrogenase activity [GO:0003938]; metal ion binding [GO:0046872]; nucleotide binding [GO:0000166]	-	COG0517	CBS domain	T	Signal transduction mechanisms ;	-	-	-
SSU05_0205	181.209153333333	758.879563333333	-2.06587	1.15E-07	1.76E-06	down	SSU05_0205	396	397	358	1369	2096	2094	177.241	193.04	173.347	676.941	679.378	920.32	ABP89173.1	Fructose-1-phosphate kinase and related fructose-6-phosphate kinase (PfkB)	protein-coding	-	-	-	-	-	-	-	-	-	-	-	-	-	-	-	-	-	-	-
SSU05_1041	2.95038666666667	14.132	-2.24843	1.19E-07	1.81E-06	down	SSU05_1041	34	25	11	53	100	223	4.11907	3.29039	1.4417	7.09372	8.77347	26.5288	ABP90007.1	Fructose-1-phosphate kinase and related fructose-6-phosphate kinase (PfkB)	protein-coding	K00917	lacC	tagatose 6-phosphate kinase	[EC:2.7.1.144]	A0A2K1SY78	Tagatose-6-phosphate kinase (EC 2.7.1.144)	lacC_3	D-tagatose 6-phosphate catabolic process [GO:2001059]; lactose metabolic process [GO:0005988]	cytosol [GO:0005829]	GO:0005524; GO:0005829; GO:0005988; GO:0008443; GO:0009024; GO:2001059	ATP binding [GO:0005524]; phosphofructokinase activity [GO:0008443]; tagatose-6-phosphate kinase activity [GO:0009024]	-	COG1105	Fructose-1-phosphate kinase or kinase (PfkB)	G	Carbohydrate transport and metabolism ;	-	-	-
SSU05_1163	4.6347	20.0221366666667	-2.10846	1.24E-07	1.87E-06	down	SSU05_1163	92	60	94	260	349	589	4.94126	3.50097	5.46187	15.4277	13.5746	31.0641	ABP90129.1	Beta-galactosidase/beta-glucuronidase	protein-coding	K01195	uidA	beta-glucuronidase	[EC:3.2.1.31]	D5AI15	Beta-glucuronidase (EC 3.2.1.31)	-	carbohydrate metabolic process [GO:0005975]; glucuronoside catabolic process [GO:0019391]	extracellular space [GO:0005615]	GO:0004565; GO:0004566; GO:0005102; GO:0005615; GO:0005975; GO:0019391; GO:0030246	beta-galactosidase activity [GO:0004565]; beta-glucuronidase activity [GO:0004566]; carbohydrate binding [GO:0030246]; signaling receptor binding [GO:0005102]	-	COG3250	Beta-galactosidase/beta-glucuronidase	G	Carbohydrate transport and metabolism ;	-	-	-
SSU05_0649	155.894486666667	37.5722	2.05268958481529	1.41E-07	2.11E-06	up	SSU05_0649	1281	1148	1379	286	408	364	149.029	145.095	173.56	36.7592	34.3743	41.583	ABP89614.1	ABC-type Fe3+-hydroxamate transport system, periplasmic component	protein-coding	K25308	fhuD	ferric hydroxamate/heme transport system substrate-binding protein	-	D5AGY3	Ferrichrome-binding protein	-	-	outer membrane-bounded periplasmic space [GO:0030288]	GO:0030288	-	-	COG0614	ABC-type Fe3+-hydroxamate transport system, periplasmic component	P	Inorganic ion transport and metabolism ;	-	-	-
SSU05_0454	146.779703333333	598.537116666667	-2.02765	1.67E-07	2.48E-06	down	SSU05_0454	1438	1518	1365	3754	4351	11520	138.744	159.116	142.479	400.154	304.015	1091.44	ABP89420.1	Galactose mutarotase and related enzyme	protein-coding	K01785	galM	aldose 1-epimerase	[EC:5.1.3.3]	D5AGA4	Aldose 1-epimerase (EC 5.1.3.3)	-	galactose catabolic process via UDP-galactose [GO:0033499]; glucose metabolic process [GO:0006006]	cytoplasm [GO:0005737]	GO:0004034; GO:0005737; GO:0006006; GO:0030246; GO:0033499	aldose 1-epimerase activity [GO:0004034]; carbohydrate binding [GO:0030246]	-	COG2017	Galactose mutarotase or related enzyme	G	Carbohydrate transport and metabolism ;	-	-	-
SSU05_0214	51.3268366666667	208.385	-2.02133	1.80E-07	2.65E-06	down	SSU05_0214	2129	1755	1742	3891	4908	16480	55.374	49.5901	49.0164	111.807	92.4456	420.901	ABP89182.1	ABC-type xylose transport system, periplasmic component	protein-coding	-	-	-	-	A0A0H3MTA4	Surface-anchored protein	-	-	membrane [GO:0016020]	GO:0016020	-	-	-	-	-	-	-	-	-
SSU05_0405	116.517	472.127	-2.01855	1.91E-07	2.80E-06	down	SSU05_0405	1054	1190	969	3887	6394	4921	108.517	133.104	107.931	442.13	476.74	497.512	ABP89372.1	hypothetical protein	protein-coding	-	-	-	-	D5AG59	Uncharacterized protein	-	-	-	-	-	-	-	-	-	-	-	-	-
SSU05_1931	10.9154	44.8484	-2.03811	2.12E-07	3.09E-06	down	SSU05_1931	137	174	157	464	732	1013	9.04695	12.483	11.2162	33.8515	35.0061	65.6877	ABP90897.1	pts system, sucrose-specific iibc component	protein-coding	K02810	scrA	sucrose PTS system EIIBCA or EIIBC component	[EC:2.7.1.211]	A0A0H3MX99	Sugar phosphotransferase system (PTS), IIBC component	-	phosphoenolpyruvate-dependent sugar phosphotransferase system [GO:0009401]; phosphorylation [GO:0016310]	plasma membrane [GO:0005886]	GO:0005886; GO:0008982; GO:0009401; GO:0016301; GO:0016310; GO:0090588	kinase activity [GO:0016301]; protein-N(PI)-phosphohistidine-sugar phosphotransferase activity [GO:0008982]; protein-phosphocysteine-N-acetylmuramate phosphotransferase system transporter activity [GO:0090588]	-	COG1264	Phosphotransferase system IIB components	G	Carbohydrate transport and metabolism ;	-	-	-
SSU05_1487	79.4143	19.6389033333333	2.01380699450025	2.58E-07	3.73E-06	up	SSU05_1487	690	670	1047	168	334	207	64.4513	67.9899	105.802	17.3368	22.5933	18.9865	ABP90453.1	ABC-type uncharacterized transport system, periplasmic component	protein-coding	K01989	K01989	putative tryptophan/tyrosine transport system substrate-binding protein	-	D5AIW2	ABC-type uncharacterized transport system, periplasmic component	-	-	-	-	-	-	COG2984	ABC-type uncharacterized transport system, periplasmic component	R	General function prediction only ;	-	-	-
SSU05_0215	49.3883533333333	195.654	-1.98519	3.30E-07	4.74E-06	down	SSU05_0215	486	296	333	764	934	3163	61.6601	40.7987	45.7062	107.088	85.8156	394.058	ABP89183.1	hypothetical protein	protein-coding	-	-	-	-	A0A0H3MSZ9	Exported protein	-	-	-	-	-	-	-	-	-	-	-	-	-
SSU05_0092	18952.5	4846.75127333333	1.96727270291121	3.50E-07	4.99E-06	up	SSU05_0092	41845	34657	45572	10927	17405	8413	18472.4	16621	21764.1	5329.15	5564.22	3646.89	ABP89064.1	Translation initiation factor 1 (IF-1)	protein-coding	K02518	infA	translation initiation factor IF-1	-	A0A075SFL2	Translation initiation factor IF-1	infA	-	cytosol [GO:0005829]	GO:0003743; GO:0005829; GO:0019843; GO:0043022	ribosome binding [GO:0043022]; rRNA binding [GO:0019843]; translation initiation factor activity [GO:0003743]	-	COG0361	Translation initiation factor IF-1	J	Translation, ribosomal structure and biogenesis ;	-	-	-
SSU05_0872	91.2963666666667	356.743	-1.96612	3.69E-07	5.23E-06	down	SSU05_0872	1631	1390	1331	5539	7217	6675	97.5139	90.2849	86.0903	365.866	312.479	391.884	ABP89838.1	Hypothetical cytosolic protein	protein-coding	-	-	-	-	A0A822W269	Cytoplasmic protein	-	-	-	-	-	-	-	-	-	-	-	-	-
SSU05_2197	9.59171	0	5.89137101240909	5.38E-07	7.58E-06	up	SSU05_2197	0	20	0	0	0	0	0	28.7751	0	0	0	0	-	tRNA-Asp	tRNA	K14221	tRNA-Asp	tRNA Asp	-	-	-	-	-	-	-	-	-	-	-	-	-	-	-	-
SSU05_1527	92.6513966666667	355.831323333333	-1.94108	5.55E-07	7.76E-06	down	SSU05_1527	474	503	444	1758	2610	1967	87.7871	101.206	88.9608	359.707	350.061	357.725	ABP90493.1	Predicted transcriptional regulator	protein-coding	-	-	-	-	A0A2K1T1H8	Transcriptional regulator	pezA	-	-	GO:0003677	DNA binding [GO:0003677]	-	COG2002	Bifunctional DNA-binding transcriptional regulator of stationary/sporulation/toxin gene expression and antitoxin component of the YhaV-PrlF toxin-antitoxin module	KV	Transcription ; Defense mechanisms ;	-	-	-
SSU05_0546	520.724136666667	1983.34	-1.92933	5.69E-07	7.91E-06	down	SSU05_0546	4656	6061	6189	19463	28936	26333	405.52	573.497	583.155	1872.78	1825.11	2252.13	ABP89512.1	Glycine/D-amino acid oxidases (deaminating)	protein-coding	-	-	-	-	D5AGN7	FAD dependent oxidoreductase	-	-	cytoplasm [GO:0005737]	GO:0005737; GO:0016491	oxidoreductase activity [GO:0016491]	-	COG0665	Glycine/D-amino acid oxidase (deaminating)	E	Amino acid transport and metabolism ;	-	-	-
SSU05_0990	151.315466666667	579.202466666667	-1.93635	6.06E-07	8.37E-06	down	SSU05_0990	398	457	306	1614	2631	1021	147.423	183.902	122.622	660.486	705.756	371.365	ABP89956.1	Uncharacterized protein conserved in bacteria	protein-coding	-	-	-	-	A0A075SGN6	Copper-sensing transcriptional repressor CsoR	-	negative regulation of DNA-templated transcription [GO:0045892]	-	GO:0003677; GO:0045892; GO:0046872	DNA binding [GO:0003677]; metal ion binding [GO:0046872]	-	COG1937	DNA-binding transcriptional regulator, FrmR family	K	Transcription ;	-	-	-
SSU05_2072	1.68205333333333	9.24401	-2.42484	6.15E-07	8.44E-06	down	SSU05_2072	10	8	4	17	24	92	2.19222	1.90529	0.94865	4.11729	3.81019	19.8045	ABP91038.1	hypothetical protein	protein-coding	-	-	-	-	A0A0K2E8X6	DUF3284 domain-containing protein (Domain of uncharacterized function (DUF3284))	-	-	-	-	-	-	-	-	-	-	-	-	-
SSU05_2071	6.98958	27.4274166666667	-1.9709	6.43E-07	8.77E-06	down	SSU05_2071	85	119	78	235	331	685	5.96771	9.0766	5.92443	18.2278	16.8294	47.2251	ABP91037.1	Phosphotransferase system cellobiose-specific component IIC	protein-coding	K02761	celB	cellobiose PTS system EIIC component	-	A0A0M9FFF9	Permease IIC component	chbC	N,N'-diacetylchitobiose import [GO:1902815]; phosphoenolpyruvate-dependent sugar phosphotransferase system [GO:0009401]	plasma membrane [GO:0005886]	GO:0005886; GO:0008982; GO:0009401; GO:1902815	protein-N(PI)-phosphohistidine-sugar phosphotransferase activity [GO:0008982]	-	COG1455	Phosphotransferase system cellobiose-specific component IIC	G	Carbohydrate transport and metabolism ;	-	-	-
SSU05_0189	5.77338666666667	22.5626266666667	-1.96316	8.18E-07	1.11E-05	down	SSU05_0189	82	64	83	141	157	686	5.8853	4.99025	6.44461	11.1803	8.1603	48.3473	ABP89159.1	Uncharacterized protein conserved in bacteria	protein-coding	K03475	ulaA	ascorbate PTS system EIIC component	-	A0A0Z9B2A1	Ascorbate-specific PTS system EIIC component (Ascorbate-specific permease IIC component UlaA)	ulaA_1	phosphoenolpyruvate-dependent sugar phosphotransferase system [GO:0009401]	plasma membrane [GO:0005886]	GO:0005886; GO:0009401	-	-	COG3037	Ascorbate-specific PTS system EIIC-type component UlaA	G	Carbohydrate transport and metabolism ;	-	-	-
SSU05_1481	62.7597	236.225	-1.91182	8.99E-07	1.21E-05	down	SSU05_1481	238	256	252	782	1198	1260	56.8126	66.3888	65.0776	206.23	207.098	295.346	ABP90447.1	hypothetical protein	protein-coding	-	-	-	-	D5AIV8	Lipoprotein	-	-	-	-	-	-	-	-	-	-	-	-	-
SSU05_0151	494.614	133.674	1.88706707665052	1.05E-06	1.40E-05	up	SSU05_0151	2173	1813	2853	613	1063	516	446.027	404.284	633.53	139.008	158.011	104.003	ABP89121.1	Ribosomal protein S7	protein-coding	K02992	RP-S7	small subunit ribosomal protein S7	-	A0A075SBD6	Small ribosomal subunit protein uS7	rpsG	ribosomal small subunit assembly [GO:0000028]; translation [GO:0006412]	cytosolic small ribosomal subunit [GO:0022627]	GO:0000028; GO:0000049; GO:0003729; GO:0003735; GO:0006412; GO:0019843; GO:0022627	mRNA binding [GO:0003729]; rRNA binding [GO:0019843]; structural constituent of ribosome [GO:0003735]; tRNA binding [GO:0000049]	-	COG0049	Ribosomal protein S7	J	Translation, ribosomal structure and biogenesis ;	-	-	-
SSU05_0898	92.6488866666667	24.8525	1.89830685428702	1.10E-06	1.47E-05	up	SSU05_0898	876	639	749	163	248	284	102.281	81.0552	94.6102	21.0261	20.9699	32.5615	ABP89864.1	Predicted hydrolase of the alpha/beta superfamily	protein-coding	-	-	-	-	D5AHK7	Putative esterase	-	-	-	-	-	-	COG2819	Predicted hydrolase of the alpha/beta superfamily	R	General function prediction only ;	-	-	-
SSU05_0200	162.288616666667	594.111633333333	-1.87212	1.17E-06	1.54E-05	down	SSU05_0200	3785	3101	4308	9676	13119	23484	155.977	138.83	192.059	440.523	391.514	950.298	ABP89168.1	Pyruvate-formate lyase	protein-coding	K00656	E2.3.1.54	formate C-acetyltransferase	[EC:2.3.1.54]	D5AFN7	Formate acetyltransferase (EC 2.3.1.54) (Pyruvate formate-lyase)	-	glucose metabolic process [GO:0006006]	cytosol [GO:0005829]	GO:0005829; GO:0006006; GO:0008861	formate C-acetyltransferase activity [GO:0008861]	-	COG1882	Pyruvate-formate lyase	C	Energy production and conversion ;	-	-	-
SSU05_1869	610.875286666667	166.642856666667	1.87376362282637	1.20E-06	1.58E-05	up	SSU05_1869	2864	2628	4123	575	1280	1237	515.61	513.998	803.018	114.365	166.882	218.681	ABP90835.1	hypothetical protein	protein-coding	-	-	-	-	-	-	-	-	-	-	-	-	-	-	-	-	-	-	-
SSU05_1662	2306.14013666667	8403.31	-1.86547	1.25E-06	1.63E-05	down	SSU05_1662	17792	17918	13386	65619	104866	40832	2379.08	2602.92	1936.42	9693.76	10154.8	5361.4	ABP90628.1	unknown protein	protein-coding	-	-	-	-	D5AJD4	Abortive infection protein	-	CAAX-box protein processing [GO:0071586]	membrane [GO:0016020]	GO:0004222; GO:0016020; GO:0071586	metalloendopeptidase activity [GO:0004222]	-	-	-	-	-	-	-	-
SSU05_0257	78.6886433333333	288.180273333333	-1.87246	1.26E-06	1.64E-05	down	SSU05_0257	684	545	669	1960	2669	3285	80.7411	69.8912	85.4335	255.607	228.16	380.774	ABP89225.1	ABC-type uncharacterized transport system, permease component	protein-coding	K25155	evrB	viologen exporter family transport system permease protein	-	D5AFT3	ABC-type uncharacterized transport system, permease component	-	-	membrane [GO:0016020]	GO:0016020	-	-	-	-	-	-	-	-	-
SSU05_0523	1052.47778666667	3833.39	-1.86481	1.27E-06	1.64E-05	down	SSU05_0523	6343	6078	4607	21446	32626	18316	1116.98	1162.78	877.672	4172.29	4160.69	3167.19	ABP89489.1	Predicted membrane protein	protein-coding	K16789	thiT	thiamine transporter	-	D5AGL3	Predicted membrane protein	-	-	plasma membrane [GO:0005886]	GO:0005886; GO:0015234	thiamine transmembrane transporter activity [GO:0015234]	-	COG3859	Thiamine transporter ThiT	H	Coenzyme transport and metabolism ;	-	-	-
SSU05_1972	740.025383333333	2692.48161666667	-1.86327	1.29E-06	1.66E-05	down	SSU05_1972	6031	6073	5775	20016	29264	25839	709.317	775.964	734.795	2600.8	2492.51	2984.14	ABP90938.1	Nicotinamide mononucleotide transporter	protein-coding	K03811	pnuC	nicotinamide mononucleotide transporter	-	A0A0H3MY49	Nicotinamide mononucleotide transporter	-	-	plasma membrane [GO:0005886]	GO:0005886; GO:0034257	nicotinamide riboside transmembrane transporter activity [GO:0034257]	-	COG3201	Nicotinamide riboside transporter PnuC	H	Coenzyme transport and metabolism ;	-	-	-
SSU05_1338	3.97944333333333	15.1753	-1.9278	1.47E-06	1.87E-05	down	SSU05_1338	57	54	78	162	150	484	3.40159	3.50097	5.03577	10.6807	6.48262	28.3626	ABP90304.1	ABC-type sugar transport system, periplasmic component	protein-coding	K25670	fusA	fructooligosaccharide transport system substrate-binding protein	-	D5AIH9	Extracellular solute-binding protein, family 1	-	-	-	-	-	-	COG1653	ABC-type glycerol-3-phosphate transport system, periplasmic component	G	Carbohydrate transport and metabolism ;	-	-	-
SSU05_0722	0.022443333333333	0.557573333333333	-4.34015	1.62E-06	2.05E-05	down	SSU05_0722	0	1	0	0	21	12	0	0.06733	0	0	0.94247	0.73025	ABP89688.1	Glycerol kinase	protein-coding	K00864	glpK	glycerol kinase	[EC:2.7.1.30]	D5AH53	Glycerol kinase (EC 2.7.1.30) (ATP:glycerol 3-phosphotransferase) (Glycerokinase) (GK)	glpK	glycerol catabolic process [GO:0019563]; glycerol-3-phosphate biosynthetic process [GO:0046167]; phosphorylation [GO:0016310]; triglyceride metabolic process [GO:0006641]	cytosol [GO:0005829]	GO:0004370; GO:0005524; GO:0005829; GO:0006641; GO:0016310; GO:0019563; GO:0046167	ATP binding [GO:0005524]; glycerol kinase activity [GO:0004370]	-	COG0554	Glycerol kinase	C	Energy production and conversion ;	-	-	-
SSU05_0989	106.17	383.107163333333	-1.85144	1.64E-06	2.07E-05	down	SSU05_0989	405	700	622	2343	3621	1449	70.1687	131.757	116.585	448.476	454.327	246.519	ABP89955.1	Acetyltransferase (isoleucine patch superfamily)	protein-coding	K00661	maa	maltose O-acetyltransferase	[EC:2.3.1.79]	A0A0H3N422	Acetyltransferase (EC 2.3.1.-)	maa	-	-	GO:0008870	galactoside O-acetyltransferase activity [GO:0008870]	-	COG0110	Acetyltransferase (isoleucine patch superfamily)	R	General function prediction only ;	-	-	VFG037973|VF0465|Capsule|YP_001083154) (A1S_0057) capsular polysaccharide synthesis enzyme |Immune modulation|A. baumannii pan-genome was shown to include a highly diverse repertoire of gene sequences. In particular, capsule gene cluster is highly variable. The cluster at the K locus often contains either capsule export genes (wza, wzb, and wzc) or genes for simple sugar synthesis (galU, ugd, gpi…
SSU05_1040	16.3174766666667	59.8571866666667	-1.87372	1.70E-06	2.13E-05	down	SSU05_1040	159	160	115	458	576	768	17.0228	18.6098	13.3198	54.1725	44.659	80.7401	ABP90006.1	Tagatose-1,6-bisphosphate aldolase	protein-coding	K01635	lacD	tagatose 1,6-diphosphate aldolase	[EC:4.1.2.40]	D5AHR1	Tagatose 1,6-diphosphate aldolase (EC 4.1.2.40) (D-tagatose-1,6-bisphosphate aldolase) (Tagatose-bisphosphate aldolase)	lacD	6-sulfoquinovose(1-) catabolic process [GO:1902777]; D-tagatose 6-phosphate catabolic process [GO:2001059]; lactose catabolic process via tagatose-6-phosphate [GO:0019512]	-	GO:0009024; GO:0009025; GO:0019512; GO:0061595; GO:1902777; GO:2001059	6-deoxy-6-sulfofructose-1-phosphate aldolase activity [GO:0061595]; tagatose-6-phosphate kinase activity [GO:0009024]; tagatose-bisphosphate aldolase activity [GO:0009025]	-	COG3684	Tagatose-1,6-bisphosphate aldolase	G	Carbohydrate transport and metabolism ;	-	-	-
SSU05_0393	1.95647	9.61525666666667	-2.28062	1.77E-06	2.21E-05	down	SSU05_0393	8	4	13	26	46	69	1.77797	0.96579	3.12565	6.38388	7.4036	15.0583	ABP89360.1	4-alpha-glucanotransferase	protein-coding	K00705	malQ	4-alpha-glucanotransferase	[EC:2.4.1.25]	-	-	-	-	-	-	-	-	-	-	-	-	-	-	-
SSU05_0435	16094	4509.01749666667	1.83563682794583	1.80E-06	2.23E-05	up	SSU05_0435	149467	134456	176913	32501	54146	62430	14820.5	14483.9	18977.6	3560.35	3888.09	6078.61	ABP89402.1	O-acetylserine lyase	protein-coding	K01738	cysK	cysteine synthase	[EC:2.5.1.47]	D5AG87	Cysteine synthase (EC 2.5.1.47)	-	cysteine biosynthetic process from serine [GO:0006535]	cytoplasm [GO:0005737]	GO:0004122; GO:0004124; GO:0005737; GO:0006535; GO:0080146	cystathionine beta-synthase activity [GO:0004122]; cysteine synthase activity [GO:0004124]; L-cysteine desulfhydrase activity [GO:0080146]	-	COG0031	Cysteine synthase	E	Amino acid transport and metabolism ;	-	-	-
SSU05_0217	44.8642233333333	161.708116666667	-1.84902	1.81E-06	2.24E-05	down	SSU05_0217	392	303	341	728	902	2517	48.4002	40.6435	45.549	99.3049	80.6527	305.167	ABP89185.1	ABC-type nitrate/sulfonate/bicarbonate transport system, ATPase component	protein-coding	K15555	ssuB	sulfonate transport system ATP-binding protein	[EC:7.6.2.14]	A0A0H3MT65	ABC transporter ATP-binding protein	-	-	-	GO:0005524; GO:0016887	ATP binding [GO:0005524]; ATP hydrolysis activity [GO:0016887]	-	COG1116	ABC-type nitrate/sulfonate/bicarbonate transport system, ATPase component	P	Inorganic ion transport and metabolism ;	-	-	-
SSU05_2068	6195.23	1741.05483333333	1.83118484746722	1.90E-06	2.33E-05	up	SSU05_2068	40563	38000	41629	10695	16376	12203	5941.67	6047.14	6596.88	1730.76	1737.15	1755.25	ABP91034.1	ABC-type amino acid transport system, permease component	protein-coding	K10009	tcyB	L-cystine transport system permease protein	-	A0A0H3MXN9	Amino-acid ABC transporter permease protein	-	-	ATP-binding cassette (ABC) transporter complex [GO:0043190]	GO:0015184; GO:0043190	L-cystine transmembrane transporter activity [GO:0015184]	-	COG0765	ABC-type amino acid transport system, permease component	E	Amino acid transport and metabolism ;	-	-	-
SSU05_2211	40.807	8.56776333333333	2.32219750315835	1.96E-06	2.39E-05	up	SSU05_2211	41	25	40	15	4	4	45.0426	29.8378	47.5405	18.2058	3.18238	4.31512	-	tRNA-Ser	tRNA	K14233	tRNA-Ser	tRNA Ser	-	-	-	-	-	-	-	-	-	-	-	-	-	-	-	-
SSU05_2132	120.715966666667	429.788	-1.83207	2.00E-06	2.42E-05	down	SSU05_2132	584	1026	1193	2502	4707	4552	70.751	135.038	156.359	334.877	412.967	541.521	ABP91098.1	4-alpha-glucanotransferase	protein-coding	K00705	malQ	4-alpha-glucanotransferase	[EC:2.4.1.25]	A0A0Z8LTQ7	4-alpha-glucanotransferase (EC 2.4.1.25) (Amylomaltase) (Disproportionating enzyme)	malQ_1	carbohydrate metabolic process [GO:0005975]	-	GO:0004134; GO:0005975; GO:0102500	4-alpha-glucanotransferase activity [GO:0004134]; beta-maltose 4-alpha-glucanotransferase activity [GO:0102500]	-	COG1640	4-alpha-glucanotransferase	G	Carbohydrate transport and metabolism ;	-	-	-
SSU05_0916	44.9553733333333	160.659	-1.83746	2.04E-06	2.46E-05	down	SSU05_0916	319	428	432	1341	2330	1327	34.3812	50.1143	50.3706	159.675	181.86	140.441	ABP89882.1	putative Abi-alpha protein	protein-coding	-	-	-	-	A8CUL4	ATP-binding protein (Putative Abi-alpha protein)	-	-	-	GO:0005524	ATP binding [GO:0005524]	-	COG2865	Predicted transcriptional regulator, contains HTH domain	K	Transcription ;	-	-	-
SSU05_1340	7.30295333333333	27.0109433333333	-1.88445	2.19E-06	2.63E-05	down	SSU05_1340	67	25	126	230	254	422	6.36908	2.58184	12.9579	24.155	17.4859	39.3919	ABP90306.1	ABC-type polysaccharide transport system, permease component	protein-coding	K25671	fusC	fructooligosaccharide transport system permease protein	-	D5AII1	Binding-protein-dependent transport systems inner membrane component	-	transmembrane transport [GO:0055085]	plasma membrane [GO:0005886]	GO:0005886; GO:0055085	-	-	COG4209	ABC-type polysaccharide transport system, permease component	G	Carbohydrate transport and metabolism ;	-	-	-
SSU05_1164	5.20974	19.3267666666667	-1.89046	2.59E-06	3.09E-05	down	SSU05_1164	48	54	61	112	258	336	4.34503	5.31047	5.97372	11.2008	16.9131	29.8665	ABP90130.1	Sugar kinase, ribokinase family	protein-coding	K00874	kdgK	2-dehydro-3-deoxygluconokinase	[EC:2.7.1.45]	D5AI16	Carbohydrate kinase, PfkB	-	phosphorylation [GO:0016310]	-	GO:0016301; GO:0016310	kinase activity [GO:0016301]	-	-	-	-	-	-	-	-
SSU05_0470	217.925	61.4682966666667	1.82475803988132	2.88E-06	3.41E-05	up	SSU05_0470	821	379	492	166	262	127	304.106	152.514	197.156	67.9311	70.2805	46.1933	ABP89436.1	ATPase involved in DNA repair	protein-coding	-	-	-	-	D5AGB9	DNA repair ATPase	-	-	-	-	-	-	-	-	-	-	-	-	-
SSU05_0392	20.3977133333333	71.9623	-1.81816	2.89E-06	3.41E-05	down	SSU05_0392	253	191	215	615	1062	1015	22.3372	18.3202	20.5358	59.9877	67.9023	87.997	ABP89359.1	4-alpha-glucanotransferase	protein-coding	K00705	malQ	4-alpha-glucanotransferase	[EC:2.4.1.25]	A0A0M9FF52	4-alpha-glucanotransferase (EC 2.4.1.25) (Amylomaltase) (Disproportionating enzyme)	malQ	carbohydrate metabolic process [GO:0005975]	-	GO:0004134; GO:0005975; GO:0102500	4-alpha-glucanotransferase activity [GO:0004134]; beta-maltose 4-alpha-glucanotransferase activity [GO:0102500]	COG1640;	COG1640	4-alpha-glucanotransferase	G	Carbohydrate transport and metabolism ;	-	-	-
SSU05_0127	1.37973	0.142903333333333	2.9827589482576	3.05E-06	3.56E-05	up	SSU05_0127	13	15	14	0	5	1	1.21079	1.51776	1.41064	0	0.33725	0.09146	ABP89097.1	Type II secretory pathway, component PulF	protein-coding	K02244	comGB	competence protein ComGB	-	D5AFH1	Type II secretion system protein F	-	protein secretion by the type II secretion system [GO:0015628]	plasma membrane [GO:0005886]	GO:0005886; GO:0015628	-	-	COG1459	Type II secretory pathway, component PulF	NUW	Cell motility ; Intracellular trafficking, secretion, and vesicular transport ; Extracellular structures ;	-	-	-
SSU05_2032	910.544406666667	262.336663333333	1.7951	3.05E-06	3.56E-05	up	SSU05_2032	4468	4824	3954	953	1884	1642	872.631	1023.56	835.445	205.631	266.471	314.908	ABP90998.1	conserved hypothetical protein	protein-coding	K01673	cynT	carbonic anhydrase	[EC:4.2.1.1]	A0A0H3MXM7	Carbonic anhydrase (EC 4.2.1.1)	-	-	-	GO:0004089; GO:0008270	carbonate dehydratase activity [GO:0004089]; zinc ion binding [GO:0008270]	-	COG0288	Carbonic anhydrase	P	Inorganic ion transport and metabolism ;	-	-	-
SSU05_2248	32.9666633333333	129.843	-1.96981	3.32E-06	3.85E-05	down	SSU05_2248	26	12	32	74	106	134	34.9111	17.5049	46.484	109.774	103.074	176.68	-	tRNA-Arg	tRNA	K14219	tRNA-Arg	tRNA Arg	-	-	-	-	-	-	-	-	-	-	-	-	-	-	-	-
SSU05_0509	2491.73906666667	723.086	1.78487398304687	3.36E-06	3.87E-05	up	SSU05_0509	13016	13707	12799	3754	5761	3867	2330.27	2665.99	2478.95	742.508	746.927	679.824	ABP89475.1	hypothetical protein	protein-coding	K03523	bioY	biotin transport system substrate-specific component	-	A0A2K1T1W2	Biotin transporter	bioY2	-	plasma membrane [GO:0005886]	GO:0005886; GO:0015225	biotin transmembrane transporter activity [GO:0015225]	-	COG1268	Biotin transporter BioY	H	Coenzyme transport and metabolism ;	-	-	-
SSU05_1337	13.7960933333333	48.441	-1.81115	3.38E-06	3.88E-05	down	SSU05_1337	168	165	180	435	653	967	12.8292	13.6886	14.8705	36.6992	36.1122	72.5118	ABP90303.1	Beta-fructosidases (levanase/invertase)	protein-coding	K01193	INV	beta-fructofuranosidase	[EC:3.2.1.26]	D5AIH8	Sucrose-6-phosphate hydrolase (EC 3.2.1.26) (Invertase)	-	sucrose metabolic process [GO:0005985]	cytoplasm [GO:0005737]	GO:0004564; GO:0005737; GO:0005985	beta-fructofuranosidase activity [GO:0004564]	-	COG1621	Sucrose-6-phosphate hydrolase SacC, GH32 family	G	Carbohydrate transport and metabolism ;	-	-	-
SSU05_0019	1270.63473333333	373.949	1.76456485624139	4.28E-06	4.87E-05	up	SSU05_0019	10490	8146	12629	3097	4942	2762	1211.64	1022.18	1578.08	395.2	413.382	313.267	ABP88991.1	putative cell shape-determining protein MreC	protein-coding	K03570	mreC	rod shape-determining protein MreC	-	D5AF67	Cell shape-determining protein MreC (Cell shape protein MreC)	-	regulation of cell shape [GO:0008360]	plasma membrane [GO:0005886]	GO:0005886; GO:0008360	-	-	-	-	-	-	-	-	-
SSU05_1554	37.6229833333333	128.449056666667	-1.77107	4.29E-06	4.87E-05	down	SSU05_1554	663	515	615	694	991	5052	39.6393	33.4509	39.7788	45.8406	42.9079	296.599	ABP90520.1	Glycosidase	protein-coding	K01215	dexB	glucan 1,6-alpha-glucosidase	[EC:3.2.1.70]	D5AJ26	Glucan 1,6-alpha-glucosidase	-	amino acid transport [GO:0006865]; maltose catabolic process [GO:0000025]; sucrose catabolic process [GO:0005987]	-	GO:0000025; GO:0004556; GO:0004574; GO:0004575; GO:0005987; GO:0006865; GO:0032450; GO:0033934	alpha-amylase activity [GO:0004556]; glucan 1,4-alpha-maltotriohydrolase activity [GO:0033934]; maltose alpha-glucosidase activity [GO:0032450]; oligo-1,6-glucosidase activity [GO:0004574]; sucrose alpha-glucosidase activity [GO:0004575]	-	COG0366	Glycosidase	G	Carbohydrate transport and metabolism ;	-	-	-
SSU05_0396	7.92487333333333	28.1609066666667	-1.82851	4.81E-06	5.44E-05	down	SSU05_0396	42	50	91	241	306	208	5.12681	6.63063	12.0172	32.5007	27.0502	24.9318	ABP89363.1	Metal-dependent hydrolase	protein-coding	K06896	mapP	maltose 6'-phosphate phosphatase	[EC:3.1.3.90]	D5AG52	Phosphatase	-	double-strand break repair [GO:0006302]	cytoplasm [GO:0005737]	GO:0003697; GO:0005737; GO:0006302; GO:0070260	5'-tyrosyl-DNA phosphodiesterase activity [GO:0070260]; single-stranded DNA binding [GO:0003697]	-	COG3568	Metal-dependent hydrolase, endonuclease/exonuclease/phosphatase family	R	General function prediction only ;	-	-	-
SSU05_1771	181.192863333333	53.2985	1.76466683418803	5.02E-06	5.64E-05	up	SSU05_1771	957	914	1160	220	417	405	162.315	168.415	212.848	41.2239	51.2195	67.4522	ABP90737.1	ABC-type metal ion transport system, periplasmic component/surface antigen	protein-coding	K02073	metQ	D-methionine transport system substrate-binding protein	-	A0A0H3N1C6	Lipoprotein	-	-	membrane [GO:0016020]	GO:0016020	-	-	COG1464	ABC-type metal ion transport system, periplasmic component/surface antigen	P	Inorganic ion transport and metabolism ;	-	-	-
SSU05_0299	125.759366666667	422.386	-1.74763	5.62E-06	6.28E-05	down	SSU05_0299	748	737	419	1851	2861	2655	140.964	150.89	85.4246	385.381	390.458	491.318	ABP89267.1	Molecular chaperone GrpE (heat shock protein)	protein-coding	K03687	GRPE	molecular chaperone GrpE	-	A0AA87K2S4	Protein GrpE (HSP-70 cofactor)	grpE	-	-	-	-	-	COG0576	Molecular chaperone GrpE (heat shock protein)	O	Posttranslational modification, protein turnover, chaperones ;	-	-	-
SSU05_1482	64.1087366666667	215.516286666667	-1.74912	6.40E-06	7.11E-05	down	SSU05_1482	195	316	192	533	1035	1191	50.272	88.5046	53.5496	151.809	193.234	301.506	ABP90448.1	Uncharacterized conserved protein	protein-coding	K19055	prdX	Ala-tRNA(Pro) deacylase	[EC:3.1.1.-]	D5AIV9	YbaK/aminoacyl-tRNA synthetase-associated domain-containing protein	-	-	-	GO:0002161	aminoacyl-tRNA editing activity [GO:0002161]	-	COG3760	Uncharacterized protein	S	Function unknown ;	-	-	-
SSU05_1971	1925.95713333333	6344.74171666667	-1.71998	7.13E-06	7.89E-05	down	SSU05_1971	16043	15009	12857	47193	68251	51758	2003.86	2036.67	1737.34	6512.35	6173.65	6348.23	ABP90937.1	unknown protein	protein-coding	K03574	mutT	8-oxo-dGTP diphosphatase	[EC:3.6.1.55]	A0A0H3N6I8	MutT/NUDIX hydrolase family protein	-	-	-	GO:0016787	hydrolase activity [GO:0016787]	-	-	-	-	-	-	-	-
SSU05_0896	145.409686666667	44.0740266666667	1.72203090693499	7.68E-06	8.46E-05	up	SSU05_0896	1779	1427	1790	439	661	644	147.376	128.429	160.424	40.1786	39.6556	52.3879	ABP89862.1	Carbamoylphosphate synthase large subunit	protein-coding	-	-	-	-	A0A0Z9GTQ0	Carbamoylphosphate synthase large subunit	-	-	-	GO:0005524; GO:0016874; GO:0046872	ATP binding [GO:0005524]; ligase activity [GO:0016874]; metal ion binding [GO:0046872]	-	COG1181	D-alanine-D-alanine ligase and related ATP-grasp enzymes	MR	Cell wall/membrane/envelope biogenesis ; General function prediction only ;	-	-	-
SSU05_0252	764.766	233.791863333333	1.70969700734359	8.14E-06	8.91E-05	up	SSU05_0252	6593	9027	14389	3430	5395	2114	473.193	703.86	1117.25	271.974	280.413	148.989	ABP89220.1	NAD(P)H-dependent glutamate dehydrogenase	protein-coding	K00262	E1.4.1.4	glutamate dehydrogenase (NADP+)	[EC:1.4.1.4]	Q9AIW1	Glutamate dehydrogenase	gdhA	glutamate biosynthetic process [GO:0006537]	cytosol [GO:0005829]	GO:0000166; GO:0004352; GO:0004354; GO:0005829; GO:0006537	glutamate dehydrogenase (NAD+) activity [GO:0004352]; glutamate dehydrogenase (NADP+) activity [GO:0004354]; nucleotide binding [GO:0000166]	-	COG0334	Glutamate dehydrogenase/leucine dehydrogenase	E	Amino acid transport and metabolism ;	-	-	-
SSU05_0796	6657.93	2040.14	1.70637264676712	8.38E-06	9.13E-05	up	SSU05_0796	23985	18018	23330	6918	10866	5672	6963.35	5682.93	7327.52	2218.9	2284.54	1616.99	ABP89762.1	30S ribosomal protein S16	protein-coding	K02959	RP-S16	small subunit ribosomal protein S16	-	D5AHC2	Small ribosomal subunit protein bS16	rpsP	translation [GO:0006412]	cytoplasm [GO:0005737]; small ribosomal subunit [GO:0015935]	GO:0003735; GO:0005737; GO:0006412; GO:0015935	structural constituent of ribosome [GO:0003735]	-	COG0228	Ribosomal protein S16	J	Translation, ribosomal structure and biogenesis ;	-	-	-
SSU05_0984	1235.41651666667	378.876736666667	1.7050231582091	8.67E-06	9.40E-05	up	SSU05_0984	4799	5399	8959	2114	3519	1384	873.733	1067.9	1764.62	425.218	463.98	247.433	ABP89950.1	Ribosomal protein L10	protein-coding	K02864	RP-L10	large subunit ribosomal protein L10	-	A0A075SQU6	Large ribosomal subunit protein uL10	rplJ	translation [GO:0006412]	cytosolic large ribosomal subunit [GO:0022625]	GO:0003735; GO:0006412; GO:0022625; GO:0070180	large ribosomal subunit rRNA binding [GO:0070180]; structural constituent of ribosome [GO:0003735]	-	COG0244	Ribosomal protein L10	J	Translation, ribosomal structure and biogenesis ;	-	-	-
SSU05_0220	96.5996733333333	315.326086666667	-1.70651	8.96E-06	9.67E-05	down	SSU05_0220	802	739	603	2319	3149	2572	102.968	103.076	83.7546	328.932	292.787	324.259	ABP89188.1	Cation transport ATPase	protein-coding	-	-	-	-	A0A0Z9L691	P-type Cu(+) transporter (EC 7.2.2.8)	copA_3	copper ion export [GO:0060003]; copper ion import [GO:0015677]; intracellular copper ion homeostasis [GO:0006878]	plasma membrane [GO:0005886]	GO:0005507; GO:0005524; GO:0005886; GO:0006878; GO:0015677; GO:0016887; GO:0043682; GO:0060003	ATP binding [GO:0005524]; ATP hydrolysis activity [GO:0016887]; copper ion binding [GO:0005507]; P-type divalent copper transporter activity [GO:0043682]	-	-	-	-	-	-	-	-
SSU05_1857	156.385	510.696886666667	-1.70714	9.27E-06	9.95E-05	down	SSU05_1857	465	557	370	1211	1975	2071	148.366	193.074	127.716	426.877	456.351	648.863	ABP90823.1	Methyl-accepting chemotaxis protein	protein-coding	-	-	-	-	D5AJW4	Methyl-accepting chemotaxis protein	-	-	-	-	-	-	-	-	-	-	-	-	-
SSU05_1372	1168.87	3764.83945333333	-1.68747	1.04E-05	0.000111039747802	down	SSU05_1372	9104	9476	10433	32567	44790	30979	1040.36	1176.43	1289.81	4111.58	3706.68	3476.26	ABP90338.1	Transcriptional regulator	protein-coding	K02529	galR	LacI family transcriptional regulator, galactose operon repressor	-	A0A0M9FNQ5	Catabolite control protein A	ccpA	-	-	GO:0000976; GO:0003700	DNA-binding transcription factor activity [GO:0003700]; transcription cis-regulatory region binding [GO:0000976]	-	COG1609	DNA-binding transcriptional regulator, LacI/PurR family	K	Transcription ;	-	-	-
SSU05_0096	486.261	149.881863333333	1.69657948258208	1.15E-05	0.000122769056442	up	SSU05_0096	774	571	887	192	370	250	479.666	384.434	594.683	131.455	166.055	152.136	ABP89068.1	Ribosomal protein L17	protein-coding	-	-	-	-	-	-	-	-	-	-	-	-	COG0203	Ribosomal protein L17	J	Translation, ribosomal structure and biogenesis ;	-	-	-
SSU05_0259	103.445	336.367623333333	-1.70141	1.18E-05	0.000124867996741	down	SSU05_0259	116	206	220	538	876	662	62.3029	120.2	127.831	319.235	340.726	349.141	ABP89227.1	hypothetical protein	protein-coding	-	-	-	-	-	-	-	-	-	-	-	-	-	-	-	-	-	-	-
SSU05_0372	2384.99939333333	7576.98483333333	-1.66762	1.31E-05	0.000137564495867	down	SSU05_0372	6314	7050	6581	20329	28676	24221	2141.82	2598.09	2415.09	7618.55	7044.46	8067.95	ABP89339.1	Histone acetyltransferase HPA2 and related acetyltransferases	protein-coding	K00657	speG	diamine N-acetyltransferase	[EC:2.3.1.57]	A0A822VWZ7	Histone acetyltransferase HPA2-like acetyltransferase	-	-	-	GO:0016747	acyltransferase activity, transferring groups other than amino-acyl groups [GO:0016747]	-	COG1670	Protein N-acetyltransferase, RimJ/RimL family	JO	Translation, ribosomal structure and biogenesis ; Posttranslational modification, protein turnover, chaperones ;	-	-	-
SSU05_1572	87.3868033333333	278.884396666667	-1.67393	1.33E-05	0.000139745200692	down	SSU05_1572	540	455	593	1439	2158	2236	84.475	77.3273	100.358	248.699	244.477	343.478	ABP90538.1	Predicted integral membrane protein	protein-coding	K26996	sdpI	immunity protein, SdpI family	-	D5AJ44	Integral membrane protein	-	response to toxic substance [GO:0009636]	membrane [GO:0016020]	GO:0009636; GO:0016020	-	-	-	-	-	-	-	-	-
SSU05_1038	3.98817666666667	15.8248166666667	-1.9638	1.39E-05	0.000144683719712	down	SSU05_1038	22	10	6	29	48	91	6.68834	3.30281	1.97338	9.74029	10.5679	27.1663	ABP90004.1	Phosphotransferase system cellobiose-specific component IIA	protein-coding	K02786	lacF	lactose PTS system EIIA component	[EC:2.7.1.207]	D5AHQ9	PTS system lactose-specific EIIA component (EIIA-Lac) (EIII-Lac) (Lactose-specific phosphotransferase enzyme IIA component)	-	phosphoenolpyruvate-dependent sugar phosphotransferase system [GO:0009401]	cytoplasm [GO:0005737]	GO:0005737; GO:0009401; GO:0016740; GO:0046872	metal ion binding [GO:0046872]; transferase activity [GO:0016740]	-	COG1447	Phosphotransferase system cellobiose-specific component IIA	G	Carbohydrate transport and metabolism ;	-	-	-
SSU05_0634	1119.17788666667	355.552236666667	1.65411177425165	1.54E-05	0.00015985879676	up	SSU05_0634	8075	8528	6604	2615	4879	1381	1107.33	1270.48	979.725	396.172	484.525	185.96	ABP89600.1	6-phosphogluconolactonase/Glucosamine-6-phosphate isomerase/deaminase	protein-coding	K02564	nagB	glucosamine-6-phosphate deaminase	[EC:3.5.99.6]	A0A2K1SZ84	Glucosamine-6-phosphate deaminase (EC 3.5.99.6) (GlcN6P deaminase) (GNPDA) (Glucosamine-6-phosphate isomerase)	nagB_2	carbohydrate metabolic process [GO:0005975]; glucosamine catabolic process [GO:0006043]; N-acetylglucosamine catabolic process [GO:0006046]; N-acetylneuraminate catabolic process [GO:0019262]	cytosol [GO:0005829]	GO:0004342; GO:0005829; GO:0005975; GO:0006043; GO:0006046; GO:0016853; GO:0019262; GO:0042802	glucosamine-6-phosphate deaminase activity [GO:0004342]; identical protein binding [GO:0042802]; isomerase activity [GO:0016853]	-	COG0363	6-phosphogluconolactonase/Glucosamine-6-phosphate isomerase/deaminase	G	Carbohydrate transport and metabolism ;	-	-	-
SSU05_0589	9.22186	30.3078033333333	-1.71409	1.55E-05	0.000160341107983	down	SSU05_0589	98	77	40	235	387	203	12.0539	10.2891	5.3226	31.9335	34.4717	24.5182	ABP89555.1	Transposase and inactivated derivative, IS30 family	protein-coding	K07482	K07482	transposase, IS30 family	-	D5AGT2	IS1239 transposase	-	DNA integration [GO:0015074]; transposition [GO:0032196]	cytosol [GO:0005829]	GO:0003676; GO:0004803; GO:0005829; GO:0015074; GO:0032196	nucleic acid binding [GO:0003676]; transposase activity [GO:0004803]	-	COG2826	Transposase and inactivated derivatives, IS30 family	X	Mobilome: prophages, transposons;	-	-	-
SSU05_1036	6.68935333333333	21.7089933333333	-1.6958	1.62E-05	0.000166782668624	down	SSU05_1036	123	72	88	239	359	446	8.32721	5.29559	6.44526	17.876	17.6011	29.6499	ABP90002.1	Beta-glucosidase/6-phospho-beta-glucosidase/beta- galactosidase	protein-coding	K01220	E3.2.1.85	6-phospho-beta-galactosidase	[EC:3.2.1.85]	D5AHQ7	6-phospho-beta-galactosidase (EC 3.2.1.85) (Beta-D-phosphogalactoside galactohydrolase) (PGALase) (P-beta-Gal) (PBG)	lacG	lactose catabolic process via tagatose-6-phosphate [GO:0019512]	cytosol [GO:0005829]	GO:0005829; GO:0008422; GO:0019512; GO:0033920	6-phospho-beta-galactosidase activity [GO:0033920]; beta-glucosidase activity [GO:0008422]	-	COG2723	Beta-glucosidase/6-phospho-beta-glucosidase/beta-galactosidase	G	Carbohydrate transport and metabolism ;	-	-	-
SSU05_0298	1628.45898666667	5096.31	-1.64594	1.66E-05	0.000169962522855	down	SSU05_0298	19321	19631	11753	54124	79419	50604	1768.84	1952.49	1164.05	5474.28	5265.44	4549.22	ABP89266.1	Transcriptional regulator of heat shock gene	protein-coding	K03705	hrcA	heat-inducible transcriptional repressor	-	D5AFX4	Heat-inducible transcription repressor HrcA	hrcA	negative regulation of DNA-templated transcription [GO:0045892]	-	GO:0003677; GO:0045892	DNA binding [GO:0003677]	-	COG1420	Transcriptional regulator of heat shock response	K	Transcription ;	-	-	-
SSU05_2038	308.401793333333	98.5345	1.64603705725594	1.70E-05	0.000173551542437	up	SSU05_2038	4700	4479	6258	1559	2376	1809	266.187	275.586	383.432	97.5469	97.4512	100.605	ABP91004.1	putative ABC transporter (ATP-binding protein)	protein-coding	K18891	patA	ATP-binding cassette, subfamily B, multidrug efflux pump	-	D5AER2	Putative ABC transporter, ATP-binding protein	-	-	membrane [GO:0016020]	GO:0005524; GO:0016020; GO:0016887; GO:0140359	ABC-type transporter activity [GO:0140359]; ATP binding [GO:0005524]; ATP hydrolysis activity [GO:0016887]	-	COG1132	ABC-type multidrug transport system, ATPase and permease component	V	Defense mechanisms ;	ARO:3000024|patA|PatA is an ABC transporter of Streptococcus pneumoniae that interacts with PatB to confer fluoroquinolone resistance.	-	-
SSU05_0871	19.4625166666667	63.4749	-1.7083	1.76E-05	0.000178579818106	down	SSU05_0871	14	79	102	175	327	260	3.8893	23.8428	30.6554	53.7106	65.7874	70.9267	ABP89837.1	hypothetical protein	protein-coding	-	-	-	-	-	-	-	-	-	-	-	-	-	-	-	-	-	-	-
SSU05_0398	8.80033666666667	27.9647733333333	-1.66763	1.79E-05	0.000180122575295	down	SSU05_0398	115	122	246	464	620	683	5.9106	6.8121	13.6783	26.3469	23.0769	34.4705	ABP89365.1	Phosphotransferase system IIC component, glucose/maltose/N-acetylglucosamine-specific	protein-coding	K20108	malT	maltose PTS system EIICB or EIICBA component	[EC:2.7.1.208]	A0A0H3MTF6	Glucose-specific phosphotransferase system (PTS), IIABC component (EC 2.7.1.69)	-	phosphoenolpyruvate-dependent sugar phosphotransferase system [GO:0009401]; phosphorylation [GO:0016310]	plasma membrane [GO:0005886]	GO:0005886; GO:0008982; GO:0009401; GO:0016301; GO:0016310; GO:0090563; GO:0103111	D-glucosamine PTS permease activity [GO:0103111]; kinase activity [GO:0016301]; protein-N(PI)-phosphohistidine-sugar phosphotransferase activity [GO:0008982]; protein-phosphocysteine-sugar phosphotransferase activity [GO:0090563]	-	COG2190	Phosphotransferase system IIA component	G	Carbohydrate transport and metabolism ;	-	-	-
SSU05_0390	6.71737666666667	22.3041033333333	-1.72596	1.83E-05	0.000183516148182	down	SSU05_0390	54	41	54	85	91	368	6.933	5.71872	7.50041	12.0566	8.46098	46.3947	ABP89357.1	ATPases with chaperone activity, ATP-binding subunit	protein-coding	-	-	-	-	A0A3R8SA84	ATP-dependent Clp protease ATP-binding subunit	-	cellular response to heat [GO:0034605]; proteolysis [GO:0006508]	cytoplasm [GO:0005737]	GO:0005524; GO:0005737; GO:0006508; GO:0008233; GO:0016887; GO:0034605	ATP binding [GO:0005524]; ATP hydrolysis activity [GO:0016887]; peptidase activity [GO:0008233]	-	-	-	-	-	-	-	-
SSU05_0095	973.487	312.802813333333	1.63786447367642	1.84E-05	0.000184337564218	up	SSU05_0095	10370	6505	10102	2717	4266	3079	1067.67	727.599	1125.2	309.047	318.075	311.286	ABP89067.1	DNA-directed RNA polymerase, alpha subunit/40 kD subunit	protein-coding	K03040	rpoA	DNA-directed RNA polymerase subunit alpha	[EC:2.7.7.6]	A0A0Z8IWH2	DNA-directed RNA polymerase subunit alpha (RNAP subunit alpha) (EC 2.7.7.6) (RNA polymerase subunit alpha) (Transcriptase subunit alpha)	rpoA	DNA-templated transcription [GO:0006351]	cytoplasm [GO:0005737]; DNA-directed RNA polymerase complex [GO:0000428]	GO:0000428; GO:0003677; GO:0003899; GO:0005737; GO:0006351; GO:0046983	DNA binding [GO:0003677]; DNA-directed 5'-3' RNA polymerase activity [GO:0003899]; protein dimerization activity [GO:0046983]	-	COG0202	DNA-directed RNA polymerase, alpha subunit/40 kD subunit	K	Transcription ;	-	-	-
SSU05_0734	18.0237133333333	57.1717433333333	-1.66464	1.94E-05	0.000193149148859	down	SSU05_0734	122	138	155	413	547	552	15.0058	18.4402	20.6251	56.1214	48.7236	66.6703	ABP89700.1	Hydroxyethylthiazole kinase	protein-coding	K00878	thiM	hydroxyethylthiazole kinase	[EC:2.7.1.50]	A0A0H3MW55	Hydroxyethylthiazole kinase (EC 2.7.1.50) (4-methyl-5-beta-hydroxyethylthiazole kinase) (TH kinase) (Thz kinase)	thiM	phosphorylation [GO:0016310]; thiamine biosynthetic process [GO:0009228]; thiamine diphosphate biosynthetic process [GO:0009229]	-	GO:0000287; GO:0004417; GO:0005524; GO:0009228; GO:0009229; GO:0016310	ATP binding [GO:0005524]; hydroxyethylthiazole kinase activity [GO:0004417]; magnesium ion binding [GO:0000287]	-	COG2145	Hydroxyethylthiazole kinase, sugar kinase family	H	Coenzyme transport and metabolism ;	-	-	-
SSU05_1483	21.3133	4.78130333333333	2.15374301516902	1.98E-05	0.000196578479565	up	SSU05_1483	14	21	43	7	7	6	10.7419	17.5049	35.6931	5.93374	3.88957	4.5206	ABP90449.1	Uncharacterized conserved protein	protein-coding	-	-	-	-	-	-	-	-	-	-	-	-	-	-	-	-	-	-	-
SSU05_0403	757.705633333333	245.373726666667	1.62658344819246	2.11E-05	0.00020767372499	up	SSU05_0403	5581	5511	7759	1852	2950	2324	635.517	681.762	955.838	232.988	243.27	259.863	ABP89370.1	Uncharacterized conserved protein	protein-coding	-	-	-	-	G7SF70	DNA-directed RNA polymerase subunit delta	-	-	-	-	-	-	COG1912	S-adenosylmethionine hydrolase (SAM-hydroxide adenosyltransferase)	H	Coenzyme transport and metabolism ;	-	-	-
SSU05_1181	27.9264266666667	92.5001233333333	-1.72667	2.22E-05	0.000218301165124	down	SSU05_1181	33	59	28	161	215	90	21.703	42.1546	19.9217	116.979	102.399	58.1221	ABP90147.1	hypothetical protein	protein-coding	-	-	-	-	A0A116NEM9	SPJ_0845 family protein	-	-	-	-	-	-	-	-	-	-	-	-	-
SSU05_1614	4524.21117333333	1481.40806333333	1.61066980318143	2.47E-05	0.000241395229107	up	SSU05_1614	24877	21104	22774	8893	13082	4503	4660.91	4295.61	4616.11	1840.77	1775	828.453	ABP90580.1	Unknown protein	protein-coding	-	-	-	-	A0A0H3MWJ4	Membrane protein	-	-	membrane [GO:0016020]	GO:0016020	-	-	COG4708	Uncharacterized membrane protein	S	Function unknown ;	-	-	-
SSU05_1042	1.06342	4.86245333333333	-2.18347	2.53E-05	0.000246218611401	down	SSU05_1042	4	10	2	16	37	34	0.74943	2.03545	0.40538	3.31185	5.02026	6.25525	ABP90008.1	Ribose 5-phosphate isomerase RpiB	protein-coding	K01819	E5.3.1.26	galactose-6-phosphate isomerase	[EC:5.3.1.26]	A4W1H6	Galactose-6-phosphate isomerase subunit LacB (EC 5.3.1.26)	lacB	D-allose catabolic process [GO:0019316]; galactose catabolic process [GO:0019388]; lactose catabolic process via tagatose-6-phosphate [GO:0019512]; pentose-phosphate shunt, non-oxidative branch [GO:0009052]	-	GO:0004751; GO:0009052; GO:0019316; GO:0019388; GO:0019512; GO:0050044	galactose-6-phosphate isomerase activity [GO:0050044]; ribose-5-phosphate isomerase activity [GO:0004751]	-	COG0698	Ribose 5-phosphate isomerase RpiB	G	Carbohydrate transport and metabolism ;	-	-	-
SSU05_0739	39.7807	122.769916666667	-1.62478	2.59E-05	0.000250581208849	down	SSU05_0739	313	239	169	627	884	1017	49.4442	41.0163	28.8816	109.425	101.129	157.756	ABP89705.1	hypothetical protein	protein-coding	K16923	qrtT	energy-coupling factor transport system substrate-specific component	-	A0A075SHF3	Membrane protein	-	-	membrane [GO:0016020]	GO:0016020	-	-	COG3275	Sensor histidine kinase, LytS/YehU family	T	Signal transduction mechanisms ;	-	-	-
SSU05_1541	549.465	1673.75678666667	-1.60694	2.60E-05	0.000250581208849	down	SSU05_1541	4007	3255	2342	9538	15338	9217	655.473	578.46	414.463	1723.74	1817	1480.53	ABP90507.1	hypothetical protein	protein-coding	-	-	-	-	D5AJ16	Phage protein	-	-	-	-	-	-	-	-	-	-	-	-	-
SSU05_1125	64.5795466666667	200.118823333333	-1.63083	2.67E-05	0.000256218704248	down	SSU05_1125	155	152	182	462	595	673	58.0811	61.8777	73.7799	191.26	161.462	247.635	ABP90091.1	hypothetical protein	protein-coding	-	-	-	-	D5AHY0	DUF2628 domain-containing protein	-	-	membrane [GO:0016020]	GO:0016020	-	-	-	-	-	-	-	-	-
SSU05_2142	62.9374	192.576003333333	-1.61293	2.87E-05	0.000273895074997	down	SSU05_2142	269	271	297	707	970	1246	57.4086	62.8321	68.5716	166.695	149.916	261.117	ABP91108.1	Predicted acyltransferase	protein-coding	K02348	elaA	ElaA protein	-	D5AF08	GCN5-related N-acetyltransferase	-	-	-	GO:0016747	acyltransferase activity, transferring groups other than amino-acyl groups [GO:0016747]	-	COG2153	Predicted N-acyltransferase, GNAT family	R	General function prediction only ;	-	-	-
SSU05_1486	102.127726666667	33.5437333333333	1.60518729394882	3.07E-05	0.000292104803533	up	SSU05_1486	661	664	1262	250	458	300	73.7064	80.4376	152.239	30.798	36.9846	32.8487	ABP90452.1	ABC-type uncharacterized transport system, permease component	protein-coding	K05832	K05832	putative tryptophan/tyrosine transport system permease protein	-	D5AIW1	Inner-membrane translocator	-	-	plasma membrane [GO:0005886]	GO:0005886; GO:0022857	transmembrane transporter activity [GO:0022857]	-	COG4120	ABC-type uncharacterized transport system, permease component	R	General function prediction only ;	-	-	-
SSU05_1037	8.63006333333333	26.5778833333333	-1.62041	3.12E-05	0.000295124372785	down	SSU05_1037	206	108	117	343	430	708	11.8544	6.75188	7.28388	21.8065	17.9198	40.0074	ABP90003.1	Phosphotransferase system cellobiose-specific component IIC	protein-coding	K02788	lacE	lactose PTS system EIICB component	[EC:2.7.1.207]	A0A2K1SY79	PTS system lactose-specific EIICB component (EC 2.7.1.207) (EIICB-Lac)	lacE_1	carbohydrate derivative transport [GO:1901264]; phosphoenolpyruvate-dependent sugar phosphotransferase system [GO:0009401]; phosphorylation [GO:0016310]	plasma membrane [GO:0005886]	GO:0005886; GO:0009401; GO:0016301; GO:0016310; GO:0022869; GO:1901264	kinase activity [GO:0016301]; protein-N(PI)-phosphohistidine-lactose phosphotransferase system transporter activity [GO:0022869]	-	COG1455	Phosphotransferase system cellobiose-specific component IIC	G	Carbohydrate transport and metabolism ;	-	-	-
SSU05_1000	84.0927233333333	252.934063333333	-1.58873	3.24E-05	0.00030564579265	down	SSU05_1000	797	1543	1824	3049	4835	6624	45.218	95.1057	111.954	191.112	198.656	369.034	ABP89966.1	putative 5'-nucleotidase	protein-coding	-	-	-	-	A0A0Z8SZ21	5'-nucleotidase	yfkN_1	nucleotide catabolic process [GO:0009166]	outer membrane-bounded periplasmic space [GO:0030288]	GO:0000166; GO:0008253; GO:0008768; GO:0009166; GO:0030288; GO:0046872	5'-nucleotidase activity [GO:0008253]; metal ion binding [GO:0046872]; nucleotide binding [GO:0000166]; UDP-sugar diphosphatase activity [GO:0008768]	-	COG0737	2',3'-cyclic-nucleotide 2'-phosphodiesterase/5'- or 3'-nucleotidase, 5'-nucleotidase family	FV	Nucleotide transport and metabolism ; Defense mechanisms ;	-	-	VFG002420|VF0422|AdsA|WP_000645781) (adsA) Adenosine synthase A |Immune modulation|Harbors two 5'-nucleotidase motifs and a C-terminal LPXTG motif sorting signal||Evasion from innate immunity|Synthesizes the immune signaling molecule adenosine via hyrolysis of AMP, ADP or ATP, thereby dampening innate and adaptive immune responses during infection.
SSU05_0667	101.641883333333	33.6368	1.59505197239776	3.29E-05	0.000308794907134	up	SSU05_0667	1046	1000	1475	359	558	441	85.5533	88.8572	130.515	32.4398	33.0515	35.419	ABP89633.1	Phosphoglycerate dehydrogenase and related dehydrogenase	protein-coding	K00058	serA	D-3-phosphoglycerate dehydrogenase / 2-oxoglutarate reductase	[EC:1.1.1.95 1.1.1.399]	A0A0H3N4R0	D-3-phosphoglycerate dehydrogenase (EC 1.1.1.399) (EC 1.1.1.95) (2-oxoglutarate reductase)	-	-	cytosol [GO:0005829]	GO:0004617; GO:0005829; GO:0008863; GO:0051287	formate dehydrogenase (NAD+) activity [GO:0008863]; NAD binding [GO:0051287]; phosphoglycerate dehydrogenase activity [GO:0004617]	-	COG0111	Phosphoglycerate dehydrogenase or related dehydrogenase	HR	Coenzyme transport and metabolism ; General function prediction only ;	-	-	-
SSU05_1039	3.84419333333333	12.6784	-1.71156	3.47E-05	0.000323957919432	down	SSU05_1039	42	33	20	92	89	165	4.86862	4.15583	2.50813	11.7821	7.47133	18.7816	ABP90005.1	Transcriptional antiterminator	protein-coding	K02531	lacT	transcriptional antiterminator	-	D5AHR0	CAT RNA-binding region containing protein	-	regulation of DNA-templated transcription [GO:0006355]	-	GO:0003723; GO:0006355	RNA binding [GO:0003723]	-	COG3711	Transcriptional antiterminator	K	Transcription ;	-	-	-
SSU05_1933	33.8493366666667	102.195736666667	-1.59354	3.55E-05	0.000330635521498	down	SSU05_1933	265	231	327	895	1032	906	30.9413	29.3016	41.3051	115.45	87.2617	103.876	ABP90899.1	Transcriptional regulator	protein-coding	-	-	-	-	A0A0Z8MU97	Transcriptional regulator	ybbH_1	carbohydrate derivative metabolic process [GO:1901135]	-	GO:0003677; GO:0003700; GO:0097367; GO:1901135	carbohydrate derivative binding [GO:0097367]; DNA binding [GO:0003677]; DNA-binding transcription factor activity [GO:0003700]	-	-	-	-	-	-	-	-
SSU05_0769	526.337116666667	176.701686666667	1.57443687341278	3.82E-05	0.000354424469994	up	SSU05_0769	2262	2048	4775	1161	1745	707	370.022	363.959	845.03	209.819	206.72	113.566	ABP89735.1	putative ribosomal protein S1-like DNA-binding protein	protein-coding	K02945	RP-S1	small subunit ribosomal protein S1	-	G7SFX9	Putative 30S ribosomal protein S1	rpsA	translation [GO:0006412]	cytosolic small ribosomal subunit [GO:0022627]	GO:0003729; GO:0003735; GO:0006412; GO:0022627	mRNA binding [GO:0003729]; structural constituent of ribosome [GO:0003735]	-	COG0539	Ribosomal protein S1	J	Translation, ribosomal structure and biogenesis ;	-	-	-
SSU05_0093	838.811	281.925956666667	1.57282200534923	3.89E-05	0.000359305862422	up	SSU05_0093	3204	2237	3598	925	1573	1060	846.319	641.941	1028.17	269.936	300.9	274.942	ABP89065.1	Ribosomal protein S13	protein-coding	K02952	RP-S13	small subunit ribosomal protein S13	-	A0A075SE57	Small ribosomal subunit protein uS13	rpsM	translation [GO:0006412]	cytosol [GO:0005829]; small ribosomal subunit [GO:0015935]	GO:0000049; GO:0003735; GO:0005829; GO:0006412; GO:0015935; GO:0019843	rRNA binding [GO:0019843]; structural constituent of ribosome [GO:0003735]; tRNA binding [GO:0000049]	-	COG0099	Ribosomal protein S13	J	Translation, ribosomal structure and biogenesis ;	-	-	-
SSU05_1151	275.156243333333	92.3532933333333	1.57490418716383	4.00E-05	0.000367599634451	up	SSU05_1151	1430	1295	1616	374	604	701	257.445	253.283	314.741	74.3872	78.7475	123.925	ABP90117.1	Histone acetyltransferase HPA2 and related acetyltransferases	protein-coding	K22441	paiA	diamine N-acetyltransferase	[EC:2.3.1.57]	D5AI05	GCN5-related N-acetyltransferase	-	-	-	GO:0016747	acyltransferase activity, transferring groups other than amino-acyl groups [GO:0016747]	-	COG0456	Ribosomal protein S18 acetylase RimI and related acetyltransferases	J	Translation, ribosomal structure and biogenesis ;	-	-	-
SSU05_1547	494.573576666667	167.750933333333	1.55972485479885	4.42E-05	0.000404874853314	up	SSU05_1547	4267	3835	4802	1658	2476	1016	464.55	453.589	565.582	199.422	195.214	108.617	ABP90513.1	Branched-chain amino acid ABC-type transport system, permease component	protein-coding	K01997	livH	branched-chain amino acid transport system permease protein	-	D5AJ21	Branched-chain amino acid ABC transporter, permease protein	-	D-alanine transmembrane transport [GO:0042941]; L-alanine transport [GO:0015808]; L-isoleucine import across plasma membrane [GO:1903806]; leucine import across plasma membrane [GO:0098713]	plasma membrane [GO:0005886]	GO:0005304; GO:0005886; GO:0015188; GO:0015190; GO:0015192; GO:0015808; GO:0042941; GO:0098713; GO:1903806	L-isoleucine transmembrane transporter activity [GO:0015188]; L-leucine transmembrane transporter activity [GO:0015190]; L-phenylalanine transmembrane transporter activity [GO:0015192]; L-valine transmembrane transporter activity [GO:0005304]	-	COG0559	Branched-chain amino acid ABC-type transport system, permease component	E	Amino acid transport and metabolism ;	-	-	-
SSU05_0733	11.1824233333333	33.9756966666667	-1.60131	4.68E-05	0.000426955013344	down	SSU05_0733	99	107	57	257	348	311	11.9938	14.0829	7.47065	34.3978	30.5317	36.9976	ABP89699.1	phosphomethylpyrimidine kinase	protein-coding	K00941	thiD	hydroxymethylpyrimidine/phosphomethylpyrimidine kinase	[EC:2.7.1.49 2.7.4.7]	A0A2K1SZJ0	Hydroxymethylpyrimidine/phosphomethylpyrimidine kinase (EC 2.7.1.49) (EC 2.7.4.7) (Hydroxymethylpyrimidine kinase) (Hydroxymethylpyrimidine phosphate kinase)	thiD	phosphorylation [GO:0016310]; thiamine biosynthetic process [GO:0009228]	cytosol [GO:0005829]	GO:0005829; GO:0008902; GO:0008972; GO:0009228; GO:0016310	hydroxymethylpyrimidine kinase activity [GO:0008902]; phosphomethylpyrimidine kinase activity [GO:0008972]	-	COG0351	Hydroxymethylpyrimidine/phosphomethylpyrimidine kinase	H	Coenzyme transport and metabolism ;	-	-	-
SSU05_1015	74.7867	219.708643333333	-1.55459	4.75E-05	0.000430701165599	down	SSU05_1015	1006	951	1217	1873	2745	5908	67.2593	69.0752	88.0255	138.347	132.907	387.872	ABP89981.1	Glycogen synthase	protein-coding	K00703	glgA	starch synthase	[EC:2.4.1.21]	D5AHN9	Glycogen synthase (EC 2.4.1.21) (Starch [bacterial glycogen] synthase)	glgA	glycogen biosynthetic process [GO:0005978]	cytosol [GO:0005829]	GO:0004373; GO:0005829; GO:0005978; GO:0009011; GO:0033201	alpha-1,4-glucan synthase activity [GO:0033201]; glycogen (starch) synthase activity [GO:0004373]; starch synthase activity [GO:0009011]	-	COG0297	Glycogen synthase	G	Carbohydrate transport and metabolism ;	-	-	-
SSU05_0468	137.661433333333	47.0405	1.54882115766462	5.08E-05	0.000459438087724	up	SSU05_0468	2752	2203	2541	794	1414	811	143.969	125.205	143.81	45.8901	53.57	41.6615	ABP89434.1	Predicted membrane GTPase involved in stress response	protein-coding	K06207	typA	GTP-binding protein	-	G7SDL0	Large ribosomal subunit assembly factor BipA (EC 3.6.5.-) (GTP-binding protein BipA)	bipA	ribosome biogenesis [GO:0042254]	cytosol [GO:0005829]; ribonucleoprotein complex [GO:1990904]	GO:0000049; GO:0003924; GO:0005525; GO:0005829; GO:0019843; GO:0042254; GO:0043022; GO:1990904	GTP binding [GO:0005525]; GTPase activity [GO:0003924]; ribosome binding [GO:0043022]; rRNA binding [GO:0019843]; tRNA binding [GO:0000049]	-	COG1217	Predicted membrane GTPase involved in stress response	T	Signal transduction mechanisms ;	-	-	-
SSU05_1014	37.8878	111.170846666667	-1.55237	5.21E-05	0.000468970583004	down	SSU05_1014	443	318	484	621	800	2632	38.3762	29.9277	45.3594	59.4331	50.188	223.891	ABP89980.1	ADP-glucose pyrophosphorylase	protein-coding	K00975	glgC	glucose-1-phosphate adenylyltransferase	[EC:2.7.7.27]	A0A075SDN2	Glucose-1-phosphate adenylyltransferase	-	glycogen biosynthetic process [GO:0005978]	-	GO:0005978; GO:0008878	glucose-1-phosphate adenylyltransferase activity [GO:0008878]	-	COG0448	ADP-glucose pyrophosphorylase	G	Carbohydrate transport and metabolism ;	-	-	-
SSU05_1952	47.8466466666667	140.776693333333	-1.55695	5.23E-05	0.000468970583004	down	SSU05_1952	244	244	357	973	1509	475	39.1197	42.4994	61.9209	172.344	175.205	74.7811	ABP90918.1	hypothetical protein	protein-coding	K07078	K07078	uncharacterized protein	-	D5AK57	Nitroreductase domain-containing protein	-	cellular response to oxidative stress [GO:0034599]	-	GO:0016491; GO:0034599	oxidoreductase activity [GO:0016491]	-	COG3560	Fatty acid repression mutant protein (predicted oxidoreductase)	R	General function prediction only ;	-	-	-
SSU05_0724	0.381966666666667	2.11020666666667	-2.43129	5.27E-05	0.000470512472392	down	SSU05_0724	3	4	1	12	27	14	0.40792	0.59088	0.1471	1.80265	2.65869	1.86928	ABP89690.1	Glycerol uptake facilitator protein	protein-coding	K02440	glpF	glycerol uptake facilitator	-	D5AH56	Glycerol uptake facilitator protein	-	-	membrane [GO:0016020]	GO:0015204; GO:0015250; GO:0015254; GO:0016020	glycerol channel activity [GO:0015254]; urea transmembrane transporter activity [GO:0015204]; water channel activity [GO:0015250]	-	COG0580	Glycerol uptake facilitator and related aquaporins (Major Intrinsic Protein Family)	G	Carbohydrate transport and metabolism ;	-	-	-
SSU05_1400	57.8095266666667	169.656506666667	-1.55289	5.35E-05	0.000476003323622	down	SSU05_1400	308	349	310	919	1257	1095	52.2394	64.3074	56.8818	172.203	154.395	182.371	ABP90366.1	Transcriptional regulator	protein-coding	-	-	-	-	D5AIN5	Sugar isomerase (SIS)	-	carbohydrate derivative metabolic process [GO:1901135]	-	GO:0003677; GO:0003700; GO:0016853; GO:0097367; GO:1901135	carbohydrate derivative binding [GO:0097367]; DNA binding [GO:0003677]; DNA-binding transcription factor activity [GO:0003700]; isomerase activity [GO:0016853]	-	COG1737	DNA-binding transcriptional regulator, MurR/RpiR family, contains HTH and SIS domains	K	Transcription ;	-	-	-
SSU05_1086	43.6465	127.426313333333	-1.5455	5.46E-05	0.000483188050987	down	SSU05_1086	489	469	677	1054	1602	2779	36.9914	38.5436	55.4044	88.0868	87.7619	206.43	ABP90052.1	Thymidine phosphorylase	protein-coding	K00756	pdp	pyrimidine-nucleoside phosphorylase	[EC:2.4.2.2]	A0A2K1SYC2	Pyrimidine-nucleoside phosphorylase (EC 2.4.2.2)	deoA	AMP catabolic process [GO:0006196]; pyrimidine nucleobase metabolic process [GO:0006206]; pyrimidine nucleoside metabolic process [GO:0006213]	cytosol [GO:0005829]	GO:0004645; GO:0005829; GO:0006196; GO:0006206; GO:0006213; GO:0009032; GO:0016154	1,4-alpha-oligoglucan phosphorylase activity [GO:0004645]; pyrimidine-nucleoside phosphorylase activity [GO:0016154]; thymidine phosphorylase activity [GO:0009032]	-	COG0213	Thymidine phosphorylase	F	Nucleotide transport and metabolism ;	-	-	-
SSU05_1088	65.4272133333333	190.785926666667	-1.54362	5.53E-05	0.00048754298811	down	SSU05_1088	712	546	522	1543	2096	2271	74.7383	62.2649	59.2785	178.94	159.333	234.085	ABP90054.1	Panthothenate kinase	protein-coding	K00867	coaA	type I pantothenate kinase	[EC:2.7.1.33]	A4VVB5	Pantothenate kinase (EC 2.7.1.33) (Pantothenic acid kinase)	coaA	coenzyme A biosynthetic process [GO:0015937]; phosphorylation [GO:0016310]	cytoplasm [GO:0005737]	GO:0004594; GO:0005524; GO:0005737; GO:0015937; GO:0016310	ATP binding [GO:0005524]; pantothenate kinase activity [GO:0004594]	COG1072;	COG1072	Panthothenate kinase	H	Coenzyme transport and metabolism ;	-	-	-
SSU05_0647	168.373876666667	57.7933	1.5426	5.55E-05	0.000487553032285	up	SSU05_0647	1857	1650	1828	636	886	598	166.694	160.908	177.52	63.0728	57.596	52.711	ABP89613.1	ABC-type Fe3+-siderophore transport system, permease component	protein-coding	K25288	fhuB	ferric hydroxamate/heme transport system permease protein	-	D5AGY2	Ferrichrome transport system permease protein fhuB	-	siderophore-dependent iron import into cell [GO:0033214]	plasma membrane [GO:0005886]	GO:0005886; GO:0022857; GO:0033214	transmembrane transporter activity [GO:0022857]	-	COG0609	ABC-type Fe3+-siderophore transport system, permease component	P	Inorganic ion transport and metabolism ;	-	-	-
SSU05_0585	1017.42306333333	2947.43	-1.53452	5.72E-05	0.000499981103312	down	SSU05_0585	2741	3134	2724	7905	12711	8557	920.109	1142.92	989.238	2931.64	3090.02	2820.62	ABP89551.1	Transposase and inactivated derivative	protein-coding	K07484	K07484	transposase	-	D5AGS8	IS66 Orf2 like protein	-	-	-	-	-	-	COG3436	Transposase	X	Mobilome: prophages, transposons;	-	-	-
SSU05_0300	146.770876666667	424.475666666667	-1.53205	5.88E-05	0.000512051373417	down	SSU05_0300	2857	2862	2164	5621	8613	11791	151.429	164.799	124.085	329.147	330.601	613.679	ABP89268.1	Molecular chaperone	protein-coding	K04043	dnaK	molecular chaperone DnaK	-	A4VZB5	Chaperone protein DnaK (HSP70) (Heat shock 70 kDa protein) (Heat shock protein 70)	dnaK	-	-	GO:0005524; GO:0051082; GO:0140662	ATP binding [GO:0005524]; ATP-dependent protein folding chaperone [GO:0140662]; unfolded protein binding [GO:0051082]	-	COG0443	Molecular chaperone DnaK (HSP70)	O	Posttranslational modification, protein turnover, chaperones ;	-	-	VFG043573|||NP_219906) (dnaK) chaperone protein DnaK |||||
SSU05_0333	45.5720633333333	136.993	-1.58663	6.00E-05	0.000520426590144	down	SSU05_0333	74	67	80	155	286	329	43.3581	42.6482	50.7098	100.334	121.355	189.29	ABP89301.1	hypothetical protein	protein-coding	-	-	-	-	-	-	-	-	-	-	-	-	-	-	-	-	-	-	-
SSU05_0741	32.0305966666667	93.0003433333333	-1.53661	6.55E-05	0.000565646138601	down	SSU05_0741	375	215	223	523	730	1386	42.4021	26.4109	27.2788	65.3336	59.7766	153.891	ABP89707.1	cobalt ABC transporter ATP-binding protein	protein-coding	K16786	ecfA1	energy-coupling factor transport system ATP-binding protein	[EC:7.-.-.-]	A0A0Z9KJ04	Cobalt ABC transporter ATP-binding protein (EC 3.6.3.-)	ecfA1_3	-	ATP-binding cassette (ABC) transporter complex [GO:0043190]	GO:0005524; GO:0016887; GO:0042626; GO:0043190	ATP binding [GO:0005524]; ATP hydrolysis activity [GO:0016887]; ATPase-coupled transmembrane transporter activity [GO:0042626]	-	COG1122	Energy-coupling factor transporter ATP-binding protein EcfA2	PR	Inorganic ion transport and metabolism ; General function prediction only ;	-	-	-
SSU05_1867	625.020963333333	219.388	1.51031636226039	7.42E-05	0.000638702528057	up	SSU05_1867	5962	4991	7387	2018	3369	2171	576.965	524.726	773.373	215.753	236.107	206.305	ABP90833.1	ABC-type dipeptide/oligopeptide/nickel transport system, ATPase component	protein-coding	K02031	ddpD	peptide/nickel transport system ATP-binding protein	-	A0AA87F7U0	ABC-type dipeptide/oligopeptide/nickel transport system, ATPase component	-	-	-	-	-	-	COG0444	ABC-type dipeptide/oligopeptide/nickel transport system, ATPase component	EP	Amino acid transport and metabolism ; Inorganic ion transport and metabolism ;	-	-	-
SSU05_0399	195.408	559.778843333333	-1.51798	7.98E-05	0.000684279031197	down	SSU05_0399	286	268	240	822	1210	624	200.359	203.97	181.894	636.2	613.876	429.261	ABP89366.1	hypothetical protein	protein-coding	-	-	-	-	-	-	-	-	-	-	-	-	-	-	-	-	-	-	-
SSU05_0803	707.519	249.671	1.50267	8.05E-05	0.00068707698329	up	SSU05_0803	5948	5781	6170	2243	3304	1833	667.868	705.196	749.494	278.245	268.665	202.104	ABP89769.1	Homoserine kinase	protein-coding	K00872	thrB	homoserine kinase	[EC:2.7.1.39]	A4VUI0	Homoserine kinase (HK) (HSK) (EC 2.7.1.39)	thrB	phosphorylation [GO:0016310]; threonine biosynthetic process [GO:0009088]	cytoplasm [GO:0005737]	GO:0004413; GO:0005524; GO:0005737; GO:0009088; GO:0016310	ATP binding [GO:0005524]; homoserine kinase activity [GO:0004413]	COG0083;	COG0083	Homoserine kinase	E	Amino acid transport and metabolism ;	-	-	-
SSU05_1060	189.923	67.5999466666667	1.48975367959732	9.93E-05	0.000844442338607	up	SSU05_1060	1353	999	1407	460	758	359	194.649	156.137	218.983	73.1121	78.9722	50.7155	ABP90026.1	Uncharacterized protein conserved in bacteria	protein-coding	K07816	E2.7.6.5	GTP pyrophosphokinase	[EC:2.7.6.5]	D5AHS9	RelA/SpoT	-	guanosine tetraphosphate biosynthetic process [GO:0015970]	-	GO:0015970	-	-	COG2357	ppGpp synthetase catalytic domain (RelA/SpoT-type nucleotidyltranferase)	FT	Nucleotide transport and metabolism ; Signal transduction mechanisms ;	-	-	-
SSU05_1079	389.511	1085.06	-1.47799	0.00010329710708	0.00087520087991	down	SSU05_1079	3645	3187	4089	7795	11124	15738	369.379	350.868	448.286	872.707	816.37	1566.09	ABP90045.1	Uncharacterized ABC-type transport system, permease component	protein-coding	K23536	nupC	general nucleoside transport system permease protein	-	D5AHU3	Putative sugar ABC transporter, permease protein	-	-	plasma membrane [GO:0005886]	GO:0005886; GO:0022857	transmembrane transporter activity [GO:0022857]	-	COG1079	ABC-type uncharacterized transport system, permease component	R	General function prediction only ;	-	-	-
SSU05_0054	42.1268966666667	117.642	-1.48145	0.000108134384561	0.000912620545188	down	SSU05_0054	421	564	451	1243	1810	1594	34.9665	50.8905	40.5238	114.056	108.868	130.002	ABP89026.1	Transposase and inactivated derivative	protein-coding	K07486	K07486	transposase	-	A0A0H3MX03	Transposase	-	DNA transposition [GO:0006313]	-	GO:0003677; GO:0004803; GO:0006313	DNA binding [GO:0003677]; transposase activity [GO:0004803]	-	COG3547	Transposase	X	Mobilome: prophages, transposons;	-	-	-
SSU05_2114	588.532	212.281163333333	1.47109027324277	0.000113681961097	0.000955721603178	up	SSU05_2114	3182	3201	3264	1092	1605	1331	551.301	602.506	611.79	209.021	201.379	226.443	ABP91080.1	Organic radical activating enzyme	protein-coding	K04068	nrdG	anaerobic ribonucleoside-triphosphate reductase activating protein	[EC:1.97.1.4]	D5AEY3	Anaerobic ribonucleoside-triphosphate reductase-activating protein (EC 1.97.1.-)	-	-	-	GO:0004748; GO:0016740; GO:0043365; GO:0046872; GO:0051539	4 iron, 4 sulfur cluster binding [GO:0051539]; [formate-C-acetyltransferase]-activating enzyme activity [GO:0043365]; metal ion binding [GO:0046872]; ribonucleoside-diphosphate reductase activity, thioredoxin disulfide as acceptor [GO:0004748]; transferase activity [GO:0016740]	-	COG0602	Organic radical activating enzyme	R	General function prediction only ;	-	-	-
SSU05_0495	21.0564666666667	6.59560333333333	1.66522834681018	0.000116168372093	0.00097285405046	up	SSU05_0495	57	47	65	18	28	16	20.1853	18.0819	24.9022	7.04224	7.18075	5.56382	ABP89461.1	ABC-type amino acid transport system, permease component	protein-coding	K17077	artQ	arginine/lysine/histidine transport system permease protein	-	-	-	-	-	-	-	-	-	-	-	-	-	-	-	-
SSU05_1866	254.081963333333	91.8558566666667	1.46783826936725	0.000119152964241	0.000994010690148	up	SSU05_1866	2670	1732	2658	762	1112	1057	274.021	193.111	295.114	86.3983	82.6472	106.522	ABP90832.1	ABC-type oligopeptide transport system, ATPase component	protein-coding	K02032	ddpF	peptide/nickel transport system ATP-binding protein	-	A0A0H3N1L2	Oligopeptide transport ATP-binding protein OppF	oppF	peptide transport [GO:0015833]	plasma membrane [GO:0005886]	GO:0005524; GO:0005886; GO:0015833; GO:0016887	ATP binding [GO:0005524]; ATP hydrolysis activity [GO:0016887]	-	COG4608	ABC-type oligopeptide transport system, ATPase component	E	Amino acid transport and metabolism ;	-	-	-
SSU05_0738	21.1727366666667	61.0409	-1.5236	0.000120007707892	0.000997305434551	down	SSU05_0738	88	59	58	152	199	313	26.017	18.9502	18.551	49.6474	42.6069	90.8683	ABP89704.1	uridine phosphorylase	protein-coding	-	-	-	-	A0A0Z8E259	Uridine phosphorylase (EC 2.4.2.3)	udp_2	purine nucleoside catabolic process [GO:0006152]; uridine catabolic process [GO:0006218]	cytosol [GO:0005829]	GO:0004731; GO:0004850; GO:0005829; GO:0006152; GO:0006218	purine-nucleoside phosphorylase activity [GO:0004731]; uridine phosphorylase activity [GO:0004850]	-	COG2820	Uridine phosphorylase	F	Nucleotide transport and metabolism ;	-	-	-
SSU05_0870	150.639	414.858	-1.46138	0.000126951738363	0.001050985956143	down	SSU05_0870	1011	822	1027	2944	3959	2224	151.535	133.851	166.532	487.505	429.734	327.334	ABP89836.1	hypothetical protein	protein-coding	-	-	-	-	A0A2K1SYQ0	Uncharacterized protein	-	-	-	-	-	-	-	-	-	-	-	-	-
SSU05_1142	3457.41527666667	1260.43079666667	1.45574286086452	0.000129592867958	0.001068771599243	up	SSU05_1142	7513	22475	6485	4469	6576	4581	2000.92	6502.84	1868.48	1314.94	1268.32	1198.03	ABP90108.1	dihydroneopterin aldolase	protein-coding	K01633	folB	7,8-dihydroneopterin aldolase/epimerase/oxygenase	[EC:4.1.2.25 5.1.99.8 1.13.11.81]	D5AHZ6	7,8-dihydroneopterin aldolase (EC 4.1.2.25)	-	folic acid biosynthetic process [GO:0046656]; tetrahydrofolate biosynthetic process [GO:0046654]	cytoplasm [GO:0005737]	GO:0004150; GO:0005737; GO:0046654; GO:0046656	dihydroneopterin aldolase activity [GO:0004150]	-	COG1539	Dihydroneopterin aldolase	H	Coenzyme transport and metabolism ;	-	-	-
SSU05_0845	1627.99239333333	4459.66958666667	-1.45382	0.000133064700864	0.00109324748551	down	SSU05_0845	2315	3654	2316	7214	9917	9092	1286.25	2205.61	1392.12	4428.21	3990.3	4960.51	ABP89811.1	hypothetical protein	protein-coding	-	-	-	-	A0A0H3MVZ1	Uncharacterized protein	-	-	-	-	-	-	-	-	-	-	-	-	-
SSU05_1646	60.2023	21.3459	1.49163307035278	0.000137340234375	0.001124116861736	up	SSU05_1646	260	242	273	97	174	58	57.3881	58.0298	65.1891	23.6537	27.8131	12.571	ABP90612.1	Transposase and inactivated derivative	protein-coding	K07486	K07486	transposase	-	A0A123TCE1	Transposase IS116/IS110/IS902 family protein	-	DNA transposition [GO:0006313]	-	GO:0003677; GO:0004803; GO:0006313	DNA binding [GO:0003677]; transposase activity [GO:0004803]	-	COG3547	Transposase	X	Mobilome: prophages, transposons;	-	-	-
SSU05_0934	63.1637	172.926	-1.45276	0.00013861594926	0.001130293210321	down	SSU05_0934	1205	794	888	2332	3378	3328	75.4017	53.9762	60.1133	161.213	153.075	204.489	ABP89900.1	DNA helicase	protein-coding	K03657	uvrD	ATP-dependent DNA helicase UvrD/PcrA	[EC:5.6.2.4]	A0A0H3MV61	DNA 3'-5' helicase (EC 5.6.2.4)	-	recombinational repair [GO:0000725]	cytosol [GO:0005829]; DNA helicase complex [GO:0033202]	GO:0000725; GO:0003677; GO:0005524; GO:0005829; GO:0016853; GO:0016887; GO:0033202; GO:0043138	3'-5' DNA helicase activity [GO:0043138]; ATP binding [GO:0005524]; ATP hydrolysis activity [GO:0016887]; DNA binding [GO:0003677]; isomerase activity [GO:0016853]	-	COG0210	Superfamily I DNA or RNA helicase	L	Replication, recombination and repair ;	-	-	-
SSU05_0285	889.091923333333	325.818376666667	1.4482713891999	0.000141703790112	0.001151144272484	up	SSU05_0285	5438	4950	5151	1656	2370	2505	885.066	875.243	906.967	297.766	279.342	400.347	ABP89253.1	hypothetical protein	protein-coding	K16926	htsT	energy-coupling factor transport system substrate-specific component	-	D5AFW1	Trep_Strep domain-containing protein	-	-	membrane [GO:0016020]	GO:0016020	-	-	-	-	-	-	-	-	-
SSU05_2261	0.84719	0.22204	1.88556819124843	0.000147612246683	0.001194667772595	up	SSU05_2261	46	0	28	2	11	10	1.53244	0	1.00913	0.07361	0.26538	0.32713	-	23S ribosomal RNA	rRNA	K01980	23SrRNA	23S ribosomal RNA	-	-	-	-	-	-	-	-	-	-	-	-	-	-	-	-
SSU05_0735	12.9079066666667	36.2175	-1.48617	0.000148392663384	0.001196519282079	down	SSU05_0735	120	76	86	255	359	293	15.7198	10.816	12.1879	36.905	34.0575	37.6901	ABP89701.1	thiamine-phosphate pyrophosphorylase	protein-coding	K00788	thiE	thiamine-phosphate pyrophosphorylase	[EC:2.5.1.3]	D5AH67	Thiamine-phosphate synthase (TP synthase) (TPS) (EC 2.5.1.3) (Thiamine-phosphate pyrophosphorylase) (TMP pyrophosphorylase) (TMP-PPase)	thiE	thiamine biosynthetic process [GO:0009228]; thiamine diphosphate biosynthetic process [GO:0009229]	cytoplasm [GO:0005737]	GO:0000287; GO:0004789; GO:0005737; GO:0009228; GO:0009229	magnesium ion binding [GO:0000287]; thiamine-phosphate diphosphorylase activity [GO:0004789]	-	COG0352	Thiamine monophosphate synthase	H	Coenzyme transport and metabolism ;	-	-	-
SSU05_0397	5.01154333333333	16.8246	-1.73559	0.000154625525828	0.001242158390822	down	SSU05_0397	7	7	21	45	42	46	2.81974	3.06335	9.15154	20.0264	12.2522	18.1954	ABP89364.1	Phosphotransferase system IIC component, glucose/maltose/N-acetylglucosamine-specific	protein-coding	-	-	-	-	-	-	-	-	-	-	-	-	-	-	-	-	-	-	-
SSU05_1968	25.3511333333333	68.6394	-1.43684	0.00016460177832	0.001315377666767	down	SSU05_1968	740	799	826	1665	2482	3194	22.4971	26.3894	27.1668	55.9227	54.6448	95.3506	ABP90934.1	DNA nuclease	protein-coding	K07004	K07004	uncharacterized protein	-	D5AK75	DNA nuclease	-	-	membrane [GO:0016020]	GO:0003824; GO:0016020	catalytic activity [GO:0003824]	-	COG2374	Predicted extracellular nuclease	R	General function prediction only ;	-	-	-
SSU05_1388	99.8804366666667	270.099	-1.4351	0.0001649528471	0.001315377666767	down	SSU05_1388	1194	1234	863	2744	4160	3396	103.157	115.823	80.6616	261.912	260.278	288.107	ABP90355.1	Threonine dehydrogenase and related Zn-dependent dehydrogenase	protein-coding	-	-	-	-	D5AIM5	Zinc-containing alcohol dehydrogenase	-	-	-	GO:0008270; GO:0016491	oxidoreductase activity [GO:0016491]; zinc ion binding [GO:0008270]	-	COG1063	Threonine dehydrogenase or related Zn-dependent dehydrogenase	ER	Amino acid transport and metabolism ; General function prediction only ;	-	-	-
SSU05_0123	4569.84077333333	1694.61432333333	1.43117600773913	0.000166023159623	0.001319063125357	up	SSU05_0123	23160	12644	17016	6308	9553	6743	5741.12	3405.1	4563.3	1727.54	1714.94	1641.36	ABP89093.1	Uncharacterized protein conserved in bacteria	protein-coding	-	-	-	-	D5AFG7	DNA binding protein	-	-	-	-	-	-	COG4699	Uncharacterized protein	S	Function unknown ;	-	-	-
SSU05_1806	51673.9414633333	19177.3565633333	1.43003446924197	0.000167058385344	0.001322443933617	up	SSU05_1806	123549	121022	97761	35796	49815	59345	53085.9	56492.6	45443.2	16992.3	15500.7	25039	ABP90772.1	Acyl carrier protein	protein-coding	K02078	acpP	acyl carrier protein	-	A0A075SIR6	Acyl carrier protein (ACP)	acpP	lipid A biosynthetic process [GO:0009245]	cytosol [GO:0005829]	GO:0000035; GO:0000036; GO:0005829; GO:0009245	acyl binding [GO:0000035]; acyl carrier activity [GO:0000036]	-	COG0236	Acyl carrier protein	IQ	Lipid transport and metabolism ; Secondary metabolites biosynthesis, transport and catabolism ;	-	-	VFG011430|VF0367|LPS|WP_002963616) (acpXL) acyl carrier protein |Immune modulation|Brucella possesses a non-classical LPS as compared with the so-called classical LPS from enterobacteria such as Escherichia coli. B. abortus lipid A possesses a diaminoglucose backbone (rather than glucosamine), and acyl groups are longer (C28 rather than C12 and C16) and are only linked to the core by amide bounds…
SSU05_0009	151.026133333333	407.711	-1.43234	0.000181362774455	0.0014304576647	down	SSU05_0009	449	380	386	1133	1506	1132	159.003	146.195	147.88	443.27	386.222	393.64	ABP88983.1	Ribosome-associated heat shock protein implicated in the recycling of the 50S subunit	protein-coding	-	-	-	-	A0A075SH11	RNA-binding S4 domain-containing protein	-	-	-	GO:0003723	RNA binding [GO:0003723]	-	COG1188	Ribosomal 50S subunit-recycling heat shock protein, contains S4 domain	J	Translation, ribosomal structure and biogenesis ;	-	-	-
SSU05_0584	169.224973333333	454.779	-1.42611	0.000183339240069	0.001439521269521	down	SSU05_0584	784	767	835	2283	3193	1975	157.906	167.828	181.941	508.002	465.727	390.608	ABP89550.1	IS630-Spn1, transposase Orf2	protein-coding	-	-	-	-	M3U9V1	Putative transposase (Transposase family protein)	tnp1-8	-	-	GO:0003676	nucleic acid binding [GO:0003676]	-	COG3335	Transposase	X	Mobilome: prophages, transposons;	-	-	-
SSU05_0383	3.84610333333333	10.5452433333333	-1.45384	0.000183839276928	0.001439521269521	down	SSU05_0383	119	86	172	185	295	687	3.44551	2.70516	5.38764	5.91774	6.18557	19.5324	ABP89351.1	putative ATP-binding protein	protein-coding	-	-	-	-	D5AG44	Putative ATP-binding protein	-	-	-	GO:0005524	ATP binding [GO:0005524]	-	COG0433	Archaeal DNA helicase HerA or a related bacterial ATPase, contains HAS-barrel and ATPase domains	L	Replication, recombination and repair ;	-	-	-
SSU05_1022	22.6225	8.41683333333334	1.42647803703913	0.000188461296336	0.001470404862419	up	SSU05_1022	1515	924	1423	479	641	526	25.3357	16.7872	25.7447	8.8498	7.76299	8.63771	ABP89988.1	Uncharacterized protein conserved in bacteria	protein-coding	-	-	-	-	A0A822W546	Putative IgA-specific zinc metalloproteinase (EC 3.4.24.13)	zmpC	-	extracellular region [GO:0005576]; membrane [GO:0016020]	GO:0004222; GO:0005576; GO:0008270; GO:0016020	metalloendopeptidase activity [GO:0004222]; zinc ion binding [GO:0008270]	-	-	-	-	-	-	-	VFG005493|||YP_001198388) (zmpC) immunoglobulin A1 protease |||||
SSU05_0404	898.790033333333	336.186	1.41862979766008	0.000191556978354	0.001489201025267	up	SSU05_0404	4188	4286	5901	1445	2526	2312	741.544	824.46	1130.37	282.668	323.903	401.986	ABP89371.1	Predicted membrane protein	protein-coding	K16924	mtsT	energy-coupling factor transport system substrate-specific component	-	A4VZK9	UPF0397 protein SSU98_0390	-	-	plasma membrane [GO:0005886]	GO:0005886	-	-	COG4720	Uncharacterized membrane protein	S	Function unknown ;	-	-	-
SSU05_0882	120.284953333333	321.307	-1.41741	0.000194257903696	0.001504804975416	down	SSU05_0882	1774	1801	1758	4250	5507	6479	113.655	125.353	121.847	300.816	255.505	407.6	ABP89848.1	Phosphomannomutase	protein-coding	-	-	-	-	A0A2K1SYR0	Phosphomannomutase (EC 5.4.2.2)	algC	carbohydrate metabolic process [GO:0005975]; peptidoglycan biosynthetic process [GO:0009252]; UDP-N-acetylglucosamine biosynthetic process [GO:0006048]	cytosol [GO:0005829]	GO:0004615; GO:0005829; GO:0005975; GO:0006048; GO:0008966; GO:0009252	phosphoglucosamine mutase activity [GO:0008966]; phosphomannomutase activity [GO:0004615]	-	COG1109	Phosphomannomutase	G	Carbohydrate transport and metabolism ;	-	-	-
SSU05_0665	231.861	86.7414266666667	1.41804814590034	0.000196656263791	0.00151796240627	up	SSU05_0665	2329	2301	2799	930	1699	694	206.191	221.312	268.081	90.9622	108.929	60.3327	ABP89631.1	Phosphoserine aminotransferase	protein-coding	K00831	serC	phosphoserine aminotransferase	[EC:2.6.1.52]	G7SHA2	Phosphoserine aminotransferase (EC 2.6.1.52) (Phosphohydroxythreonine aminotransferase) (PSAT)	serC	L-serine biosynthetic process [GO:0006564]	cytoplasm [GO:0005737]	GO:0004648; GO:0005737; GO:0006564; GO:0030170	O-phospho-L-serine:2-oxoglutarate aminotransferase activity [GO:0004648]; pyridoxal phosphate binding [GO:0030170]	-	COG1932	Phosphoserine aminotransferase	HE	Coenzyme transport and metabolism ; Amino acid transport and metabolism ;	-	-	-
SSU05_1538	30.0875866666667	80.3957233333333	-1.41776	0.000202950274639	0.00156098987834	down	SSU05_1538	551	590	651	1277	1839	2367	26.2279	30.5107	33.5241	67.1555	63.3937	110.638	ABP90504.1	putative 5'-nucleotidase	protein-coding	K01081	E3.1.3.5	5'-nucleotidase	[EC:3.1.3.5]	D5AJ13	Putative 5'-nucleotidase	-	nucleotide catabolic process [GO:0009166]	outer membrane-bounded periplasmic space [GO:0030288]	GO:0000166; GO:0008253; GO:0008768; GO:0009166; GO:0030288	5'-nucleotidase activity [GO:0008253]; nucleotide binding [GO:0000166]; UDP-sugar diphosphatase activity [GO:0008768]	-	COG0737	2',3'-cyclic-nucleotide 2'-phosphodiesterase/5'- or 3'-nucleotidase, 5'-nucleotidase family	FV	Nucleotide transport and metabolism ; Defense mechanisms ;	-	-	-
SSU05_2095	26.5392233333333	70.8220666666667	-1.41587	0.000205991625721	0.001578783873456	down	SSU05_2095	576	601	723	1279	1808	2693	22.8034	25.8487	30.9656	55.9404	51.8355	104.69	ABP91061.1	putative cyclo-nucleotide phosphodiesterase	protein-coding	K01119	cpdB	2',3'-cyclic-nucleotide 2'-phosphodiesterase / 3'-nucleotidase	[EC:3.1.4.16 3.1.3.6]	D5AEW5	Putative cyclo-nucleotide phosphodiesterase	-	nucleotide catabolic process [GO:0009166]	outer membrane-bounded periplasmic space [GO:0030288]	GO:0000166; GO:0008254; GO:0008663; GO:0009166; GO:0030288; GO:0046872	2',3'-cyclic-nucleotide 2'-phosphodiesterase activity [GO:0008663]; 3'-nucleotidase activity [GO:0008254]; metal ion binding [GO:0046872]; nucleotide binding [GO:0000166]	-	COG0737	2',3'-cyclic-nucleotide 2'-phosphodiesterase/5'- or 3'-nucleotidase, 5'-nucleotidase family	FV	Nucleotide transport and metabolism ; Defense mechanisms ;	-	-	-
SSU05_2135	158.143	419.867	-1.4086	0.000213814801993	0.001632972906767	down	SSU05_2135	1270	1306	1461	2732	3818	5654	141.126	157.665	175.637	335.399	307.249	616.953	ABP91101.1	ABC-type maltose transport system, permease component	protein-coding	K15772	ganQ	arabinogalactan oligomer / maltooligosaccharide transport system permease protein	-	D5AF01	MalD	-	maltodextrin transmembrane transport [GO:0042956]	plasma membrane [GO:0005886]	GO:0005886; GO:0015423; GO:0042956	ABC-type maltose transporter activity [GO:0015423]	-	COG3833	ABC-type maltose transport system, permease component	G	Carbohydrate transport and metabolism ;	-	-	-
SSU05_0394	54.8226066666667	145.467173333333	-1.40773	0.000216350558436	0.001646541618416	down	SSU05_0394	1294	1138	1237	2423	3846	4891	55.0132	52.5608	56.8939	113.806	118.411	204.185	ABP89361.1	Glucan phosphorylase	protein-coding	K00688	PYG	glycogen phosphorylase	[EC:2.4.1.1]	D5AG50	Alpha-1,4 glucan phosphorylase (EC 2.4.1.1)	-	glycogen catabolic process [GO:0005980]	cytoplasm [GO:0005737]	GO:0005737; GO:0005980; GO:0008184; GO:0030170; GO:0102250; GO:0102499	glycogen phosphorylase activity [GO:0008184]; linear malto-oligosaccharide phosphorylase activity [GO:0102250]; pyridoxal phosphate binding [GO:0030170]; SHG alpha-glucan phosphorylase activity [GO:0102499]	-	COG0058	Glucan phosphorylase	G	Carbohydrate transport and metabolism ;	-	-	-
SSU05_1152	364.779593333333	137.641643333333	1.40610969763646	0.000218268709284	0.001655331574954	up	SSU05_1152	3954	3410	4378	1357	1908	1829	349.096	327.077	418.165	132.363	121.994	158.568	ABP90118.1	Phenylalanyl-tRNA synthetase alpha subunit	protein-coding	K01889	FARSA	phenylalanyl-tRNA synthetase alpha chain	[EC:6.1.1.20]	D5AI06	Phenylalanine--tRNA ligase alpha subunit (EC 6.1.1.20) (Phenylalanyl-tRNA synthetase alpha subunit) (PheRS)	pheS	phenylalanyl-tRNA aminoacylation [GO:0006432]	cytoplasm [GO:0005737]	GO:0000049; GO:0000287; GO:0004826; GO:0005524; GO:0005737; GO:0006432; GO:0016740	ATP binding [GO:0005524]; magnesium ion binding [GO:0000287]; phenylalanine-tRNA ligase activity [GO:0004826]; transferase activity [GO:0016740]; tRNA binding [GO:0000049]	-	COG0016	Phenylalanyl-tRNA synthetase alpha subunit	J	Translation, ribosomal structure and biogenesis ;	-	-	-
SSU05_2164	177.542033333333	66.5493466666667	1.41551161558272	0.000224568062169	0.001696942045952	up	SSU05_2164	694	776	657	248	358	315	164.446	199.761	168.419	64.9221	61.4323	73.2936	ABP91130.1	NTP pyrophosphohydrolase including oxidative damage repair enzymes	protein-coding	-	-	-	-	D5AF23	NUDIX hydrolase	-	-	-	GO:0016787	hydrolase activity [GO:0016787]	-	COG1051	ADP-ribose pyrophosphatase YjhB, NUDIX family	F	Nucleotide transport and metabolism ;	-	-	-
SSU05_1332	404.009	152.343436666667	1.40636919963712	0.000225320105687	0.001696942045952	up	SSU05_1332	1454	1351	2236	660	1214	413	329.972	333.086	548.97	165.476	199.519	92.0357	ABP90298.1	Ribosomal protein L11	protein-coding	K02867	RP-L11	large subunit ribosomal protein L11	-	A4VW09	Large ribosomal subunit protein uL11 (50S ribosomal protein L11)	rplK	translation [GO:0006412]	ribonucleoprotein complex [GO:1990904]; ribosome [GO:0005840]	GO:0003735; GO:0005840; GO:0006412; GO:0070180; GO:1990904	large ribosomal subunit rRNA binding [GO:0070180]; structural constituent of ribosome [GO:0003735]	COG0080;	COG0080	Ribosomal protein L11	J	Translation, ribosomal structure and biogenesis ;	-	-	-
SSU05_1938	352.838263333333	935.778023333333	-1.40692	0.000227065223578	0.001704167716058	down	SSU05_1938	659	572	456	1658	2399	1156	393.272	370.844	294.399	1093.13	1036.79	677.421	ABP90904.1	hypothetical protein	protein-coding	-	-	-	-	A0A0H3MXA4	Uncharacterized protein	-	-	-	-	-	-	-	-	-	-	-	-	-
SSU05_0218	44.8809766666667	119.035913333333	-1.40666	0.000231803531867	0.001733730553862	down	SSU05_0218	519	430	417	731	969	2345	48.6195	43.7622	42.2613	75.6552	65.7383	215.714	ABP89186.1	ABC-type nitrate/sulfonate/bicarbonate transport system, periplasmic component	protein-coding	K15553	ssuA	sulfonate transport system substrate-binding protein	-	D5AFQ0	NLPA lipoprotein	-	alkanesulfonate transport [GO:0042918]	-	GO:0042918	-	-	COG0715	ABC-type nitrate/sulfonate/bicarbonate transport system, periplasmic component	P	Inorganic ion transport and metabolism ;	-	-	-
SSU05_2087	853.056173333333	2246.56804666667	-1.39701	0.00023438599721	0.001747021401888	down	SSU05_2087	4533	6256	5677	12821	20374	17406	663.995	995.55	899.624	2074.81	2161.26	2503.63	ABP91053.1	putative metal-dependent transcriptional regulator	protein-coding	K03709	troR	DtxR family transcriptional regulator, Mn-dependent transcriptional regulator	-	D5AEV8	Manganese transport regulator	-	negative regulation of DNA-templated transcription [GO:0045892]	-	GO:0003677; GO:0003700; GO:0045892; GO:0046914; GO:0046983	DNA binding [GO:0003677]; DNA-binding transcription factor activity [GO:0003700]; protein dimerization activity [GO:0046983]; transition metal ion binding [GO:0046914]	-	COG1321	Mn-dependent transcriptional regulator, DtxR family	K	Transcription ;	-	-	-
SSU05_0560	1228.94	3227.98	-1.39319	0.000243687707991	0.001810132324088	down	SSU05_0560	5978	5404	3324	13699	20674	10654	1427	1401.43	858.405	3612.72	3573.91	2497.32	ABP89526.1	Transcriptional regulator	protein-coding	-	-	-	-	A0A075SS35	TetR family transcriptional regulator	-	-	-	GO:0003677	DNA binding [GO:0003677]	-	COG1309	DNA-binding transcriptional regulator, AcrR family	K	Transcription ;	-	-	-
SSU05_1445	194.989	511.382	-1.39092	0.000254826016488	0.001881271948014	down	SSU05_1445	1316	1181	1591	2700	4157	5435	178.189	173.725	233.055	403.893	407.62	722.632	ABP90411.1	Purine-nucleoside phosphorylase	protein-coding	K03784	deoD	purine-nucleoside phosphorylase	[EC:2.4.2.1]	D5AIS1	Purine nucleoside phosphorylase DeoD-type (PNP) (EC 2.4.2.1)	deoD	purine nucleoside catabolic process [GO:0006152]; uridine catabolic process [GO:0006218]	cytosol [GO:0005829]	GO:0004731; GO:0004850; GO:0005829; GO:0006152; GO:0006218	purine-nucleoside phosphorylase activity [GO:0004731]; uridine phosphorylase activity [GO:0004850]	-	COG0813	Purine-nucleoside phosphorylase	F	Nucleotide transport and metabolism ;	-	-	-
SSU05_2137	40.8493	107.718283333333	-1.3984	0.000254999517158	0.001881271948014	down	SSU05_2137	431	372	381	851	1169	1530	42.3453	39.7062	40.4964	92.3709	83.1752	147.609	ABP91103.1	Transcriptional regulator	protein-coding	K02529	galR	LacI family transcriptional regulator, galactose operon repressor	-	A0A0K2E8Y4	Transcriptional regulator (LacI family DNA-binding transcriptional regulator) (LacI family transcriptional regulator)	malR	-	-	GO:0000976; GO:0003700	DNA-binding transcription factor activity [GO:0003700]; transcription cis-regulatory region binding [GO:0000976]	COG1609;	COG1609	DNA-binding transcriptional regulator, LacI/PurR family	K	Transcription ;	-	-	-
SSU05_1565	330.275283333333	867.005816666667	-1.39222	0.000256761148616	0.001887847224912	down	SSU05_1565	852	898	698	1773	2706	2914	326.86	374.271	289.695	751.466	751.798	1097.75	ABP90531.1	hypothetical protein	protein-coding	-	-	-	-	A0A075SKR9	Membrane protein	-	-	membrane [GO:0016020]	GO:0016020	-	-	-	-	-	-	-	-	-
SSU05_1819	12.6693966666667	33.8110066666667	-1.41577	0.000271440995553	0.001989038916741	down	SSU05_1819	98	110	150	267	420	422	9.8078	11.9598	16.2405	29.5213	30.4401	41.4716	ABP90785.1	Transcriptional regulator	protein-coding	K03484	scrR	LacI family transcriptional regulator, sucrose operon repressor	-	D5AJT1	Regulatory protein, LacI	-	-	-	GO:0000976; GO:0003700	DNA-binding transcription factor activity [GO:0003700]; transcription cis-regulatory region binding [GO:0000976]	-	COG1609	DNA-binding transcriptional regulator, LacI/PurR family	K	Transcription ;	-	-	-
SSU05_0801	104.654	40.0022166666667	1.38718995760653	0.000274468254817	0.002004449982149	up	SSU05_0801	1362	1369	1770	589	896	531	89.7573	98.013	126.191	42.8831	42.7614	34.3621	ABP89768.1	Homoserine dehydrogenase	protein-coding	K00003	hom	homoserine dehydrogenase	[EC:1.1.1.3]	D5AHC7	Homoserine dehydrogenase (EC 1.1.1.3)	-	isoleucine biosynthetic process [GO:0009097]; methionine biosynthetic process [GO:0009086]; threonine biosynthetic process [GO:0009088]	membrane [GO:0016020]	GO:0004412; GO:0009086; GO:0009088; GO:0009097; GO:0016020; GO:0050661	homoserine dehydrogenase activity [GO:0004412]; NADP binding [GO:0050661]	-	COG0460	Homoserine dehydrogenase	E	Amino acid transport and metabolism ;	-	-	-
SSU05_0231	112.319536666667	43.0224	1.38313039340339	0.000279061483352	0.002031155561716	up	SSU05_0231	656	2375	3436	341	1845	968	31.7895	125.035	180.134	18.2563	64.7482	46.0626	ABP89199.1	Phosphotransferase system IIC component, glucose/maltose/N-acetylglucosamine-specific	protein-coding	K02819	treB	trehalose PTS system EIIBC or EIIBCA component	[EC:2.7.1.201]	A0A2K1T2I4	Phosphotransferase system IIC component, glucose/maltose/N-acetylglucosamine-specific	treB	phosphoenolpyruvate-dependent sugar phosphotransferase system [GO:0009401]; phosphorylation [GO:0016310]	plasma membrane [GO:0005886]	GO:0005886; GO:0008982; GO:0009401; GO:0015574; GO:0016301; GO:0016310; GO:0090589	kinase activity [GO:0016301]; protein-N(PI)-phosphohistidine-sugar phosphotransferase activity [GO:0008982]; protein-phosphocysteine-trehalose phosphotransferase system transporter activity [GO:0090589]; trehalose transmembrane transporter activity [GO:0015574]	-	COG2190	Phosphotransferase system IIA component	G	Carbohydrate transport and metabolism ;	-	-	-
SSU05_2136	40.6437	106.580886666667	-1.39037	0.000283508266614	0.002056620168178	down	SSU05_2136	334	261	342	619	976	1221	41.2389	35.0097	45.6826	84.4364	87.2695	148.037	ABP91102.1	Predicted integral membrane protein	protein-coding	-	-	-	-	D5AF02	Maltodextrose utilization protein MalA	-	-	membrane [GO:0016020]	GO:0016020	-	-	COG5521	Maltodextrin utilization protein YvdJ (function unknown)	G	Carbohydrate transport and metabolism ;	-	-	-
SSU05_0727	6.93202333333333	19.8587133333333	-1.51717	0.000285479832615	0.002064019189809	down	SSU05_0727	26	26	28	91	140	41	6.39593	6.9485	7.45164	24.7315	24.9408	9.90392	ABP89693.1	hypothetical protein	protein-coding	K06999	K06999	phospholipase/carboxylesterase	-	A0A2K1SZI5	Predicted esterase	-	-	-	-	-	-	-	-	-	-	-	-	-
SSU05_0865	10.3776666666667	3.49753	1.56142488379035	0.000299128640316	0.002155515019423	up	SSU05_0865	52	50	58	19	28	16	9.57562	10.0028	11.5546	3.86541	3.73399	2.89319	ABP89831.1	hypothetical protein	protein-coding	-	-	-	-	A0A2K1SYM5	Uncharacterized protein	-	-	-	-	-	-	-	-	-	-	-	-	-
SSU05_1564	185.433263333333	482.693226666667	-1.37998	0.000300862917885	0.002160833340705	down	SSU05_1564	460	504	425	929	1499	1739	174.398	207.587	174.315	389.114	411.562	647.404	ABP90530.1	hypothetical protein	protein-coding	-	-	-	-	A0A075SSK5	Membrane protein	-	-	membrane [GO:0016020]	GO:0016020	-	-	-	-	-	-	-	-	-
SSU05_0894	17.2852	6.38369	1.43401206477822	0.000309849077685	0.002218028546199	up	SSU05_0894	195	110	157	35	77	86	20.8771	12.7943	18.1844	4.13982	5.97004	9.04121	ABP89860.1	ABC-type multidrug transport system, ATPase component	protein-coding	K20459	nukF	lantibiotic transport system ATP-binding protein	-	D5AHK2	ABC transporter	-	-	-	GO:0005524; GO:0016887	ATP binding [GO:0005524]; ATP hydrolysis activity [GO:0016887]	-	COG1131	ABC-type multidrug transport system, ATPase component	V	Defense mechanisms ;	ARO:3002987|bcrA|bcrA is an ABC transporter found in Bacillus licheniformis that confers bacitracin resistance.	ardb_2322|bcra|bcrc|bacitracin|bcr|ABC transporter system, bacitracin efflux pump.	-
SSU05_0309	5883.93286666667	15161.6	-1.36557	0.000317411188569	0.00226468706581	down	SSU05_0309	114007	102043	98468	243447	334234	349223	6072.64	5904.96	5674.2	14326.1	12892.8	18265.9	ABP89277.1	Cation transport ATPase	protein-coding	K01534	zntA	Zn2+/Cd2+-exporting ATPase	[EC:7.2.2.12 7.2.2.21]	D5AFY4	Heavy metal-(Cd/Co/Hg/Pb/Zn)-translocating P-type ATPase	-	-	plasma membrane [GO:0005886]	GO:0005524; GO:0005886; GO:0016887; GO:0019829; GO:0046872	ATP binding [GO:0005524]; ATP hydrolysis activity [GO:0016887]; ATPase-coupled monoatomic cation transmembrane transporter activity [GO:0019829]; metal ion binding [GO:0046872]	-	COG2217	Cation transport ATPase	P	Inorganic ion transport and metabolism ;	-	-	-
SSU05_1609	47.1988966666667	122.471	-1.37561	0.000344664654189	0.002451074212904	down	SSU05_1609	187	235	241	512	866	643	37.6637	51.4206	52.5124	113.928	126.314	127.17	ABP90575.1	IS630-Spn1, transposase Orf2	protein-coding	-	-	-	-	M3U9V1	Putative transposase (Transposase family protein)	tnp1-8	-	-	GO:0003676	nucleic acid binding [GO:0003676]	-	COG3335	Transposase	X	Mobilome: prophages, transposons;	-	-	-
SSU05_0194	4768.17350666667	1861.97	1.35654755909158	0.000348929267857	0.002473292751578	up	SSU05_0194	14875	12816	14411	5797	9824	3885	4793.56	4486.85	5024.11	2063.87	2292.67	1229.38	ABP89162.1	Uncharacterized protein conserved in bacteria	protein-coding	K09747	ebfC	nucleoid-associated protein EbfC	-	A0AA87K406	Nucleoid-associated protein SSUR61_1179	-	-	-	-	-	-	COG0718	Conserved DNA-binding protein YbaB (function unknown)	R	General function prediction only ;	-	-	-
SSU05_0091	581.395986666667	227.045596666667	1.35624328579331	0.000356805188244	0.00252088095538	up	SSU05_0091	3844	3128	4012	1404	2683	1048	578.857	511.731	653.6	233.579	292.59	154.968	ABP89063.1	Adenylate kinase and related kinases	protein-coding	K00939	adk	adenylate kinase	[EC:2.7.4.3]	A0AA87K3S4	Adenylate kinase (AK) (EC 2.7.4.3) (ATP-AMP transphosphorylase) (ATP:AMP phosphotransferase) (Adenylate monophosphate kinase)	adk	phosphorylation [GO:0016310]	-	GO:0016301; GO:0016310	kinase activity [GO:0016301]	-	COG0563	Adenylate kinase or related kinase	F	Nucleotide transport and metabolism ;	-	-	-
SSU05_0016	9.59507333333333	26.0037	-1.43885	0.00036246462481	0.002552551205239	down	SSU05_0016	47	44	42	96	217	119	9.64716	9.81165	9.32641	21.7696	32.2562	23.9851	ABP88990.1	Signal transduction histidine kinase	protein-coding	K12296	comX1_2	competence protein ComX	-	D5AF66	Transcriptional regulator ComX2	-	-	-	-	-	-	-	-	-	-	-	-	-
SSU05_0373	1468.26889666667	3745.50647666667	-1.35103	0.000368361737531	0.002585684817817	down	SSU05_0373	5264	5425	5606	13189	19232	15719	1346.32	1507.36	1551.13	3726.67	3562.11	3947.74	ABP89340.1	Amidases related to nicotinamidase	protein-coding	-	-	-	-	D5AG37	Isochorismatase hydrolase	-	-	-	GO:0016787	hydrolase activity [GO:0016787]	-	COG1335	Nicotinamidase-related amidase	HR	Coenzyme transport and metabolism ; General function prediction only ;	-	-	-
SSU05_0994	1904.52	4854.15837333333	-1.34979	0.000371285199224	0.002597798700374	down	SSU05_0994	12973	15829	7676	32789	50404	25799	1926.56	2553.77	1233.22	5379.58	5420.74	3762.16	ABP89960.1	Predicted membrane protein	protein-coding	K11068	hlyIII	hemolysin III	-	D5AHM1	HylII	-	-	membrane [GO:0016020]	GO:0016020; GO:0046872; GO:0140911	metal ion binding [GO:0046872]; pore-forming activity [GO:0140911]	-	COG1272	Predicted membrane channel-forming protein YqfA, hemolysin III family	U	Intracellular trafficking, secretion, and vesicular transport ;	-	-	-
SSU05_2240	1366.33821333333	3490.07	-1.35282	0.000374598967867	0.002612556788758	down	SSU05_2240	968	719	1205	3853	4499	288	1299.77	1048.83	1750.41	5715.67	4374.79	379.731	-	tRNA-Gln	tRNA	K14223	tRNA-Gln	tRNA Gln	-	-	-	-	-	-	-	-	-	-	-	-	-	-	-	-
SSU05_0922	52.7234266666667	134.333	-1.34922	0.000387247917038	0.002692117730949	down	SSU05_0922	1086	1060	858	2537	4042	2379	54.259	57.5354	46.3759	140.036	146.248	116.716	ABP89888.1	Translation elongation factor (GTPases)	protein-coding	K18220	tetM	ribosomal protection tetracycline resistance protein	-	A4UFC9	Tetracycline resistance	tetM	response to antibiotic [GO:0046677]; ribosome disassembly [GO:0032790]; translation [GO:0006412]	cytosol [GO:0005829]	GO:0003924; GO:0005525; GO:0005829; GO:0006412; GO:0032790; GO:0046677	GTP binding [GO:0005525]; GTPase activity [GO:0003924]	-	COG0480	Translation elongation factor EF-G, a GTPase	J	Translation, ribosomal structure and biogenesis ;	ARO:3000186|tet(M)|Tet(M) is a ribosomal protection protein that confers tetracycline resistance. It is found on transposable DNA elements and its horizontal transfer between bacterial species has been documented.	ardb_317|tetm|--|tetracycline|tet_rpp|Ribosomal protection protein, which protects ribosome from the translation inhibition of tetracycline.	-
SSU05_0219	123.794	314.926363333333	-1.34682	0.000396671049762	0.00274881631608	down	SSU05_0219	1210	888	866	1768	2495	4232	144.419	115.143	111.82	233.13	215.655	495.994	ABP89187.1	6-phosphogluconolactonase/Glucosamine-6-phosphate isomerase/deaminase	protein-coding	K02564	nagB	glucosamine-6-phosphate deaminase	[EC:3.5.99.6]	A0A0H3MTA9	Glucosamine-6-phosphate isomerase	-	N-acetylglucosamine metabolic process [GO:0006044]	-	GO:0004342; GO:0006044; GO:0016853	glucosamine-6-phosphate deaminase activity [GO:0004342]; isomerase activity [GO:0016853]	-	COG0363	6-phosphogluconolactonase/Glucosamine-6-phosphate isomerase/deaminase	G	Carbohydrate transport and metabolism ;	-	-	-
SSU05_0740	28.4920666666667	73.0681333333333	-1.35759	0.000412568633623	0.002849876962831	down	SSU05_0740	259	189	196	476	629	767	32.7311	25.9484	26.7967	66.4579	57.5656	95.1809	ABP89706.1	cobalt ABC transporter permease protein	protein-coding	K16785	ecfT	energy-coupling factor transport system permease protein	-	A0A4V0EUK9	Cobalt ABC transporter permease	ecfT_2	-	plasma membrane [GO:0005886]	GO:0005886	-	-	COG0619	Energy-coupling factor transporter transmembrane protein EcfT	H	Coenzyme transport and metabolism ;	-	-	-
SSU05_1430	1302.49691666667	514.386416666667	1.34027429243806	0.000415729139592	0.002862592075473	up	SSU05_1430	5348	2819	3658	1621	2490	1314	1689.63	967.573	1250.28	565.799	569.708	407.652	ABP90396.1	Large-conductance mechanosensitive channel	protein-coding	K03282	mscL	large conductance mechanosensitive channel	-	A0A075SEV5	Large-conductance mechanosensitive channel	mscL	-	plasma membrane [GO:0005886]	GO:0005886; GO:0008381	mechanosensitive monoatomic ion channel activity [GO:0008381]	-	COG1970	Large-conductance mechanosensitive channel	M	Cell wall/membrane/envelope biogenesis ;	-	-	-
SSU05_1745	375.541736666667	147.042856666667	1.34955210143603	0.000423386092913	0.002900921864102	up	SSU05_1745	333	733	992	171	572	264	170.335	407.336	548.954	96.6352	211.889	132.604	ABP90711.1	Predicted transcriptional regulator	protein-coding	K07729	K07729	putative transcriptional regulator	-	D5AJL3	Predicted transcriptional regulator	-	-	-	GO:0003677	DNA binding [GO:0003677]	-	COG1476	DNA-binding transcriptional regulator, XRE-family HTH domain	K	Transcription ;	-	-	VFG045470|VF0356|Cytolysin|AAM75247) (cylR2) cytolysin regulator R2 |Exotoxin|Production and activation of cytolysin involves the products of a complex operon of eight genes and that this operon can be located on either pheromone-responsive plasmids or on the chromosome within a pathogenicity island; most of this gene locus is absent in E. faecalis V583 due to a 17-kbp deletion; Cytolysin express…
SSU05_2075	1.20613666666667	5.03448666666667	-2.01305	0.000423970599779	0.002900921864102	down	SSU05_2075	3	5	3	8	9	34	0.92959	1.68316	1.00566	2.73865	2.01958	10.3452	ABP91041.1	Phosphotransferase system cellobiose-specific component IIB	protein-coding	K02760	celA	cellobiose PTS system EIIB component	[EC:2.7.1.196 2.7.1.205]	D5AEU7	PTS lactose/cellobiose-specific IIB subunit	-	phosphoenolpyruvate-dependent sugar phosphotransferase system [GO:0009401]; phosphorylation [GO:0016310]	-	GO:0008982; GO:0009401; GO:0016301; GO:0016310	kinase activity [GO:0016301]; protein-N(PI)-phosphohistidine-sugar phosphotransferase activity [GO:0008982]	-	COG1440	Phosphotransferase system cellobiose-specific component IIB	G	Carbohydrate transport and metabolism ;	-	-	-
SSU05_2115	377.654	149.471	1.33715863172503	0.000438938909737	0.002993894639056	up	SSU05_2115	2044	1948	1874	714	1045	920	374.257	387.494	371.212	144.433	138.566	165.413	ABP91081.1	Predicted acetyltransferase	protein-coding	-	-	-	-	D5AEY4	GCN5-related N-acetyltransferase	-	-	-	GO:0016747	acyltransferase activity, transferring groups other than amino-acyl groups [GO:0016747]	-	COG3981	Predicted acetyltransferase	R	General function prediction only ;	-	-	-
SSU05_2231	3.34906	16.3585466666667	-2.23058	0.00044364959348	0.003015565856579	down	SSU05_2231	0	3	4	0	1	37	0	4.31627	5.73091	0	0.95907	48.1166	-	tRNA-Asp	tRNA	K14221	tRNA-Asp	tRNA Asp	-	-	-	-	-	-	-	-	-	-	-	-	-	-	-	-
SSU05_1447	51.7043	132.115106666667	-1.35316	0.000444896760768	0.003015565856579	down	SSU05_1447	148	155	237	400	604	595	40.0789	45.6009	69.4331	119.672	118.452	158.221	ABP90413.1	Arsenate reductase and related proteins, glutaredoxin family	protein-coding	K00537	arsC	arsenate reductase (glutaredoxin)	[EC:1.20.4.1]	A0A2K1T0G8	Arsenate reductase (EC 1.20.4.1)	arsC	-	-	GO:0016491	oxidoreductase activity [GO:0016491]	-	-	-	-	-	-	-	-
SSU05_0281	2630.84525666667	1048.21770333333	1.32757054958101	0.000459627823182	0.003105709496826	up	SSU05_0281	38416	39279	38013	15025	25699	13731	2480.92	2755.81	2655.81	1072	1201.9	870.755	ABP89249.1	Threonine synthase	protein-coding	K01733	thrC	threonine synthase	[EC:4.2.3.1]	D5AFV8	Threonine synthase	-	-	cytoplasm [GO:0005737]	GO:0005737	-	-	COG0498	Threonine synthase	E	Amino acid transport and metabolism ;	-	-	-
SSU05_0832	224.400396666667	563.197126666667	-1.32755	0.000466896021952	0.003145023203769	down	SSU05_0832	1760	2219	2575	5436	7954	5798	170.322	233.293	269.586	581.186	557.435	550.971	ABP89798.1	Transcriptional regulator/sugar kinase	protein-coding	K25026	glk	glucokinase	[EC:2.7.1.2]	D5AHF4	Glucokinase (EC 2.7.1.2) (Glucose kinase)	-	glycolytic process [GO:0006096]	cytoplasm [GO:0005737]	GO:0004340; GO:0005737; GO:0006096; GO:0008761; GO:0009384	glucokinase activity [GO:0004340]; N-acylmannosamine kinase activity [GO:0009384]; UDP-N-acetylglucosamine 2-epimerase activity [GO:0008761]	-	COG1940	Sugar kinase of the NBD/HSP70 family, may contain an N-terminal HTH domain	KG	Transcription ; Carbohydrate transport and metabolism ;	-	-	-
SSU05_0358	194.073543333333	486.825033333333	-1.32668	0.000472210880493	0.003170976469935	down	SSU05_0358	2387	1890	1390	3823	5527	6807	233.807	201.12	147.294	413.702	392.055	654.718	ABP89325.1	deoxyguanosinetriphosphate triphosphohydrolase-related protein	protein-coding	K01129	dgt	dGTPase	[EC:3.1.5.1]	A0A0H3N238	Deoxyguanosinetriphosphate triphosphohydrolase	-	dGTP catabolic process [GO:0006203]	-	GO:0006203; GO:0008832	dGTPase activity [GO:0008832]	-	COG0232	dGTP triphosphohydrolase	F	Nucleotide transport and metabolism ;	-	-	-
SSU05_0387	0.87744	4.16578666666667	-2.14764	0.000486076510674	0.003254012196455	down	SSU05_0387	5	1	2	10	9	22	1.59533	0.34663	0.69036	3.52499	2.07957	6.8928	ABP89354.1	hypothetical protein	protein-coding	-	-	-	-	A0A0H3N258	Knr4/Smi1-like domain-containing protein	-	-	-	-	-	-	-	-	-	-	-	-	-
SSU05_1612	155.679336666667	389.689	-1.32363	0.000488486920537	0.003260086555828	down	SSU05_1612	1763	1512	1313	3700	5152	4340	170.612	158.963	137.463	395.583	361.064	412.42	ABP90578.1	Transcriptional accessory protein	protein-coding	-	-	-	-	A0A6A9Q7W0	Transcriptional accessory protein	yhgF	translation [GO:0006412]	cytosol [GO:0005829]	GO:0003729; GO:0003735; GO:0005829; GO:0006412	mRNA binding [GO:0003729]; structural constituent of ribosome [GO:0003735]	-	COG2183	Transcriptional accessory protein Tex/SPT6	K	Transcription ;	-	-	-
SSU05_1448	103.681	259.283283333333	-1.32228	0.000497935020029	0.003312948032032	down	SSU05_1448	1098	1072	1513	2634	3595	4316	87.5835	92.8971	130.564	232.121	207.668	338.061	ABP90414.1	putative phosphopentomutase	protein-coding	K01839	deoB	phosphopentomutase	[EC:5.4.2.7]	A4VWC5	Phosphopentomutase (EC 5.4.2.7) (Phosphodeoxyribomutase)	deoB	5-phosphoribose 1-diphosphate biosynthetic process [GO:0006015]; cellular metabolic compound salvage [GO:0043094]; deoxyribonucleotide catabolic process [GO:0009264]	cytosol [GO:0005829]	GO:0000287; GO:0005829; GO:0006015; GO:0008973; GO:0009264; GO:0030145; GO:0043094	magnesium ion binding [GO:0000287]; manganese ion binding [GO:0030145]; phosphopentomutase activity [GO:0008973]	COG1015;	COG1015	Phosphopentomutase	G	Carbohydrate transport and metabolism ;	-	-	-
SSU05_2125	670.158	1670.36	-1.31757	0.000511295543289	0.003391437410991	down	SSU05_2125	2812	3698	2222	6465	10544	8387	612.287	874.77	523.416	1555.2	1662.63	1793.24	ABP91091.1	Arginine repressor	protein-coding	K03402	argR	transcriptional regulator of arginine metabolism	-	A0A075SM90	Arginine repressor	argR	arginine biosynthetic process [GO:0006526]; protein complex oligomerization [GO:0051259]	cytoplasm [GO:0005737]	GO:0003677; GO:0003700; GO:0005737; GO:0006526; GO:0034618; GO:0051259	arginine binding [GO:0034618]; DNA binding [GO:0003677]; DNA-binding transcription factor activity [GO:0003700]	-	COG1438	Arginine repressor	K	Transcription ;	-	-	-
SSU05_1233	31.7773866666667	80.3315	-1.3376	0.000525407242476	0.003474415576007	down	SSU05_1233	142	177	175	343	533	569	25.8533	35.0097	34.4691	68.9923	70.276	101.726	ABP90199.1	probable surface antigen negative regulator Par	protein-coding	-	-	-	-	D5AI81	Putative regulator protein	-	-	membrane [GO:0016020]	GO:0016020	-	-	-	-	-	-	-	-	-
SSU05_1446	66.0712	165.082496666667	-1.321	0.00052919692422	0.003488839296755	down	SSU05_1446	392	394	652	936	1500	1722	50.9373	55.6203	91.656	134.37	141.154	219.723	ABP90412.1	Purine nucleoside phosphorylase	protein-coding	K03783	punA	purine-nucleoside phosphorylase	[EC:2.4.2.1]	D5AIS2	Purine nucleoside phosphorylase (EC 2.4.2.1) (Inosine-guanosine phosphorylase)	-	nucleoside metabolic process [GO:0009116]	cytoplasm [GO:0005737]	GO:0004731; GO:0005737; GO:0009116	purine-nucleoside phosphorylase activity [GO:0004731]	-	COG0005	Purine nucleoside phosphorylase	F	Nucleotide transport and metabolism ;	-	-	-
SSU05_0895	16.4397833333333	5.85179	1.4633479756146	0.000534283220661	0.003511697895799	up	SSU05_0895	53	61	68	20	48	12	13.5552	16.9492	18.815	5.65118	8.89045	3.01374	ABP89861.1	hypothetical protein	protein-coding	K20489	nisI	lantibiotic immunity protein	-	A0A0Z9B7X0	Lipoprotein	-	-	-	-	-	-	-	-	-	-	-	-	-
SSU05_1777	342.105783333333	137.775796666667	1.31188412262023	0.000550185231137	0.003595658620558	up	SSU05_1777	2638	2892	2753	1077	1839	1024	309.132	368.175	349.01	139.432	156.064	117.832	ABP90743.1	Predicted hydrolase of the HAD superfamily	protein-coding	K21064	ycsE	5-amino-6-(5-phospho-D-ribitylamino)uracil phosphatase	[EC:3.1.3.104]	D5AJP3	Hydrolase	-	-	cytosol [GO:0005829]	GO:0000287; GO:0005829; GO:0016791	magnesium ion binding [GO:0000287]; phosphatase activity [GO:0016791]	-	COG0561	Hydroxymethylpyrimidine pyrophosphatase and other HAD family phosphatases	HR	Coenzyme transport and metabolism ; General function prediction only ;	-	-	-
SSU05_1229	78.3118933333333	195.136776666667	-1.31675	0.000550372827121	0.003595658620558	down	SSU05_1229	557	482	423	951	1320	1860	85.0696	79.9749	69.8913	160.464	145.997	278.949	ABP90195.1	conserved hypothetical protein	protein-coding	K07052	K07052	CAAX protease family protein	-	A0A142UMJ6	CAAX amino terminal protease family membrane protein (CPBP family intramembrane metalloprotease)	-	CAAX-box protein processing [GO:0071586]	membrane [GO:0016020]	GO:0004222; GO:0016020; GO:0071586	metalloendopeptidase activity [GO:0004222]	-	-	-	-	-	-	-	-
SSU05_1484	198.775563333333	79.8560433333333	1.31580666390351	0.000556511260599	0.003624843616336	up	SSU05_1484	952	1011	1406	518	612	427	158.958	183.393	253.976	95.5547	74.0026	70.0108	ABP90450.1	ABC-type uncharacterized transport system, ATPase component	protein-coding	K05833	K05833	putative tryptophan/tyrosine transport system ATP-binding protein	-	D5AIW0	ABC transporter, ATP-binding protein	-	-	plasma membrane [GO:0005886]	GO:0005524; GO:0005886; GO:0016887; GO:0022857	ATP binding [GO:0005524]; ATP hydrolysis activity [GO:0016887]; transmembrane transporter activity [GO:0022857]	-	COG1101	ABC-type uncharacterized transport system, ATPase component	R	General function prediction only ;	-	-	-
SSU05_0195	36.2734766666667	90.0930833333334	-1.31238	0.000582614171209	0.003783503405248	down	SSU05_0195	366	401	442	803	1346	1341	31.1203	37.042	40.6582	75.4321	82.8817	111.965	ABP89163.1	Predicted phosphosugar isomerase	protein-coding	K02082	agaS	D-galactosamine 6-phosphate deaminase/isomerase	[EC:3.5.99.-]	A0A2K1T2E9	Phosphosugar isomerase (EC 5.3.1.-)	agaS	carbohydrate derivative metabolic process [GO:1901135]; phosphoenolpyruvate-dependent sugar phosphotransferase system [GO:0009401]	-	GO:0009401; GO:0016787; GO:0016853; GO:0097367; GO:1901135	carbohydrate derivative binding [GO:0097367]; hydrolase activity [GO:0016787]; isomerase activity [GO:0016853]	-	COG2222	Fructoselysine-6-P-deglycase FrlB and related proteins with duplicated sugar isomerase (SIS) domain	M	Cell wall/membrane/envelope biogenesis ;	-	-	-
SSU05_2015	345.727	139.575	1.30871519486886	0.000586528765613	0.003797554903328	up	SSU05_2015	1438	1023	1630	603	744	546	345.824	267.276	424.08	160.211	129.575	128.938	ABP90981.1	RNase P protein component	protein-coding	K03536	rnpA	ribonuclease P protein component	[EC:3.1.26.5]	D5AKC1	Ribonuclease P protein component (RNase P protein) (RNaseP protein) (EC 3.1.26.5) (Protein C5)	rnpA	tRNA 5'-leader removal [GO:0001682]	ribonuclease P complex [GO:0030677]	GO:0000049; GO:0001682; GO:0004526; GO:0030677; GO:0042781	3'-tRNA processing endoribonuclease activity [GO:0042781]; ribonuclease P activity [GO:0004526]; tRNA binding [GO:0000049]	-	COG0594	RNase P protein component	J	Translation, ribosomal structure and biogenesis ;	-	-	-
SSU05_1772	6.77912333333333	1.10115666666667	2.55484793058958	0.000589531627663	0.003805637203576	up	SSU05_1772	6	9	7	1	1	2	5.22578	8.51588	6.59571	0.96223	0.63074	1.7105	ABP90738.1	hypothetical protein	protein-coding	-	-	-	-	-	-	-	-	-	-	-	-	-	-	-	-	-	-	-
SSU05_1957	672.247296666667	1655.14	-1.29991	0.000600012061081	0.003861798695799	down	SSU05_1957	4663	5100	9658	20905	32061	4617	455.358	541.06	1020.32	2255.36	2267.34	442.732	ABP90923.1	Dihydroxyacetone kinase	protein-coding	K05878	dhaK	phosphoenolpyruvate---glycerone phosphotransferase subunit DhaK	[EC:2.7.1.121]	D5AK62	Glycerone kinase	-	glycerol catabolic process [GO:0019563]; phosphorylation [GO:0016310]	cytosol [GO:0005829]	GO:0004371; GO:0005829; GO:0016310; GO:0019563	glycerone kinase activity [GO:0004371]	-	COG2376	Dihydroxyacetone kinase	G	Carbohydrate transport and metabolism ;	-	-	-
SSU05_0216	51.4383	127.533	-1.3091	0.000603529993443	0.003872948389875	down	SSU05_0216	500	365	300	619	744	1838	63.1875	50.112	41.0153	86.4232	68.0904	228.087	ABP89184.1	putative ABC-transport protein, membrane component	protein-coding	K15554	ssuC	sulfonate transport system permease protein	-	A0A075SNY6	Nitrate ABC transporter permease	-	transmembrane transport [GO:0055085]	plasma membrane [GO:0005886]	GO:0005886; GO:0055085	-	-	COG0600	ABC-type nitrate/sulfonate/bicarbonate transport system, permease component	P	Inorganic ion transport and metabolism ;	-	-	-
SSU05_0897	71.7661033333333	28.8419166666667	1.31431270733441	0.000616313456547	0.003943315301622	up	SSU05_0897	492	459	622	145	283	309	63.6747	64.536	87.0875	20.7323	26.5241	39.2694	ABP89863.1	Uncharacterized protein conserved in bacteria	protein-coding	-	-	-	-	D5AHK6	Putative esterase	-	-	-	-	-	-	COG4947	Esterase/lipase superfamily enzyme	R	General function prediction only ;	-	-	-
SSU05_0448	181.660463333333	446.926453333333	-1.29871	0.000621179341525	0.003962758799318	down	SSU05_0448	1282	1238	1386	2293	3773	4976	169.317	177.631	198.033	334.575	360.869	645.335	ABP89414.1	Transcriptional regulator	protein-coding	-	-	-	-	D5AG98	Transcriptional regulator, GntR family	-	negative regulation of DNA-templated transcription [GO:0045892]	-	GO:0003677; GO:0003700; GO:0045892	DNA binding [GO:0003677]; DNA-binding transcription factor activity [GO:0003700]	-	COG2188	DNA-binding transcriptional regulator, GntR family	K	Transcription ;	-	-	-
SSU05_1850	474.271903333333	193.649413333333	1.29212382081815	0.000667648619715	0.004246715120707	up	SSU05_1850	2387	1811	2464	868	1362	938	483.79	398.759	540.267	194.358	199.909	186.681	ABP90816.1	unknown protein	protein-coding	K09748	rimP	ribosome maturation factor RimP	-	A4VXH7	Ribosome maturation factor RimP	rimP	ribosomal small subunit assembly [GO:0000028]; translation [GO:0006412]	cytosol [GO:0005829]	GO:0000028; GO:0005829; GO:0006412	-	COG0779;	COG0779	Ribosome maturation factor RimP	J	Translation, ribosomal structure and biogenesis ;	-	-	-
SSU05_0646	295.437033333333	120.793046666667	1.29022396412029	0.000673397235228	0.004270756149736	up	SSU05_0646	2910	2926	2863	1245	1809	1090	280.768	306.702	298.841	132.71	126.399	103.27	ABP89612.1	ABC-type Fe3+-siderophore transport system, permease component	protein-coding	K25289	fhuG	ferric hydroxamate/heme transport system permease protein	-	A0A0H3N070	Ferrichrome transport permease	fhuG	siderophore-dependent iron import into cell [GO:0033214]	plasma membrane [GO:0005886]	GO:0005886; GO:0022857; GO:0033214	transmembrane transporter activity [GO:0022857]	-	COG0609	ABC-type Fe3+-siderophore transport system, permease component	P	Inorganic ion transport and metabolism ;	-	-	-
SSU05_2260	2.68409333333333	1.01254666666667	1.40347735878795	0.000684823708359	0.004330561584349	up	SSU05_2260	167	32	37	30	49	23	5.5615	1.15775	1.33303	1.10376	1.18174	0.75214	-	23S ribosomal RNA	rRNA	K01980	23SrRNA	23S ribosomal RNA	-	-	-	-	-	-	-	-	-	-	-	-	-	-	-	-
SSU05_1016	77.4940266666667	189.131	-1.28707	0.000691303764731	0.004358831004946	down	SSU05_1016	1457	1343	1419	2144	2869	6535	76.0984	76.2043	80.1793	123.714	108.517	335.162	ABP89982.1	1,4-alpha-glucan branching enzyme	protein-coding	K00700	GBE1	1,4-alpha-glucan branching enzyme	[EC:2.4.1.18]	D5AHP0	1,4-alpha-glucan branching enzyme (EC 2.4.1.18)	-	glycogen biosynthetic process [GO:0005978]; starch metabolic process [GO:0005982]	cytosol [GO:0005829]	GO:0003844; GO:0004553; GO:0005829; GO:0005978; GO:0005982; GO:0043169; GO:0102752	1,4-alpha-glucan branching enzyme activity [GO:0003844]; 1,4-alpha-glucan branching enzyme activity (using a glucosylated glycogenin as primer for glycogen synthesis) [GO:0102752]; cation binding [GO:0043169]; hydrolase activity, hydrolyzing O-glycosyl compounds [GO:0004553]	-	COG0296	1,4-alpha-glucan branching enzyme	G	Carbohydrate transport and metabolism ;	-	-	-
SSU05_0736	35.1632666666667	86.5420766666667	-1.29821	0.000706692517623	0.004442945132534	down	SSU05_0736	317	244	170	479	644	906	43.6561	36.5059	25.3278	72.8785	64.2278	122.52	ABP89702.1	hypothetical protein	protein-coding	K10914	crp	CRP/FNR family transcriptional regulator, cyclic AMP receptor protein	-	D5AH68	Cyclic nucleotide-binding protein	-	-	cytosol [GO:0005829]	GO:0003677; GO:0003700; GO:0005829	DNA binding [GO:0003677]; DNA-binding transcription factor activity [GO:0003700]	-	-	-	-	-	-	-	-
SSU05_0469	1366.48552333333	561.099073333333	1.28402254382586	0.000710583885754	0.004454498405205	up	SSU05_0469	3800	3145	3089	1359	2167	1288	1475.39	1326.57	1297.49	582.936	609.304	491.057	ABP89435.1	hypothetical protein	protein-coding	-	-	-	-	D5AGB8	DUF3165 family protein	-	-	membrane [GO:0016020]	GO:0016020	-	-	-	-	-	-	-	-	-
SSU05_1790	28.7357466666667	11.309	1.33827698346018	0.000728252766621	0.004552104469169	up	SSU05_1790	203	120	132	52	113	49	36.7517	23.6021	25.8535	10.4007	14.8153	8.71105	ABP90756.1	Integrase	protein-coding	-	-	-	-	A0A3R8N0G5	Site-specific integrase	-	DNA integration [GO:0015074]; DNA recombination [GO:0006310]	-	GO:0003677; GO:0006310; GO:0015074	DNA binding [GO:0003677]	-	COG0582	Integrase	LX	Replication, recombination and repair ; Mobilome: prophages, transposons;	-	-	-
SSU05_2239	499.746	203.443103333333	1.29659059564495	0.000763330615117	0.004757655471805	up	SSU05_2239	602	152	452	228	281	57	718.512	197.092	583.633	300.643	242.882	66.8045	-	tRNA-Tyr	tRNA	K14236	tRNA-Tyr	tRNA Tyr	-	-	-	-	-	-	-	-	-	-	-	-	-	-	-	-
SSU05_0494	125.735	51.4387	1.28852702675083	0.000765639009791	0.004758369662571	up	SSU05_0494	625	533	629	269	421	172	125.1	115.902	136.204	59.4848	61.0252	33.8063	ABP89460.1	ABC-type amino acid transport system, permease component	protein-coding	K17077	artQ	arginine/lysine/histidine transport system permease protein	-	A0A116LW57	Polar amino acid ABC transporter inner membrane subunit	artQ_2	amino acid transport [GO:0006865]	ATP-binding cassette (ABC) transporter complex [GO:0043190]	GO:0006865; GO:0022857; GO:0043190	transmembrane transporter activity [GO:0022857]	-	COG0765	ABC-type amino acid transport system, permease component	E	Amino acid transport and metabolism ;	-	-	-
SSU05_1122	4.44421666666667	12.0861	-1.43477	0.000803553744642	0.004979737348937	down	SSU05_1122	25	19	19	54	74	68	5.03526	4.15741	4.13998	12.0158	10.7936	13.4488	ABP90088.1	IS630-Spn1, transposase Orf2	protein-coding	-	-	-	-	M3U9V1	Putative transposase (Transposase family protein)	tnp1-8	-	-	GO:0003676	nucleic acid binding [GO:0003676]	-	COG3335	Transposase	X	Mobilome: prophages, transposons;	-	-	-
SSU05_0374	2561.97	6168.13	-1.26757	0.00081032172372	0.004996560697105	down	SSU05_0374	8712	8873	9492	19502	29587	26410	2339.58	2588.68	2757.66	5785.99	5754.04	6964.37	ABP89341.1	Uncharacterized plant Iojap protein-like protein	protein-coding	K09710	ybeB	ribosome-associated protein	-	D5AG38	Ribosomal silencing factor RsfS	rsfS	cytosolic ribosome assembly [GO:0042256]; negative regulation of ribosome biogenesis [GO:0090071]; negative regulation of translation [GO:0017148]	cytoplasm [GO:0005737]	GO:0005737; GO:0017148; GO:0042256; GO:0043023; GO:0090071	ribosomal large subunit binding [GO:0043023]	-	COG0799	Ribosomal silencing factor RsfS, regulates association of 30S and 50S subunits	J	Translation, ribosomal structure and biogenesis ;	-	-	-
SSU05_0094	522.426933333333	215.978073333333	1.27379337073717	0.000810875687128	0.004996560697105	up	SSU05_0094	1324	1017	1666	527	943	493	490.422	409.252	667.607	215.661	252.956	179.317	ABP89066.1	30S ribosomal protein S11	protein-coding	K02948	RP-S11	small subunit ribosomal protein S11	-	A0A075SNK0	Small ribosomal subunit protein uS11	rpsK	translation [GO:0006412]	cytosolic small ribosomal subunit [GO:0022627]	GO:0003735; GO:0006412; GO:0019843; GO:0022627	rRNA binding [GO:0019843]; structural constituent of ribosome [GO:0003735]	-	COG0100	Ribosomal protein S11	J	Translation, ribosomal structure and biogenesis ;	-	-	-
SSU05_2235	3.58062666666667	0	4.57252010155159	0.000843561042795	0.005183240515075	up	SSU05_2235	8	0	0	0	0	0	10.7419	0	0	0	0	0	-	tRNA-Gly	tRNA	K14225	tRNA-Gly	tRNA Gly	-	-	-	-	-	-	-	-	-	-	-	-	-	-	-	-
SSU05_0415	365.099783333333	152.145603333333	1.26214968972245	0.000880077850095	0.005392341403546	up	SSU05_0415	1836	2101	2665	842	1897	625	287.215	357.065	451.019	145.521	214.908	96.008	ABP89382.1	Penicillin-binding protein-related factor A, putative recombinase	protein-coding	K03700	recU	recombination protein U	-	A0A0K2E4F7	Holliday junction resolvase RecU (EC 3.1.21.10) (Recombination protein U homolog)	recU	chromosome segregation [GO:0007059]; DNA recombination [GO:0006310]; DNA repair [GO:0006281]	cytoplasm [GO:0005737]	GO:0000287; GO:0003676; GO:0004519; GO:0005737; GO:0006281; GO:0006310; GO:0007059	endonuclease activity [GO:0004519]; magnesium ion binding [GO:0000287]; nucleic acid binding [GO:0003676]	-	COG3331	Penicillin-binding protein-related factor A, putative recombinase	R	General function prediction only ;	-	-	-
SSU05_1834	461.908576666667	192.333	1.26357667099431	0.000899918406115	0.005483115473143	up	SSU05_1834	1255	891	1284	511	801	366	481.466	371.353	532.906	216.581	222.539	137.878	ABP90800.1	Ribosomal protein S6	protein-coding	K02990	RP-S6	small subunit ribosomal protein S6	-	A0A075SFX7	Small ribosomal subunit protein bS6	rpsF	translation [GO:0006412]	cytosolic small ribosomal subunit [GO:0022627]	GO:0003735; GO:0006412; GO:0022627; GO:0070181	small ribosomal subunit rRNA binding [GO:0070181]; structural constituent of ribosome [GO:0003735]	-	COG0360	Ribosomal protein S6	J	Translation, ribosomal structure and biogenesis ;	-	-	-
SSU05_0675	124.676763333333	298.193393333333	-1.25808	0.000899948874338	0.005483115473143	down	SSU05_0675	1466	1718	1887	4717	7360	2354	102.036	129.907	142.088	362.714	370.979	160.887	ABP89641.1	Amino acid transporter	protein-coding	K03294	TC.APA	basic amino acid/polyamine antiporter, APA family	-	G7SH94	Amino acid transporter	-	L-arginine import across plasma membrane [GO:0097638]	plasma membrane [GO:0005886]	GO:0000064; GO:0005886; GO:0015189; GO:0097638	L-lysine transmembrane transporter activity [GO:0015189]; L-ornithine transmembrane transporter activity [GO:0000064]	-	COG0531	Amino acid transporter	E	Amino acid transport and metabolism ;	-	-	-
SSU05_1708	559.375	234.248	1.25572243775017	0.00091109741536	0.005535491019371	up	SSU05_1708	5938	6488	8020	3010	4507	2528	459.99	546.017	672.119	257.604	252.841	192.3	ABP90674.1	putative diaminopimelate decarboxylase	protein-coding	K01586	lysA	diaminopimelate decarboxylase	[EC:4.1.1.20]	D5AJI0	Putative diaminopimelate decarboxylase	-	lysine biosynthetic process via diaminopimelate [GO:0009089]	-	GO:0008836; GO:0009089	diaminopimelate decarboxylase activity [GO:0008836]	-	COG0019	Diaminopimelate decarboxylase	E	Amino acid transport and metabolism ;	-	-	-
SSU05_0382	10.9727966666667	26.4593	-1.26926	0.000914677736188	0.005541720697743	down	SSU05_0382	244	225	302	348	563	1195	9.85345	9.87117	13.1938	15.5259	16.4649	47.387	ABP89349.1	hypothetical protein	protein-coding	-	-	-	-	A0A2K1T227	GTPase Era	-	mitochondrial fusion [GO:0008053]	-	GO:0003924; GO:0008053	GTPase activity [GO:0003924]	-	-	-	-	-	-	-	-
SSU05_1366	284.064	119.016443333333	1.25504988376147	0.000919688543839	0.005556558360966	up	SSU05_1366	4823	5205	6228	2450	3204	2226	238.747	279.917	333.528	133.988	114.859	108.203	ABP90332.1	Threonyl-tRNA synthetase	protein-coding	K01868	TARS	threonyl-tRNA synthetase	[EC:6.1.1.3]	A4VW43	Threonine--tRNA ligase (EC 6.1.1.3) (Threonyl-tRNA synthetase) (ThrRS)	thrS	threonyl-tRNA aminoacylation [GO:0006435]	cytoplasm [GO:0005737]	GO:0000049; GO:0004829; GO:0005524; GO:0005737; GO:0006435; GO:0016740; GO:0046872	ATP binding [GO:0005524]; metal ion binding [GO:0046872]; threonine-tRNA ligase activity [GO:0004829]; transferase activity [GO:0016740]; tRNA binding [GO:0000049]	COG0441;	COG0441	Threonyl-tRNA synthetase	J	Translation, ribosomal structure and biogenesis ;	-	-	-
SSU05_1028	104.486183333333	43.4196766666667	1.2658700503202	0.000950347298524	0.005725842473608	up	SSU05_1028	447	528	675	263	396	153	80.027	102.695	130.736	52.0191	51.3423	26.8976	ABP89994.1	ABC-type amino acid transport/signal transduction system, periplasmic component/domain	protein-coding	K10036	glnH	glutamine transport system substrate-binding protein	-	D5AHP9	Amino acid ABC transporter,3-TM region containing permease protein	-	amino acid transport [GO:0006865]	ATP-binding cassette (ABC) transporter complex [GO:0043190]	GO:0006865; GO:0022857; GO:0043190	transmembrane transporter activity [GO:0022857]	-	COG0765	ABC-type amino acid transport system, permease component	E	Amino acid transport and metabolism ;	-	-	-
SSU05_1228	255.674556666667	614.592246666667	-1.26424	0.000954300552619	0.005733733791218	down	SSU05_1228	317	242	234	529	609	995	291.872	242.067	233.084	538.105	406.071	899.6	ABP90194.1	hypothetical protein	protein-coding	-	-	-	-	A0A9X4MWR5	Uncharacterized protein	-	-	-	-	-	-	-	-	-	-	-	-	-
SSU05_0391	11.3695933333333	29.3698666666667	-1.35933	0.000985512059631	0.00590490513077	down	SSU05_0391	42	29	25	48	59	167	14.2471	10.6872	9.17448	17.9886	14.4938	55.6272	ABP89358.1	ATPases with chaperone activity, ATP-binding subunit	protein-coding	-	-	-	-	-	-	-	-	-	-	-	-	-	-	-	-	-	-	-
SSU05_1311	34.9276	82.9719533333333	-1.24818	0.000996897323169	0.005956667476456	down	SSU05_1311	1092	1072	1106	2288	3632	3101	33.136	35.3394	36.3074	76.7028	79.8131	92.4	ABP90277.1	hypothetical protein	protein-coding	-	-	-	-	D5AIF4	Gram-positive cocci surface proteins LPxTG domain-containing protein	-	proteolysis [GO:0006508]	-	GO:0004181; GO:0006508; GO:0008270	metallocarboxypeptidase activity [GO:0004181]; zinc ion binding [GO:0008270]	-	-	-	-	-	-	-	-
SSU05_0893	29.0856966666667	11.9303033333333	1.28172819612456	0.001029917859384	0.006137065486272	up	SSU05_0893	232	181	227	59	140	112	30.0255	25.4489	31.7828	8.43592	13.1214	14.2335	ABP89859.1	hypothetical protein	protein-coding	K20460	nukE	lantibiotic transport system permease protein	-	A0A0H3N487	Lantibiotic immunity protein	-	-	membrane [GO:0016020]	GO:0016020	-	-	-	-	-	-	-	-	-
SSU05_1308	86.3382733333333	203.85	-1.23925	0.001096540196231	0.006516152563359	down	SSU05_1308	837	651	794	1596	2397	2215	90.2102	76.2252	92.5794	190.038	187.09	234.421	ABP90274.1	hypothetical protein	protein-coding	-	-	-	-	A0A2K1T0R7	Membrane protein	-	-	-	-	-	-	-	-	-	-	-	-	-
SSU05_2037	466.169986666667	198.108	1.23455857444956	0.001108196548741	0.006567427088032	up	SSU05_2037	5473	4651	6236	2285	3203	2542	443.143	409.121	546.246	204.401	187.813	202.11	ABP91003.1	ABC-type multidrug transport system, ATPase and permease component	protein-coding	K18892	patB	ATP-binding cassette, subfamily B, multidrug efflux pump	-	A0A0H3MYD7	ABC transporter ATP-binding membrane protein	-	-	membrane [GO:0016020]	GO:0005524; GO:0016020; GO:0016887; GO:0140359	ABC-type transporter activity [GO:0140359]; ATP binding [GO:0005524]; ATP hydrolysis activity [GO:0016887]	-	COG1132	ABC-type multidrug transport system, ATPase and permease component	V	Defense mechanisms ;	ARO:3000025|patB|PatB is an ABC transporter of Streptococcus pneumoniae that interacts with PatA to confer fluoroquinolone resistance..	-	-
SSU05_1341	23.8444166666667	56.4993466666667	-1.24447	0.001160558923185	0.006858998104597	down	SSU05_1341	222	214	257	512	855	561	21.6791	22.7033	27.1509	55.2377	60.4651	53.7952	ABP90307.1	Transcriptional regulator	protein-coding	K03484	scrR	LacI family transcriptional regulator, sucrose operon repressor	-	D5AII2	Regulatory protein, LacI	-	-	-	GO:0000976; GO:0003700	DNA-binding transcription factor activity [GO:0003700]; transcription cis-regulatory region binding [GO:0000976]	-	COG1609	DNA-binding transcriptional regulator, LacI/PurR family	K	Transcription ;	-	-	-
SSU05_1424	4.12381666666667	11.2263	-1.43895	0.001190824072194	0.00701874296899	down	SSU05_1424	13	12	21	41	57	47	3.29869	3.30801	5.76475	11.4937	10.4743	11.7109	ABP90390.1	Transposase	protein-coding	-	-	-	-	A0A0Z8VJR1	IS1548 transposase (ISAs1 family transposase ISSeq10)	-	DNA transposition [GO:0006313]	-	GO:0003677; GO:0004803; GO:0006313	DNA binding [GO:0003677]; transposase activity [GO:0004803]	-	-	-	-	-	-	-	-
SSU05_1348	107.453	45.9951166666667	1.22414396268757	0.001238782000876	0.007281621029539	up	SSU05_1348	1898	1804	3637	939	1328	1361	78.5164	81.0752	162.769	42.9149	39.7845	55.286	ABP90314.1	Cation transport ATPase	protein-coding	K12952	ctpE	cation-transporting P-type ATPase E	[EC:7.2.2.-]	A0A822W1T9	Cation transport ATPase (EC 3.6.3.8)	-	intracellular calcium ion homeostasis [GO:0006874]; manganese ion transport [GO:0006828]	plasma membrane [GO:0005886]	GO:0005388; GO:0005524; GO:0005886; GO:0006828; GO:0006874; GO:0016887	ATP binding [GO:0005524]; ATP hydrolysis activity [GO:0016887]; P-type calcium transporter activity [GO:0005388]	-	COG0474	Magnesium-transporting ATPase (P-type)	P	Inorganic ion transport and metabolism ;	-	-	-
SSU05_1718	232.591	99.695	1.22175968662364	0.001287670637952	0.00754853409113	up	SSU05_1718	1732	1273	1664	679	1175	515	245.88	196.332	255.56	106.494	120.799	71.792	ABP90684.1	Predicted periplasmic solute-binding protein	protein-coding	-	-	-	-	-	-	-	-	-	-	-	-	-	-	-	-	-	-	-
SSU05_0814	111.467	259.412133333333	-1.21854	0.001306028369144	0.007635513565154	down	SSU05_0814	1020	1198	818	2423	3458	2323	106.376	135.734	92.2911	279.174	261.168	237.895	ABP89779.1	Predicted sugar kinase	protein-coding	K17758	nnrD	ADP-dependent NAD(P)H-hydrate dehydratase	[EC:4.2.1.136]	D5AHD7	ADP-dependent (S)-NAD(P)H-hydrate dehydratase (EC 4.2.1.136) (ADP-dependent NAD(P)HX dehydratase)	nnrD	metabolite repair [GO:0110051]; nicotinamide nucleotide metabolic process [GO:0046496]; phosphorylation [GO:0016310]	membrane [GO:0016020]	GO:0005524; GO:0016020; GO:0016301; GO:0016310; GO:0046496; GO:0047453; GO:0052855; GO:0052856; GO:0052857; GO:0110051	ADP-dependent NAD(P)H-hydrate dehydratase activity [GO:0052855]; ATP binding [GO:0005524]; ATP-dependent NAD(P)H-hydrate dehydratase activity [GO:0047453]; kinase activity [GO:0016301]; NADHX epimerase activity [GO:0052856]; NADPHX epimerase activity [GO:0052857]	-	COG0063	NAD(P)H-hydrate repair enzyme Nnr, NAD(P)H-hydrate dehydratase domain	F	Nucleotide transport and metabolism ;	-	-	-
SSU05_1239	281.961083333333	121.4	1.21565456801206	0.0013429049847	0.007830002451114	up	SSU05_1239	2653	1548	2156	811	1288	1061	336.593	213.366	295.924	113.675	118.341	132.183	ABP90205.1	Predicted O-methyltransferase	protein-coding	-	-	-	-	A0A0Z9EHF3	tRNA 5-hydroxyuridine methyltransferase (EC 2.1.1.-) (ho5U methyltransferase)	trmR	tRNA methylation [GO:0030488]	-	GO:0008171; GO:0008757; GO:0016300; GO:0030488	O-methyltransferase activity [GO:0008171]; S-adenosylmethionine-dependent methyltransferase activity [GO:0008757]; tRNA (uridine) methyltransferase activity [GO:0016300]	-	COG4122	Predicted O-methyltransferase YrrM	R	General function prediction only ;	-	-	-
SSU05_0737	13.6819733333333	33.3093266666667	-1.27948	0.00135106603474	0.007856467102819	down	SSU05_0737	61	48	52	99	131	212	14.7802	12.6351	13.6306	26.5011	22.9865	50.4404	ABP89703.1	probable uridine phosphorylase	protein-coding	K00757	udp	uridine phosphorylase	[EC:2.4.2.3]	A0A0H3MZZ0	Uridine phosphorylase (EC 2.4.2.3)	-	purine nucleoside catabolic process [GO:0006152]; uridine catabolic process [GO:0006218]	cytosol [GO:0005829]	GO:0004731; GO:0004850; GO:0005829; GO:0006152; GO:0006218	purine-nucleoside phosphorylase activity [GO:0004731]; uridine phosphorylase activity [GO:0004850]	-	COG2820	Uridine phosphorylase	F	Nucleotide transport and metabolism ;	-	-	-
SSU05_0686	360.688296666667	834.109846666667	-1.20948	0.00137653493369	0.007983166500465	down	SSU05_0686	5017	6199	6922	14910	21862	12413	282.157	378.753	421.155	926.409	890.406	685.515	ABP89652.1	Phosphomannomutase	protein-coding	K01835	pgm	phosphoglucomutase	[EC:5.4.2.2]	A0A0H3N036	Phosphoglucomutase (EC 5.4.2.2) (Alpha-phosphoglucomutase) (Glucose phosphomutase)	pgmA	carbohydrate metabolic process [GO:0005975]; purine ribonucleoside salvage [GO:0006166]	-	GO:0000287; GO:0005975; GO:0006166; GO:0008973	magnesium ion binding [GO:0000287]; phosphopentomutase activity [GO:0008973]	-	COG1109	Phosphomannomutase	G	Carbohydrate transport and metabolism ;	-	-	-
SSU05_2069	7953.31	3449.52792333333	1.20515831852044	0.001424297102135	0.00823813443875	up	SSU05_2069	61854	58213	67784	20691	30511	41863	7437.63	7604.56	8817.74	2748.69	2656.9	4942.99	ABP91035.1	ABC-type amino acid transport/signal transduction system, periplasmic component/domain	protein-coding	K02424	tcyA	L-cystine transport system substrate-binding protein	-	D5AEU2	Extracellular solute-binding protein	-	-	-	-	-	-	COG0834	ABC-type amino acid transport/signal transduction system, periplasmic component/domain	ET	Amino acid transport and metabolism ; Signal transduction mechanisms ;	-	-	VFG041139|||WP_006485337) (QU43_RS38205) transporter substrate-binding domain-containing protein |||||
SSU05_0310	1413.43	3250.13023666667	-1.20131	0.001479945164529	0.008537236866659	down	SSU05_0310	6969	6555	5463	10506	28792	13781	1477.5	1509.8	1253	2460.78	4420.6	2869.01	ABP89278.1	Fe2+/Zn2+ uptake regulation protein	protein-coding	K09825	perR	Fur family transcriptional regulator, peroxide stress response regulator	-	A0A2K1T2U1	Ferric-uptake regulator	perR	negative regulation of DNA-templated transcription [GO:0045892]; regulation of secondary metabolite biosynthetic process [GO:1900376]	-	GO:0000976; GO:0003700; GO:0008270; GO:0045892; GO:1900376	DNA-binding transcription factor activity [GO:0003700]; transcription cis-regulatory region binding [GO:0000976]; zinc ion binding [GO:0008270]	-	COG0735	Fe2+ or Zn2+ uptake regulation protein	P	Inorganic ion transport and metabolism ;	-	-	-
SSU05_0503	78.7674666666667	182.119273333333	-1.20901	0.001491252737507	0.008579647712604	down	SSU05_0503	498	461	290	997	1612	780	89.6557	90.1647	56.482	198.3	210.167	137.891	ABP89469.1	putative mercuric resisitant regulatory protein	protein-coding	K21745	adhR	MerR family transcriptional regulator, aldehyde-responsive regulator	-	D5AGF1	Putative mercuric resisitant regulatory protein	-	-	-	GO:0003677; GO:0003700	DNA binding [GO:0003677]; DNA-binding transcription factor activity [GO:0003700]	-	COG0789	DNA-binding transcriptional regulator, MerR family	K	Transcription ;	-	-	-
SSU05_2116	257.27	112.091	1.19859649006558	0.001541475986987	0.008845136020569	up	SSU05_2116	3460	3537	3190	1262	1918	1937	248.331	275.789	247.69	100.067	99.6908	136.514	ABP91082.1	5'-nucleotidase/2',3'-cyclic phosphodiesterase and related esterases	protein-coding	K11751	ushA	5'-nucleotidase / UDP-sugar diphosphatase	[EC:3.1.3.5 3.6.1.45]	A0A0H3N6Y8	Nucleotidase	-	nucleotide catabolic process [GO:0009166]	outer membrane-bounded periplasmic space [GO:0030288]	GO:0000166; GO:0008253; GO:0008768; GO:0009166; GO:0030288; GO:0046872	5'-nucleotidase activity [GO:0008253]; metal ion binding [GO:0046872]; nucleotide binding [GO:0000166]; UDP-sugar diphosphatase activity [GO:0008768]	-	-	-	-	-	-	-	-
SSU05_1116	119.565823333333	276.826143333333	-1.21062	0.001551917578992	0.008881554693492	down	SSU05_1116	328	244	172	460	855	689	151	122.034	85.6634	233.959	285.05	311.47	ABP90082.1	hypothetical protein	protein-coding	-	-	-	-	A0A2K1SK40	Uncharacterized protein	-	-	-	-	-	-	-	-	-	-	-	-	-
SSU05_1809	2662.83689666667	1163.76	1.19414977308153	0.001574182928182	0.008985270450596	up	SSU05_1809	26470	17442	18510	6923	13623	11291	3231.11	2313.03	2444.37	933.62	1204.26	1353.39	ABP90775.1	Enoyl-CoA hydratase/carnithine racemase	protein-coding	K18474	fabM	trans-2-decenoyl-[acyl-carrier protein] isomerase	[EC:5.3.3.14]	D5AJS0	Putative enoyl-CoA hydratase	-	-	membrane [GO:0016020]	GO:0016020	-	-	COG1024	Enoyl-CoA hydratase/carnithine racemase	I	Lipid transport and metabolism ;	-	-	-
SSU05_1762	557.331293333333	1275.43362333333	-1.19435	0.001591627465724	0.009055516905739	down	SSU05_1762	2320	2456	1432	4635	7582	4429	593.361	682.412	396.221	1309.66	1404.32	1112.32	ABP90728.1	hypothetical protein	protein-coding	-	-	-	-	D5AJN0	DUF3796 domain-containing protein	-	-	membrane [GO:0016020]	GO:0016020	-	-	-	-	-	-	-	-	-
SSU05_0970	0.535176666666667	0	4.41143883076699	0.001594839768553	0.009055516905739	up	SSU05_0970	0	0	7	0	0	0	0	0	1.60553	0	0	0	ABP89936.1	hypothetical protein	protein-coding	-	-	-	-	A0A0H3MV37	Membrane protein	-	-	membrane [GO:0016020]	GO:0016020	-	-	-	-	-	-	-	-	-
SSU05_1126	111.545113333333	255.515	-1.19566	0.001652037080402	0.009355792238622	down	SSU05_1126	502	464	577	1018	1654	1438	103.04	103.468	128.127	230.849	245.861	289.837	ABP90092.1	Uncharacterized conserved protein	protein-coding	-	-	-	-	D5AHY1	ATPase	-	-	-	-	-	-	-	-	-	-	-	-	-
SSU05_0656	109.586783333333	251.568103333333	-1.19854	0.001685671063306	0.009521407646643	down	SSU05_0656	264	332	309	575	804	1002	90.506	123.651	114.603	217.781	199.609	337.314	ABP89622.1	CBS domain protein	protein-coding	-	-	-	-	-	-	-	-	-	-	-	-	-	-	-	-	-	-	-
SSU05_0160	370.127076666667	162.566	1.18687580854939	0.001697593525318	0.009563845081599	up	SSU05_0160	3937	4374	6269	2013	3447	2113	282.566	341.053	486.762	159.616	179.163	148.918	ABP89130.1	Glutamine synthetase	protein-coding	K01915	glnA	glutamine synthetase	[EC:6.3.1.2]	A0A075SEB1	Glutamate--ammonia ligase (Glutamine synthetase I alpha)	-	glutamine biosynthetic process [GO:0006542]; polyamine catabolic process [GO:0006598]	cytoplasm [GO:0005737]	GO:0004356; GO:0005524; GO:0005737; GO:0006542; GO:0006598; GO:0046872	ATP binding [GO:0005524]; glutamine synthetase activity [GO:0004356]; metal ion binding [GO:0046872]	-	COG0174	Glutamine synthetase	E	Amino acid transport and metabolism ;	-	-	VFG026433|||YP_005360830) (glnA1) glutamine synthetase |||||
SSU05_1426	4.97415	14.9919	-1.57769	0.001702849693422	0.009568603588166	down	SSU05_1426	12	6	3	10	36	29	8.22782	4.46933	2.2253	7.57498	17.8755	19.5252	ABP90392.1	hypothetical protein	protein-coding	-	-	-	-	A0A2I5KR17	Uncharacterized protein	-	-	membrane [GO:0016020]	GO:0016020	-	-	-	-	-	-	-	-	-
SSU05_1017	323.525206666667	142.177873333333	1.18590533443349	0.001735245818835	0.009725447496263	up	SSU05_1017	2534	2351	2730	1206	2015	756	305.842	308.269	356.465	160.811	176.123	89.5994	ABP89983.1	ABC-type amino acid transport/signal transduction system, periplasmic component/domain	protein-coding	K23059	artP	arginine/lysine/histidine transporter system substrate-binding protein	-	A0A2K1SY77	Amino acid ABC transporter periplasmic protein (Transporter substrate-binding domain-containing protein)	artP_2	-	membrane [GO:0016020]	GO:0015276; GO:0016020	ligand-gated monoatomic ion channel activity [GO:0015276]	-	COG0834	ABC-type amino acid transport/signal transduction system, periplasmic component/domain	ET	Amino acid transport and metabolism ; Signal transduction mechanisms ;	-	-	-
SSU05_1248	37.0876033333333	13.8283233333333	1.40823378086367	0.00178191738135	0.00994232524962	up	SSU05_1248	26	22	56	18	24	4	26.1833	24.0692	61.0103	20.0264	17.5031	3.95553	ABP90214.1	hypothetical protein	protein-coding	-	-	-	-	-	-	-	-	-	-	-	-	-	-	-	-	-	-	-
SSU05_2184	48.3006466666667	21.0832	1.19503592233299	0.001788424132828	0.00994232524962	up	SSU05_2184	461	422	663	205	347	241	40.8132	40.5882	63.5005	20.0508	22.2475	20.9513	ABP91150.1	tryptophanyl-tRNA synthetase	protein-coding	K01867	WARS	tryptophanyl-tRNA synthetase	[EC:6.1.1.2]	D5AF42	Tryptophan--tRNA ligase (EC 6.1.1.2) (Tryptophanyl-tRNA synthetase) (TrpRS)	trpS	tryptophanyl-tRNA aminoacylation [GO:0006436]	cytosol [GO:0005829]	GO:0004830; GO:0005524; GO:0005829; GO:0006436	ATP binding [GO:0005524]; tryptophan-tRNA ligase activity [GO:0004830]	-	COG0180	Tryptophanyl-tRNA synthetase	J	Translation, ribosomal structure and biogenesis ;	-	-	-
SSU05_1721	357.419696666667	157.419733333333	1.18269875993827	0.001789288742409	0.00994232524962	up	SSU05_1721	2120	2027	2802	973	1739	921	309.133	321.107	442.019	156.747	183.637	131.875	ABP90687.1	hypothetical protein	protein-coding	-	-	-	-	D5AJJ1	ATP-binding protein	-	-	-	-	-	-	-	-	-	-	-	-	-
SSU05_0284	743.414603333333	328.186	1.17966434978762	0.001792277165791	0.00994232524962	up	SSU05_0284	13785	11739	12509	4778	6678	7714	767.237	709.809	753.198	293.797	269.166	421.595	ABP89252.1	ABC-type multidrug transport system, ATPase and permease component	protein-coding	K06148	ABCC-BAC	ATP-binding cassette, subfamily C, bacterial	-	D5AFW0	ABC transporter, transmembrane region	-	-	membrane [GO:0016020]	GO:0005524; GO:0016020; GO:0016887; GO:0034040; GO:0140359	ABC-type transporter activity [GO:0140359]; ATP binding [GO:0005524]; ATP hydrolysis activity [GO:0016887]; ATPase-coupled lipid transmembrane transporter activity [GO:0034040]	-	COG1132	ABC-type multidrug transport system, ATPase and permease component	V	Defense mechanisms ;	-	-	-
SSU05_1135	1935.14618333333	855.366	1.17775165857156	0.001828937474596	0.010119809648976	up	SSU05_1135	8925	7025	7176	3417	5855	2785	2130.47	1821.8	1853.16	901.137	1012.15	652.809	ABP90101.1	Predicted membrane protein	protein-coding	K08987	K08987	putative membrane protein	-	A0A2K1T174	Membrane protein	-	-	-	-	-	-	COG3759	Uncharacterized membrane protein	S	Function unknown ;	-	-	-
SSU05_2167	387.961	171.562	1.17694328999644	0.001890954855219	0.010436338628423	up	SSU05_2167	1796	2174	1999	845	1388	872	330.727	434.921	398.235	171.909	185.099	157.679	ABP91133.1	hypothetical protein	protein-coding	-	-	-	-	D5AF25	MutT/nudix family protein	-	-	-	GO:0016787	hydrolase activity [GO:0016787]	-	COG1051	ADP-ribose pyrophosphatase YjhB, NUDIX family	F	Nucleotide transport and metabolism ;	-	-	-
SSU05_0071	717.035646666667	318.045	1.17269209501928	0.001924506847138	0.010571229355909	up	SSU05_0071	4800	3510	4934	1997	3322	1605	740.11	587.963	823.034	340.182	370.942	243.01	ABP89043.1	Ribosomal protein L3	protein-coding	K02906	RP-L3	large subunit ribosomal protein L3	-	A0A075SGQ7	Large ribosomal subunit protein uL3	rplC	translation [GO:0006412]	cytosolic large ribosomal subunit [GO:0022625]	GO:0003735; GO:0006412; GO:0019843; GO:0022625	rRNA binding [GO:0019843]; structural constituent of ribosome [GO:0003735]	-	COG0087	Ribosomal protein L3	J	Translation, ribosomal structure and biogenesis ;	-	-	-
SSU05_1766	278.546	123.189063333333	1.17705466233374	0.001925143197595	0.010571229355909	up	SSU05_1766	1332	1149	1450	633	825	548	268.278	251.414	315.946	140.852	120.334	108.381	ABP90732.1	Phage envelope protein	protein-coding	-	-	-	-	D5AJN4	Phage envelope protein	-	-	-	-	-	-	COG5562	Uncharacterized conserved protein YbcV, DUF1398 family	S	Function unknown ;	-	-	-
SSU05_1845	816.825966666667	362.409336666667	1.17228191573234	0.001941909712394	0.010636369106522	up	SSU05_1845	3656	3121	3116	1373	2296	1469	859.977	797.558	792.943	356.804	391.115	339.309	ABP90811.1	Ribosome-binding factor A	protein-coding	K02834	rbfA	ribosome-binding factor A	-	D5AJV3	Ribosome-binding factor A	rbfA	maturation of SSU-rRNA [GO:0030490]	cytosol [GO:0005829]	GO:0005829; GO:0030490; GO:0043024	ribosomal small subunit binding [GO:0043024]	-	COG0858	Ribosome-binding factor A	J	Translation, ribosomal structure and biogenesis ;	-	-	-
SSU05_1966	928.642	412.88	1.16936088822936	0.001961836397844	0.010718446213911	up	SSU05_1966	10448	11092	12926	5365	8304	4358	797.852	920.209	1067.87	452.623	459.227	326.79	ABP90932.1	Adenylosuccinate synthase	protein-coding	K01939	purA	adenylosuccinate synthase	[EC:6.3.4.4]	A4W440	Adenylosuccinate synthetase (AMPSase) (AdSS) (EC 6.3.4.4) (IMP--aspartate ligase)	purA	'de novo' AMP biosynthetic process [GO:0044208]; IMP metabolic process [GO:0046040]	cytoplasm [GO:0005737]	GO:0000287; GO:0004019; GO:0005525; GO:0005737; GO:0044208; GO:0046040	adenylosuccinate synthase activity [GO:0004019]; GTP binding [GO:0005525]; magnesium ion binding [GO:0000287]	-	COG0104	Adenylosuccinate synthase	F	Nucleotide transport and metabolism ;	-	-	-
SSU05_1292	68.6922533333333	154.590666666667	-1.17019	0.00197298122463	0.010752251950309	down	SSU05_1292	1839	1699	1642	4050	6139	3432	69.3945	69.6505	67.0317	168.841	167.762	127.17	ABP90258.1	Phosphoglycerol transferase and related proteins, alkaline phosphatase superfamily	protein-coding	-	-	-	-	D5AID6	Phosphoglycerol transferase-like protein	-	-	plasma membrane [GO:0005886]	GO:0005886; GO:0016740	transferase activity [GO:0016740]	-	-	-	-	-	-	-	-
SSU05_1516	4.07747	11.8985	-1.51756	0.002061609773154	0.011207096736771	down	SSU05_1516	7	9	8	31	24	23	3.36686	4.7028	4.16275	16.4728	8.35967	10.8629	ABP90482.1	hypothetical protein	protein-coding	-	-	-	-	A0A2K1T1G9	Phage protein	-	-	-	-	-	-	-	-	-	-	-	-	-
SSU05_0097	4960.50987333333	2214.68031666667	1.16333213784711	0.002067971113892	0.011213573365082	up	SSU05_0097	11242	9478	11678	5006	8423	3693	4895.68	4484.09	5501.76	2408.46	2656.37	1579.22	ABP89069.1	Ribosomal protein L17	protein-coding	K02879	RP-L17	large subunit ribosomal protein L17	-	A0A0H3N1K7	Large ribosomal subunit protein bL17	rplQ	translation [GO:0006412]	cytosolic large ribosomal subunit [GO:0022625]	GO:0003735; GO:0006412; GO:0022625	structural constituent of ribosome [GO:0003735]	-	COG0203	Ribosomal protein L17	J	Translation, ribosomal structure and biogenesis ;	-	-	-
SSU05_1230	4.19592666666667	12.3019	-1.53855	0.002086251599673	0.011284488079031	down	SSU05_1230	5	10	7	14	22	38	2.68547	5.83496	4.06735	8.30723	8.55706	20.0414	ABP90196.1	hypothetical protein	protein-coding	K18924	ykkC	paired small multidrug resistance pump	-	A0A7G1JK19	Uncharacterized protein	-	-	membrane [GO:0016020]	GO:0016020	-	-	-	-	-	-	-	-	-
SSU05_1761	131.387	293.85	-1.16116	0.00213365708732	0.011512194583078	down	SSU05_1761	2080	1862	1250	3684	5364	4324	150.29	146.162	97.7103	294.079	280.677	306.793	ABP90727.1	DinF	protein-coding	K26937	dinF	MATE family, multidrug efflux pump	-	D5AJM9	Damage-inducible protein DinF	-	-	plasma membrane [GO:0005886]	GO:0005886; GO:0015297; GO:0042910	antiporter activity [GO:0015297]; xenobiotic transmembrane transporter activity [GO:0042910]	-	COG0534	Na+-driven multidrug efflux pump	V	Defense mechanisms ;	-	-	-
SSU05_0401	7.27297333333333	18.0019766666667	-1.30834	0.002146915008232	0.011554984250263	down	SSU05_0401	13	17	36	67	91	35	4.0282	5.72275	12.068	22.9362	20.4202	10.6495	ABP89368.1	Predicted transcriptional regulator	protein-coding	-	-	-	-	A0A0K2E4E6	Transcriptional regulator	-	-	-	-	-	-	COG1695	DNA-binding transcriptional regulator, PadR family	K	Transcription ;	-	-	-
SSU05_2138	94.7293733333333	210.809183333333	-1.15396	0.002266286116849	0.012167263830309	down	SSU05_2138	2083	1960	1682	3257	4740	6510	98.1374	100.32	85.7304	169.528	161.724	301.175	ABP91104.1	Type II secretory pathway, pullulanase PulA and related glycosidases	protein-coding	K01200	pulA	pullulanase	[EC:3.2.1.41]	D5AF04	pullulanase (EC 3.2.1.41) (Alpha-dextrin endo-1,6-alpha-glucosidase) (Pullulan 6-glucanohydrolase)	-	carbohydrate metabolic process [GO:0005975]	-	GO:0004553; GO:0005975	hydrolase activity, hydrolyzing O-glycosyl compounds [GO:0004553]	-	COG1523	Pullulanase/glycogen debranching enzyme	G	Carbohydrate transport and metabolism ;	-	-	-
SSU05_0188	2.36478333333333	7.19774	-1.55614	0.002313928124194	0.012384385125717	down	SSU05_0188	9	3	8	7	4	54	3.05295	1.10557	2.93583	2.62334	0.98263	17.9872	ABP89158.1	Phosphotransferase system, galactitol-specific IIB component	protein-coding	K02822	ulaB	ascorbate PTS system EIIB component	[EC:2.7.1.194]	A0A075SED3	PTS lactose transporter subunit IIB	-	phosphoenolpyruvate-dependent sugar phosphotransferase system [GO:0009401]	-	GO:0008982; GO:0009401	protein-N(PI)-phosphohistidine-sugar phosphotransferase activity [GO:0008982]	-	COG3414	Phosphotransferase system, galactitol-specific IIB component	G	Carbohydrate transport and metabolism ;	-	-	-
SSU05_0388	65.5679333333333	148.253	-1.1763	0.002318146777797	0.012384385125717	down	SSU05_0388	106	146	156	190	289	571	48.1115	71.9919	76.6004	95.2741	94.9932	254.491	ABP89355.1	N-formylmethionyl-tRNA deformylase	protein-coding	K01462	PDF	peptide deformylase	[EC:3.5.1.88]	A0A2K1T226	Formylmethionine deformylase (EC 3.5.1.88)	def_2	-	-	GO:0042586	peptide deformylase activity [GO:0042586]	-	COG0242	Peptide deformylase	J	Translation, ribosomal structure and biogenesis ;	-	-	-
SSU05_1697	88.2878566666667	39.2654666666667	1.16894072665592	0.002408774989579	0.012809159951307	up	SSU05_1697	355	264	364	170	218	117	90.7944	73.3537	100.715	48.035	40.3775	29.3839	ABP90663.1	rRNA methyltransferase, TrmH family	protein-coding	K03216	trmL	tRNA (cytidine/uridine-2'-O-)-methyltransferase	[EC:2.1.1.207]	A0A142UST8	Putative tRNA (cytidine(34)-2'-O)-methyltransferase (EC 2.1.1.207) (tRNA (cytidine/uridine-2'-O-)-methyltransferase)	trmL	wobble position cytosine ribose methylation [GO:0002131]; wobble position uridine ribose methylation [GO:0002132]	cytoplasm [GO:0005737]	GO:0002131; GO:0002132; GO:0003723; GO:0005737; GO:0141098; GO:0141102	RNA binding [GO:0003723]; tRNA (5-carboxymethylaminomethyluridine(34)-2'-O)-methyltransferase activity [GO:0141102]; tRNA (cytidine(34)-2'-O)-methyltransferase activity [GO:0141098]	-	COG0219	tRNA(Leu) C34 or U34 (ribose-2'-O)-methylase TrmL, contains SPOUT domain	J	Translation, ribosomal structure and biogenesis ;	-	-	-
SSU05_1803	2194.14608333333	991.923	1.14536261138131	0.002409468538558	0.012809159951307	up	SSU05_1803	16962	14800	15717	5457	8473	10651	2231.07	2114.87	2236.5	792.99	807.094	1375.68	ABP90769.1	Dehydrogenase with different specificities (related to short-chain alcohol dehydrogenase)	protein-coding	K00059	fabG	3-oxoacyl-[acyl-carrier protein] reductase	[EC:1.1.1.100]	A0A0Z8CB68	3-oxoacyl-[acyl-carrier-protein] reductase (EC 1.1.1.100)	fabG_1	fatty acid biosynthetic process [GO:0006633]	-	GO:0004316; GO:0006633; GO:0051287	3-oxoacyl-[acyl-carrier-protein] reductase (NADPH) activity [GO:0004316]; NAD binding [GO:0051287]	-	COG1028	NAD(P)-dependent dehydrogenase, short-chain alcohol dehydrogenase family	IQR	Lipid transport and metabolism ; Secondary metabolites biosynthesis, transport and catabolism ; General function prediction only ;	-	-	VFG038840|VF0473|Polar flagella|WP_005300916) (flmH) short chain dehydrogenase/reductase family oxidoreductase |Motility|Types of bacterial movement: swimming, swarming, gliding, twitching and sliding. Only swimming and swarming are correlated with the presence of flagella. Swimming is an individual endeavour, while swarming is the movement of a group of bacteria; constitutively expressed for mot…
SSU05_1221	155.740106666667	345.714826666667	-1.15014	0.002415646281351	0.012810603384475	down	SSU05_1221	800	654	547	1129	1725	2210	177.797	157.906	131.518	277.208	277.635	482.302	ABP90187.1	Phosphotransferase system, mannose/fructose-specific component IIA	protein-coding	K02744	agaF	N-acetylgalactosamine PTS system EIIA component	[EC:2.7.1.-]	A0A0Z8XMH7	PTS sugar transporter subunit IIA (Phosphotransferase system, mannose/fructose-specific component IIA)	manX_1	phosphoenolpyruvate-dependent sugar phosphotransferase system [GO:0009401]; phosphorylation [GO:0016310]	membrane [GO:0016020]	GO:0009401; GO:0016020; GO:0016301; GO:0016310	kinase activity [GO:0016301]	-	COG2893	Phosphotransferase system, mannose/fructose-specific component IIA	G	Carbohydrate transport and metabolism ;	-	-	-
SSU05_2226	8.45988666666667	1.27876333333333	2.31638494106262	0.002479516695044	0.013117248076951	up	SSU05_2226	4	4	10	0	4	0	5.29736	5.75503	14.3273	0	3.83629	0	-	tRNA-Ala	tRNA	K14218	tRNA-Ala	tRNA Ala	-	-	-	-	-	-	-	-	-	-	-	-	-	-	-	-
SSU05_1868	1327.14224666667	601.558706666667	1.14154265984563	0.002488711620868	0.013133857678014	up	SSU05_1868	16386	14228	20472	6505	9834	10351	1208.35	1139.86	1633.22	529.963	525.172	749.541	ABP90834.1	peptide ABC transporter, peptide-binding protein	protein-coding	K02035	ABC.PE.S	peptide/nickel transport system substrate-binding protein	-	A0A075SJ14	Peptide-binding protein	-	peptide transport [GO:0015833]; protein transport [GO:0015031]	ATP-binding cassette (ABC) transporter complex [GO:0043190]; outer membrane-bounded periplasmic space [GO:0030288]	GO:0015031; GO:0015833; GO:0030288; GO:0043190; GO:1904680	peptide transmembrane transporter activity [GO:1904680]	-	COG0747	ABC-type transport system, periplasmic component	E	Amino acid transport and metabolism ;	-	-	-
SSU05_1546	258.435	117.244746666667	1.14017285191903	0.002578468319555	0.013574509187173	up	SSU05_1546	2255	2137	2797	1174	1693	943	229.965	236.759	308.582	132.27	125.032	94.432	ABP90512.1	ABC-type branched-chain amino acid transport system, permease component	protein-coding	K01998	livM	branched-chain amino acid transport system permease protein	-	G7SI51	ABC-type branched-chain amino acid transport system, permease component	-	-	plasma membrane [GO:0005886]	GO:0005886; GO:0015658	branched-chain amino acid transmembrane transporter activity [GO:0015658]	-	COG4177	ABC-type branched-chain amino acid transport system, permease component	E	Amino acid transport and metabolism ;	-	-	-
SSU05_0126	1.31341333333333	0.420106666666667	1.74024592945671	0.002634554146318	0.013836193567466	up	SSU05_0126	16	9	12	5	0	7	1.62653	0.99397	1.31974	0.56155	0	0.69877	ABP89096.1	Type II secretory pathway, ATPase PulE/Tfp pilus assembly pathway, ATPase PilB	protein-coding	K02243	comGA	competence protein ComGA	-	A0A2K1T290	Type II secretory pathway, ATPase PulE/Tfp pilus assembly pathway, ATPase PilB	xpsE	-	plasma membrane [GO:0005886]	GO:0005524; GO:0005886; GO:0016887	ATP binding [GO:0005524]; ATP hydrolysis activity [GO:0016887]	-	COG2804	Type II secretory pathway ATPase GspE/PulE or T4P pilus assembly pathway ATPase PilB	NUW	Cell motility ; Intracellular trafficking, secretion, and vesicular transport ; Extracellular structures ;	-	-	-
SSU05_1882	1424.79289666667	650.742586666667	1.13056530977703	0.002745874943888	0.014385996988629	up	SSU05_1882	8408	7781	6238	3560	5253	3102	1522.21	1530.4	1221.77	712.049	688.716	551.463	ABP90848.1	Amino acid transport ATP-binding protein	protein-coding	K17076	lysY	putative lysine transport system ATP-binding protein	-	A0A123SXL6	Amino acid ABC transporter ATP-binding protein (EC 3.6.3.-)	tcyN_2	-	-	GO:0005524; GO:0015424; GO:0016887	ABC-type amino acid transporter activity [GO:0015424]; ATP binding [GO:0005524]; ATP hydrolysis activity [GO:0016887]	-	COG1126	ABC-type polar amino acid transport system, ATPase component	E	Amino acid transport and metabolism ;	-	-	-
SSU05_1666	494.706203333333	1081.12890666667	-1.12789	0.002798170352753	0.014624654205112	down	SSU05_1666	5365	7219	6352	13928	20126	14175	396.538	579.668	507.913	1137.32	1077.27	1028.8	ABP90632.1	Oligoendopeptidase F	protein-coding	-	-	-	-	A0A0H3MWP2	Oligopeptidase	-	peptide metabolic process [GO:0006518]; proteolysis [GO:0006508]	-	GO:0004222; GO:0006508; GO:0006518	metalloendopeptidase activity [GO:0004222]	-	COG1164	Oligoendopeptidase F	E	Amino acid transport and metabolism ;	-	-	-
SSU05_2241	8.06433333333333	1.40819666666667	2.28721005600904	0.002820746956541	0.014707211896002	up	SSU05_2241	9	7	2	1	3	0	11.6012	9.80273	2.78904	1.4241	2.80049	0	-	tRNA-Arg	tRNA	K14219	tRNA-Arg	tRNA Arg	-	-	-	-	-	-	-	-	-	-	-	-	-	-	-	-
SSU05_1574	2290.24625666667	1049.3	1.12605249985375	0.00283329263228	0.014737198367901	up	SSU05_1574	28516	34092	40901	17874	29274	9532	1784.36	2317.58	2768.8	1235.65	1326.56	585.695	ABP90540.1	Superfamily II DNA and RNA helicase	protein-coding	K05592	deaD	ATP-dependent RNA helicase DeaD	[EC:5.6.2.7]	A0A2K1T1B9	DEAD-box ATP-dependent RNA helicase CshA (EC 3.6.4.13)	cshA_1	response to cold [GO:0009409]; RNA catabolic process [GO:0006401]; RNA secondary structure unwinding [GO:0010501]	cytosol [GO:0005829]; ribosome [GO:0005840]	GO:0003724; GO:0005524; GO:0005829; GO:0005840; GO:0006401; GO:0009409; GO:0010501; GO:0016787; GO:0033592	ATP binding [GO:0005524]; hydrolase activity [GO:0016787]; RNA helicase activity [GO:0003724]; RNA strand annealing activity [GO:0033592]	-	COG0513	Superfamily II DNA and RNA helicase	L	Replication, recombination and repair ;	-	-	-
SSU05_1611	179.727	393.342	-1.12983	0.002852553637515	0.014797447544579	down	SSU05_1611	789	765	745	1569	2271	1967	175.352	184.707	179.124	385.243	365.512	429.27	ABP90577.1	Uncharacterized protein conserved in bacteria	protein-coding	K03095	sprL	SprT-like protein	-	D5AJ84	Protein SprT-like	-	cellular response to stimulus [GO:0051716]; response to stress [GO:0006950]	cytoplasm [GO:0005737]	GO:0005737; GO:0006950; GO:0008270; GO:0051716	zinc ion binding [GO:0008270]	-	COG3091	Predicted Zn-dependent metalloprotease, SprT family	R	General function prediction only ;	-	-	-
SSU05_0375	259.322	566.281	-1.12673	0.00285852029561	0.014797447544579	down	SSU05_0375	1914	1878	1879	3841	5868	4665	248.709	265.114	264.144	551.407	552.194	595.243	ABP89342.1	SAM-dependent methyltransferase	protein-coding	-	-	-	-	A0A2K1T211	Type 12 methyltransferase (EC 2.1.1.156)	bsmA	methylation [GO:0032259]	-	GO:0008168; GO:0032259	methyltransferase activity [GO:0008168]	-	COG2226	Ubiquinone/menaquinone biosynthesis C-methylase UbiE	H	Coenzyme transport and metabolism ;	-	-	-
SSU05_1148	928.576	425.435886666667	1.12592008717571	0.002897833319035	0.014965239211876	up	SSU05_1148	3201	2034	3069	1166	2016	1275	1021.33	705.048	1059.35	411.014	465.824	399.469	ABP90114.1	hypothetical protein	protein-coding	-	-	-	-	A0A0K2E636	Uncharacterized protein	-	-	-	-	-	-	-	-	-	-	-	-	-
SSU05_0460	11.7425433333333	27.4169833333333	-1.22694	0.002960470547376	0.015252400516055	down	SSU05_0460	16	41	37	69	120	73	5.60446	15.6022	14.021	26.7018	30.4401	25.109	ABP89426.1	hypothetical protein	protein-coding	-	-	-	-	-	-	-	-	-	-	-	-	-	-	-	-	-	-	-
SSU05_0498	0.585436666666667	2.50788333333333	-2.0924	0.002992125029089	0.015378955422022	down	SSU05_0498	1	3	1	4	16	7	0.32883	1.07173	0.35575	1.45316	3.81019	2.2603	ABP89464.1	Uncharacterized protein conserved in bacteria	protein-coding	-	-	-	-	A0A0H3MY07	DNA repair ATPase	-	-	-	-	-	-	-	-	-	-	-	-	-
SSU05_2163	1194.58001666667	549.897046666667	1.11926963759008	0.003003324326259	0.015400024736775	up	SSU05_2163	23297	25508	18536	9382	13546	12767	1174.9	1397.54	1011.3	522.726	494.724	632.241	ABP91129.1	NAD/FAD-utilizing enzyme apparently involved in cell division	protein-coding	K03495	gidA	tRNA uridine 5-carboxymethylaminomethyl modification enzyme	-	D5AF22	tRNA uridine 5-carboxymethylaminomethyl modification enzyme MnmG (Glucose-inhibited division protein A)	mnmG	tRNA methylation [GO:0030488]; tRNA wobble uridine modification [GO:0002098]	cytosol [GO:0005829]	GO:0002098; GO:0005829; GO:0030488; GO:0050660	flavin adenine dinucleotide binding [GO:0050660]	-	COG0445	tRNA U34 5-carboxymethylaminomethyl modifying enzyme MnmG/GidA	J	Translation, ribosomal structure and biogenesis ;	-	-	-
SSU05_1464	203.315946666667	443.342386666667	-1.1245	0.003014198558946	0.015419331779136	down	SSU05_1464	622	618	589	1317	1808	1472	196.513	212.118	201.317	459.69	413.667	456.67	ABP90430.1	hypothetical protein	protein-coding	-	-	-	-	A0A0H3MWU1	Serine protease	-	proteolysis [GO:0006508]	-	GO:0006508; GO:0008236	serine-type peptidase activity [GO:0008236]	-	-	-	-	-	-	-	-
SSU05_1707	5963.93111333333	12937.1	-1.11717	0.003054896705504	0.015529262253749	down	SSU05_1707	15911	13467	12312	32089	48587	24957	6490.41	5968.05	5433.34	14461.3	14353.1	9996.77	ABP90673.1	Uncharacterized protein conserved in bacteria	protein-coding	K09976	K09976	uncharacterized protein	-	A0A0Z8QIP2	UPF0154 protein DAT299_14950	-	-	plasma membrane [GO:0005886]	GO:0005886	-	-	COG3763	Uncharacterized protein YneF, UPF0154 family	S	Function unknown ;	-	-	-
SSU05_1227	248.285313333333	539.942826666667	-1.12062	0.00305495266228	0.015529262253749	down	SSU05_1227	1109	998	857	1886	2573	2891	264.728	258.813	221.316	497.379	444.794	677.655	ABP90193.1	Predicted metal-dependent membrane protease	protein-coding	K07052	K07052	CAAX protease family protein	-	A0A0H3N3E1	CAAX amino terminal protease family membrane protein	-	CAAX-box protein processing [GO:0071586]	membrane [GO:0016020]	GO:0004222; GO:0016020; GO:0071586	metalloendopeptidase activity [GO:0004222]	-	COG1266	Membrane protease YdiL, CAAX protease family	O	Posttranslational modification, protein turnover, chaperones ;	-	-	-
SSU05_0742	35.6060233333333	77.9614	-1.12979	0.003057166889051	0.015529262253749	down	SSU05_0742	371	255	216	427	691	976	44.9463	33.562	28.3098	57.1513	60.6247	116.108	ABP89708.1	cobalt ABC transporter ATP-binding protein	protein-coding	K16787	ecfA2	energy-coupling factor transport system ATP-binding protein	[EC:7.-.-.-]	D5AH73	Cobalt ABC transporter ATP-binding protein	-	-	ATP-binding cassette (ABC) transporter complex [GO:0043190]	GO:0005524; GO:0016887; GO:0042626; GO:0043190	ATP binding [GO:0005524]; ATP hydrolysis activity [GO:0016887]; ATPase-coupled transmembrane transporter activity [GO:0042626]	-	COG1122	Energy-coupling factor transporter ATP-binding protein EcfA2	PR	Inorganic ion transport and metabolism ; General function prediction only ;	-	-	-
SSU05_0272	843.454903333333	1827.71	-1.11565	0.003092877147909	0.01567394984536	down	SSU05_0272	20385	16795	15025	37267	53411	39800	939.799	841.185	749.38	1898.13	1783.23	1801.77	ABP89240.1	Translation initiation factor 2 (IF-2; GTPase)	protein-coding	-	-	-	-	D5AFU8	Translation initiation factor 2 (IF-2 GTPase)	-	-	membrane [GO:0016020]	GO:0003743; GO:0016020	translation initiation factor activity [GO:0003743]	-	-	-	-	-	-	-	-
SSU05_0500	0.451943333333333	2.07387666666667	-2.09613	0.003167599266048	0.016015204680787	down	SSU05_0500	0	4	1	5	1	19	0	1.08557	0.27026	1.37994	0.18091	4.66078	ABP89466.1	hypothetical protein	protein-coding	-	-	-	-	A0A0H3N2F4	Membrane protein	-	-	membrane [GO:0016020]	GO:0016020	-	-	-	-	-	-	-	-	-
SSU05_1921	6.9551	15.2669933333333	-1.13295	0.003284256940309	0.016537617668256	down	SSU05_1921	153	120	163	283	361	443	6.9444	5.91714	8.00376	14.1908	11.8659	19.7442	ABP90887.1	Putative alpha-1,2-mannosidase	protein-coding	-	-	-	-	D5AK25	Alpha-1,2-mannosidase, putative	-	carbohydrate metabolic process [GO:0005975]; glycoprotein catabolic process [GO:0006516]; protein quality control for misfolded or incompletely synthesized proteins [GO:0006515]	cytosol [GO:0005829]	GO:0000224; GO:0005829; GO:0005975; GO:0006515; GO:0006516; GO:0030246	carbohydrate binding [GO:0030246]; peptide-N4-(N-acetyl-beta-glucosaminyl)asparagine amidase activity [GO:0000224]	-	COG3537	Putative alpha-1,2-mannosidase	G	Carbohydrate transport and metabolism ;	-	-	-
SSU05_1124	70.9458	153.401616666667	-1.11238	0.003286174834033	0.016537617668256	down	SSU05_1124	881	837	897	1480	2248	2756	67.9205	70.1032	74.8137	126.056	125.508	208.64	ABP90090.1	Uncharacterized protein conserved in bacteria	protein-coding	-	-	-	-	D5AHX9	Serine/threonine-protein kinase MRCK beta	-	-	-	-	-	-	COG4487	Uncharacterized protein	S	Function unknown ;	-	-	-
SSU05_1643	36.7853766666667	79.4876866666667	-1.11132	0.003440554297579	0.017220635196884	down	SSU05_1643	379	480	399	912	1153	1055	31.3972	43.1997	35.7592	83.4689	69.1724	85.8218	ABP90609.1	Transposase and inactivated derivative	protein-coding	K07486	K07486	transposase	-	A0A822W689	Transposase	-	DNA transposition [GO:0006313]	-	GO:0003677; GO:0004803; GO:0006313	DNA binding [GO:0003677]; transposase activity [GO:0004803]	-	COG3547	Transposase	X	Mobilome: prophages, transposons;	-	-	-
SSU05_0510	93.0957	43.0294	1.11347338633719	0.003445640672247	0.017220635196884	up	SSU05_0510	672	614	765	196	334	553	86.6225	85.9839	106.681	27.9123	31.1788	69.997	ABP89476.1	conserved hypothetical protein	protein-coding	-	-	-	-	D5AGF9	Cyclase	-	tryptophan catabolic process to kynurenine [GO:0019441]	-	GO:0004061; GO:0019441	arylformamidase activity [GO:0004061]	-	COG1878	Kynurenine formamidase	E	Amino acid transport and metabolism ;	-	-	-
SSU05_1518	2.26496	6.30161333333333	-1.47758	0.00344571492644	0.017220635196884	down	SSU05_1518	5	9	7	18	34	18	1.52008	2.97253	2.30227	6.0457	7.48559	5.37355	ABP90484.1	hypothetical protein	protein-coding	-	-	-	-	D5AIZ4	DNA-binding phage protein	-	-	-	-	-	-	-	-	-	-	-	-	-
SSU05_1667	906.343	1945.35756666667	-1.1019	0.003478491629007	0.01734447895015	down	SSU05_1667	5531	8615	6826	13465	19898	18865	675.151	1142.46	901.42	1815.86	1758.97	2261.24	ABP90633.1	pyruvate-formate lyase activating enzyme	protein-coding	K04069	pflA	pyruvate formate lyase activating enzyme	[EC:1.97.1.4]	D5AJE0	Pyruvate formate-lyase-activating enzyme (EC 1.97.1.4)	-	-	cytoplasm [GO:0005737]	GO:0005737; GO:0016829; GO:0043365; GO:0046872; GO:0051539	4 iron, 4 sulfur cluster binding [GO:0051539]; [formate-C-acetyltransferase]-activating enzyme activity [GO:0043365]; lyase activity [GO:0016829]; metal ion binding [GO:0046872]	-	COG1180	Pyruvate-formate lyase-activating enzyme	O	Posttranslational modification, protein turnover, chaperones ;	-	-	-
SSU05_0471	56.4168266666667	25.9228	1.12196505265005	0.003526380345195	0.017542933414514	up	SSU05_0471	414	266	326	151	213	167	66.3752	46.3313	56.544	26.7461	24.7307	26.2915	ABP89437.1	Signal peptidase I	protein-coding	K03100	lepB	signal peptidase I	[EC:3.4.21.89]	D5AGC0	Signal peptidase I (EC 3.4.21.89)	-	signal peptide processing [GO:0006465]; thylakoid membrane organization [GO:0010027]	plasma membrane [GO:0005886]	GO:0004252; GO:0005886; GO:0006465; GO:0010027	serine-type endopeptidase activity [GO:0004252]	-	COG0681	Signal peptidase I	U	Intracellular trafficking, secretion, and vesicular transport ;	-	-	VFG043006|VF0529|RlrA islet|WP_000828633) (lepB) signal peptidase I |Adherence|Pili are encoded by the rlrA pathogenicity islet, which carries genes for three pilin proteins (the major pilin RrgB and two minor pilins, RrgA and RrgC, RrgA is the tip adhesin) as well as three sortases|RrgA adhesin formed an elongated structure composed of four domains of which the major domain, the D3 domain, adopt…
SSU05_2079	2.36118	0.922636666666667	1.35441737455192	0.003641241967874	0.018072892055649	up	SSU05_2079	32	20	31	7	12	18	2.59753	1.76371	2.7223	0.62775	0.70541	1.43475	ABP91045.1	Alpha-galactosidases/6-phospho-beta-glucosidases, family 4 of glycosyl hydrolases	protein-coding	K01222	E3.2.1.86A	6-phospho-beta-glucosidase	[EC:3.2.1.86]	A0A0H3MXQ0	6-phospho-beta-glucosidase	-	carbohydrate metabolic process [GO:0005975]	-	GO:0004553; GO:0005975; GO:0016616; GO:0046872	hydrolase activity, hydrolyzing O-glycosyl compounds [GO:0004553]; metal ion binding [GO:0046872]; oxidoreductase activity, acting on the CH-OH group of donors, NAD or NADP as acceptor [GO:0016616]	-	COG1486	Alpha-galactosidase/6-phospho-beta-glucosidase, family 4 of glycosyl hydrolase	G	Carbohydrate transport and metabolism ;	-	-	-
SSU05_1735	354.878146666667	165.632786666667	1.09918802775562	0.003666790118541	0.018158145587019	up	SSU05_1735	1219	1700	2388	875	1243	784	229.725	348.05	486.859	182.176	169.64	145.082	ABP90701.1	6-phosphogluconate dehydrogenase	protein-coding	K00033	PGD	6-phosphogluconate dehydrogenase	[EC:1.1.1.44 1.1.1.343]	-	-	-	-	-	-	-	-	-	-	-	-	-	-	-
SSU05_1544	350.756393333333	163.903553333333	1.09743229173047	0.003690651439084	0.018234676472377	up	SSU05_1544	2028	2234	2643	1131	1763	908	291.757	349.16	411.352	179.76	183.678	128.272	ABP90510.1	ABC-type branched-chain amino acid transport system, ATPase component	protein-coding	K01995	livG	branched-chain amino acid transport system ATP-binding protein	-	A0A075SI56	Branched-chain amino acid ABC transporter ATP-binding protein	-	D-alanine transmembrane transport [GO:0042941]; L-alanine transport [GO:0015808]; L-isoleucine import across plasma membrane [GO:1903806]; L-valine import across plasma membrane [GO:1903805]	plasma membrane [GO:0005886]	GO:0005304; GO:0005524; GO:0005886; GO:0015188; GO:0015192; GO:0015808; GO:0016887; GO:0042941; GO:1903805; GO:1903806	ATP binding [GO:0005524]; ATP hydrolysis activity [GO:0016887]; L-isoleucine transmembrane transporter activity [GO:0015188]; L-phenylalanine transmembrane transporter activity [GO:0015192]; L-valine transmembrane transporter activity [GO:0005304]	-	COG0411	ABC-type branched-chain amino acid transport system, ATPase component	E	Amino acid transport and metabolism ;	-	-	-
SSU05_0021	1085.43193333333	2316.06	-1.09339	0.003730093797245	0.018387666923236	down	SSU05_0021	10071	9306	6471	17539	25950	20194	1206.48	1211.15	838.656	2321.3	2251.32	2375.55	ABP88993.1	Phosphoribosylpyrophosphate synthetase	protein-coding	K00948	PRPS	ribose-phosphate pyrophosphokinase	[EC:2.7.6.1]	G7SIS7	Ribose-phosphate pyrophosphokinase (RPPK) (EC 2.7.6.1) (5-phospho-D-ribosyl alpha-1-diphosphate synthase) (Phosphoribosyl diphosphate synthase) (Phosphoribosyl pyrophosphate synthase) (P-Rib-PP synthase) (PRPP synthase) (PRPPase)	prs	5-phosphoribose 1-diphosphate biosynthetic process [GO:0006015]; phosphorylation [GO:0016310]; purine nucleotide biosynthetic process [GO:0006164]; ribonucleoside monophosphate biosynthetic process [GO:0009156]	cytoplasm [GO:0005737]; ribose phosphate diphosphokinase complex [GO:0002189]	GO:0000287; GO:0002189; GO:0004749; GO:0005524; GO:0005737; GO:0006015; GO:0006164; GO:0009156; GO:0016301; GO:0016310	ATP binding [GO:0005524]; kinase activity [GO:0016301]; magnesium ion binding [GO:0000287]; ribose phosphate diphosphokinase activity [GO:0004749]	-	COG0462	Phosphoribosylpyrophosphate synthetase	FE	Nucleotide transport and metabolism ; Amino acid transport and metabolism ;	-	-	-
SSU05_1769	136.396606666667	63.7781366666667	1.09645603541091	0.003780275247202	0.018592782338279	up	SSU05_1769	1383	1306	1612	599	984	765	124.492	127.717	156.981	59.5694	64.1453	67.6197	ABP90735.1	ABC-type metal ion transport system, ATPase component	protein-coding	K02071	metN	D-methionine transport system ATP-binding protein	-	D5AJN7	Sulfate-transporting ATPase	-	-	-	GO:0005524; GO:0016887; GO:0033232	ABC-type D-methionine transporter activity [GO:0033232]; ATP binding [GO:0005524]; ATP hydrolysis activity [GO:0016887]	-	COG1135	ABC-type methionine transport system, ATPase component	E	Amino acid transport and metabolism ;	-	-	-
SSU05_1150	586.513056666667	275.350933333333	1.09089454611625	0.003811351363445	0.018703215174914	up	SSU05_1150	15056	12367	14040	5623	8224	8492	606.486	541.207	611.846	250.241	239.909	335.904	ABP90116.1	Phenylalanyl-tRNA synthetase beta subunit	protein-coding	K01890	FARSB	phenylalanyl-tRNA synthetase beta chain	[EC:6.1.1.20]	D5AI04	Phenylalanine--tRNA ligase beta subunit (EC 6.1.1.20) (Phenylalanyl-tRNA synthetase beta subunit) (PheRS)	pheT	phenylalanyl-tRNA aminoacylation [GO:0006432]	phenylalanine-tRNA ligase complex [GO:0009328]	GO:0000049; GO:0000287; GO:0004826; GO:0005524; GO:0006432; GO:0009328; GO:0016740	ATP binding [GO:0005524]; magnesium ion binding [GO:0000287]; phenylalanine-tRNA ligase activity [GO:0004826]; transferase activity [GO:0016740]; tRNA binding [GO:0000049]	-	COG0073	tRNA-binding EMAP/Myf domain	J	Translation, ribosomal structure and biogenesis ;	-	-	-
SSU05_0158	109.31	50.9423933333333	1.10162778642719	0.003875527104714	0.018975210587187	up	SSU05_0158	586	525	549	249	337	302	109.792	106.861	111.278	51.5407	45.7251	55.5614	ABP89128.1	hypothetical protein	protein-coding	-	-	-	-	A0A0Z9DZG1	Aromatic acid exporter family protein (Membrane protein)	-	-	plasma membrane [GO:0005886]	GO:0005886	-	-	COG4129	Uncharacterized membrane protein YgaE, UPF0421/DUF939 family	S	Function unknown ;	-	-	-
SSU05_0668	240.236	112.792846666667	1.09040215783692	0.004005269988542	0.01956628514673	up	SSU05_0668	1136	1094	1345	549	901	525	216.617	226.631	277.46	115.655	124.42	98.3031	ABP89634.1	Methylated DNA-protein cysteine methyltransferase	protein-coding	K00567	ogt	methylated-DNA-[protein]-cysteine S-methyltransferase	[EC:2.1.1.63]	A0A0H3MVQ6	Methylated-DNA--protein-cysteine methyltransferase (EC 2.1.1.63) (6-O-methylguanine-DNA methyltransferase) (MGMT) (O-6-methylguanine-DNA-alkyltransferase)	ogt	DNA dealkylation involved in DNA repair [GO:0006307]; methylation [GO:0032259]	cytoplasm [GO:0005737]	GO:0003908; GO:0005737; GO:0006307; GO:0032259	methylated-DNA-[protein]-cysteine S-methyltransferase activity [GO:0003908]	-	COG0350	O6-methylguanine-DNA--protein-cysteine methyltransferase	L	Replication, recombination and repair ;	-	-	-
SSU05_1080	155.355713333333	329.771416666667	-1.08587	0.004026589411958	0.019585595580705	down	SSU05_1080	1289	1494	2161	3067	4472	4600	114.432	144.09	207.545	300.806	287.507	401.001	ABP90046.1	ABC-type uncharacterized transport system, permease component	protein-coding	K23535	nupB	general nucleoside transport system permease protein	-	D5AHU4	ABC transporter membrane-spanning permease-ribose/galactose transport	-	-	plasma membrane [GO:0005886]	GO:0005886; GO:0022857	transmembrane transporter activity [GO:0022857]	-	COG4603	ABC-type uncharacterized transport system, permease component	R	General function prediction only ;	-	-	-
SSU05_1081	122.876966666667	260.79	-1.08562	0.004027282447669	0.019585595580705	down	SSU05_1081	1569	1527	2430	3426	4689	5346	98.7539	104.414	165.463	238.23	213.729	330.41	ABP90047.1	ABC-type uncharacterized transport system, ATPase component	protein-coding	K23537	nupA	general nucleoside transport system ATP-binding protein	-	D5AHU5	Putative Sugar ABC transporter, ATP-binding protein	-	-	-	GO:0005524; GO:0016887	ATP binding [GO:0005524]; ATP hydrolysis activity [GO:0016887]	-	COG3845	ABC-type uncharacterized transport system, ATPase component	R	General function prediction only ;	-	-	-
SSU05_1351	978.977666666667	2075.37958666667	-1.08398	0.004069104836193	0.019744716755489	down	SSU05_1351	2776	2169	1911	5525	8196	3283	1132.38	961.217	843.332	2489.92	2421.18	1315.04	ABP90317.1	hypothetical protein	protein-coding	-	-	-	-	A0A7G1JMD4	Osmotically inducible protein C	-	-	-	-	-	-	-	-	-	-	-	-	-
SSU05_1069	224.451856666667	475.757043333333	-1.08376	0.004109600487533	0.019896704146114	down	SSU05_1069	1281	1392	1532	3067	4162	3087	193.808	228.796	250.752	512.642	456.011	458.618	ABP90035.1	AT-rich DNA-binding protein	protein-coding	K01926	rex	redox-sensing transcriptional repressor	-	A0A0K2E5W1	Redox-sensing transcriptional repressor Rex	rex	negative regulation of DNA-templated transcription [GO:0045892]; response to redox state [GO:0051775]	cytoplasm [GO:0005737]	GO:0003677; GO:0003700; GO:0005737; GO:0045892; GO:0051775	DNA binding [GO:0003677]; DNA-binding transcription factor activity [GO:0003700]	COG2344;	COG2344	NADH/NAD ratio-sensing transcriptional regulator Rex	K	Transcription ;	-	-	-
SSU05_0301	76.5985733333333	167.43	-1.1268	0.004133673885333	0.019968682978368	down	SSU05_0301	77	81	65	153	226	185	75.1931	85.933	68.6696	165.066	159.826	177.399	ABP89269.1	hypothetical protein	protein-coding	-	-	-	-	-	-	-	-	-	-	-	-	-	-	-	-	-	-	-
SSU05_0165	360.789	170.289066666667	1.08314788673964	0.004201662195867	0.02025201178408	up	SSU05_0165	1742	1565	1382	737	1040	777	381.885	372.723	327.76	178.497	165.108	167.262	ABP89135.1	Acetyltransferase	protein-coding	K03789	rimI	[ribosomal protein S18]-alanine N-acetyltransferase	[EC:2.3.1.266]	A0A2K1T2C9	[Ribosomal protein bS18]-alanine N-acetyltransferase (EC 2.3.1.266)	-	-	cytoplasm [GO:0005737]	GO:0005737; GO:0008080	N-acetyltransferase activity [GO:0008080]	-	COG0456	Ribosomal protein S18 acetylase RimI and related acetyltransferases	J	Translation, ribosomal structure and biogenesis ;	-	-	-
SSU05_2051	1144.47048666667	2415.95117666667	-1.07791	0.004230011388203	0.020343447230628	down	SSU05_2051	14649	17008	16159	33701	49902	34076	993.838	1253.57	1186	2525.97	2451.76	2270.12	ABP91017.1	glucose-6-phosphate isomerase	protein-coding	K01810	GPI	glucose-6-phosphate isomerase	[EC:5.3.1.9]	A0A0Z9M4V4	Glucose-6-phosphate isomerase (GPI) (EC 5.3.1.9) (Phosphoglucose isomerase) (PGI) (Phosphohexose isomerase) (PHI)	pgi	gluconeogenesis [GO:0006094]; glucose 6-phosphate metabolic process [GO:0051156]; glycolytic process [GO:0006096]	cytosol [GO:0005829]	GO:0004347; GO:0005829; GO:0006094; GO:0006096; GO:0048029; GO:0051156; GO:0097367	carbohydrate derivative binding [GO:0097367]; glucose-6-phosphate isomerase activity [GO:0004347]; monosaccharide binding [GO:0048029]	-	COG0166	Glucose-6-phosphate isomerase	G	Carbohydrate transport and metabolism ;	-	-	-
SSU05_1409	170.679793333333	359.600673333333	-1.07507	0.00435676492495	0.020906688323487	down	SSU05_1409	3437	3883	3425	6406	9100	10457	154.908	190.13	167.001	318.978	297.022	462.802	ABP90375.1	Fe2+ transport system protein B	protein-coding	K04759	feoB	ferrous iron transport protein B	-	A0A0H3MTZ9	Ferrous iron transport protein B	-	-	plasma membrane [GO:0005886]	GO:0005525; GO:0005886; GO:0015093; GO:0046872	ferrous iron transmembrane transporter activity [GO:0015093]; GTP binding [GO:0005525]; metal ion binding [GO:0046872]	-	COG0370	Fe2+ transport system protein B	P	Inorganic ion transport and metabolism ;	-	-	-
SSU05_1880	361.110546666667	170.888546666667	1.0788361249636	0.004385845361004	0.020999776132489	up	SSU05_1880	1044	1153	1606	647	1085	416	280.363	336.385	466.583	191.956	211.009	109.7	ABP90846.1	Unknown protein	protein-coding	-	-	-	-	-	-	-	-	-	-	-	-	COG0834	ABC-type amino acid transport/signal transduction system, periplasmic component/domain	ET	Amino acid transport and metabolism ; Signal transduction mechanisms ;	-	-	-
SSU05_0955	18.6982566666667	39.8354	-1.09086	0.004540478837914	0.021663378009781	down	SSU05_0955	160	170	148	338	526	327	17.7797	20.523	17.7922	41.4952	42.3293	35.6816	ABP89921.1	hypothetical protein	protein-coding	-	-	-	-	A0A1X9I2G2	Nucleotidyltransferase domain-containing protein	-	-	-	GO:0016779	nucleotidyltransferase activity [GO:0016779]	-	COG1708	Predicted nucleotidyltransferase	R	General function prediction only ;	-	-	-
SSU05_2166	106.113776666667	50.0322766666667	1.08484196142732	0.004544415396243	0.021663378009781	up	SSU05_2166	465	492	391	223	289	219	104.062	119.617	94.6628	55.1343	46.8369	48.1256	ABP91132.1	MutT/NudX family protein (putative)	protein-coding	K03574	mutT	8-oxo-dGTP diphosphatase	[EC:3.6.1.55]	A0A0H3MXY7	MutT/NUDIX hydrolase family protein	-	-	-	GO:0016787	hydrolase activity [GO:0016787]	-	-	-	-	-	-	-	-
SSU05_0179	607.188896666667	1274.51	-1.06968	0.004554788345839	0.021665210355535	down	SSU05_0179	4061	3285	2718	6547	10015	7843	699.83	615.011	506.726	1246.47	1249.86	1327.2	ABP89149.1	Putative RTX family exoprotein A gene	protein-coding	-	-	-	-	D5AFL6	Putative RTX family exoprotein A	-	-	-	-	-	-	-	-	-	-	-	-	-
SSU05_0334	1101.27786666667	2308.73	-1.0679	0.004602384289518	0.021843701365349	down	SSU05_0334	6878	6404	5596	12549	18611	14618	1142.51	1155.68	1005.64	2302.96	2238.83	2384.41	ABP89302.1	DNA-directed RNA polymerase, delta subunit	protein-coding	K03048	rpoE	DNA-directed RNA polymerase subunit delta	-	A0A0K2E459	Probable DNA-directed RNA polymerase subunit delta (RNAP delta factor)	rpoE	DNA-templated transcription [GO:0006351]; regulation of DNA-templated transcription [GO:0006355]	DNA-directed RNA polymerase complex [GO:0000428]	GO:0000428; GO:0003899; GO:0006351; GO:0006355	DNA-directed 5'-3' RNA polymerase activity [GO:0003899]	-	COG3343	DNA-directed RNA polymerase, delta subunit	K	Transcription ;	-	-	-
SSU05_0633	82.2568966666667	37.8516	1.11904764363977	0.004617745729147	0.021868756520784	up	SSU05_0633	147	120	140	69	94	54	84.5923	75.0209	87.1575	43.8673	39.1735	30.5141	ABP89599.1	hypothetical protein	protein-coding	-	-	-	-	D5AGW8	Uncharacterized protein	-	-	membrane [GO:0016020]	GO:0016020	-	-	-	-	-	-	-	-	-
SSU05_0567	967.154423333333	461.805693333333	1.06642	0.004675547030631	0.02209425165455	up	SSU05_0567	7845	5244	7706	2915	4864	3772	1040.37	755.519	1105.57	427.083	467.133	491.202	ABP89533.1	Cps2D	protein-coding	K01104	E3.1.3.48	protein-tyrosine phosphatase	[EC:3.1.3.48]	Q9X4U8	Tyrosine-protein phosphatase (EC 3.1.3.48)	cps2D	capsule polysaccharide biosynthetic process [GO:0045227]	-	GO:0004725; GO:0030145; GO:0045227	manganese ion binding [GO:0030145]; protein tyrosine phosphatase activity [GO:0004725]	-	COG4464	Tyrosine-protein phosphatase YwqE	T	Signal transduction mechanisms ;	-	-	VFG005899|VF0144|Capsule|YP_001197933) (SSU05_0567) Cps2D |Immune modulation|Ninety different capsule types have been identified. Each has a structurally distinct capsule, composed of repeating oligosaccharide units joined by glycosidic linkages||Resistant to complement deposition and masks cell wall-associated complement from being recognized by the complement receptors on phagocytes|
SSU05_0595	26.6292333333333	56.0232	-1.07275	0.004689726593864	0.022113080395848	down	SSU05_0595	457	426	488	884	1245	1189	25.2177	25.5379	29.1321	53.8914	49.7519	64.4263	ABP89561.1	ATPase involved in DNA repair	protein-coding	-	-	-	-	A1KXQ4	DNA repair protein	-	-	-	-	-	-	-	-	-	-	-	-	-
SSU05_0903	59.126	123.693436666667	-1.06476	0.004894007720704	0.02302625324557	down	SSU05_0903	759	692	659	1465	2174	1486	60.5427	59.9672	56.8681	129.103	125.583	116.394	ABP89869.1	site-specific recombinase, phage integrase family	protein-coding	-	-	-	-	A0A1X9I2K1	Integrase	-	DNA integration [GO:0015074]; DNA recombination [GO:0006310]	-	GO:0003677; GO:0006310; GO:0015074	DNA binding [GO:0003677]	-	-	-	-	-	-	-	-
SSU05_0892	50.3862	23.9646566666667	1.07302868839099	0.005143549878797	0.024147964690714	up	SSU05_0892	386	349	355	184	211	194	50.7718	49.871	50.5158	26.7382	20.0988	25.0571	ABP89858.1	putative bacteroiocin operon protein	protein-coding	K20461	nukG	lantibiotic transport system permease protein	-	A0A0H3MVW1	Lantibiotic immunity protein	-	-	membrane [GO:0016020]	GO:0016020	-	-	COG4200	Uncharacterized protein	S	Function unknown ;	-	-	-
SSU05_1118	1.23916333333333	2.96776	-1.26017	0.005372537895118	0.025168541456827	down	SSU05_1118	10	15	16	32	52	32	0.85253	1.38928	1.47568	3.01396	3.21044	2.67888	ABP90084.1	Uncharacterized conserved protein	protein-coding	K09155	K09155	uncharacterized protein	-	A0A6A9PZN7	Hemerythrin HHE cation binding domain subfamily, putative	-	-	-	-	-	-	COG2461	Uncharacterized conserved protein, DUF438 domain, may contain hemerythrin domain	S	Function unknown ;	-	-	-
SSU05_1636	7487.54	3629.17	1.04484515602029	0.005528301568656	0.025842426944859	up	SSU05_1636	29328	28133	27111	12705	19876	15087	7383.7	7694.76	7384.15	3533.82	3623.86	3729.82	ABP90602.1	Lactoylglutathione lyase and related lyases	protein-coding	K01759	GLO1	lactoylglutathione lyase	[EC:4.4.1.5]	G7SEG0	Aldoketomutase (Ketone-aldehyde mutase) (Methylglyoxalase) (S-D-lactoylglutathione methylglyoxal lyase)	-	methylglyoxal catabolic process to D-lactate via S-lactoyl-glutathione [GO:0019243]	cytoplasm [GO:0005737]	GO:0004462; GO:0005737; GO:0019243	lactoylglutathione lyase activity [GO:0004462]	-	COG0346	Catechol 2,3-dioxygenase or other lactoylglutathione lyase family enzyme	Q	Secondary metabolites biosynthesis, transport and catabolism ;	-	-	-
SSU05_0038	98.8214066666667	204.414	-1.04841	0.005579008897773	0.025962810926201	down	SSU05_0038	762	603	748	1337	1956	1743	101.471	87.235	107.758	196.696	188.628	227.917	ABP89010.1	hypothetical protein	protein-coding	-	-	-	-	A0A0H3MSV7	Uncharacterized protein	-	-	-	-	-	-	-	-	-	-	-	-	-
SSU05_1751	1167.99608333333	2408.62351333333	-1.04415	0.005579299150996	0.025962810926201	down	SSU05_1751	5586	5261	4127	11429	16092	8384	1241.46	1270.25	992.274	2806.21	2589.97	1829.69	ABP90717.1	Uncharacterized protein conserved in bacteria	protein-coding	-	-	-	-	D5AJL9	NusG domain-containing protein	-	-	membrane [GO:0016020]	GO:0016020	-	-	COG5341	Uncharacterized protein	S	Function unknown ;	-	-	-
SSU05_1916	3.50929	7.79972666666667	-1.14299	0.005589964362626	0.025962810926201	down	SSU05_1916	42	22	33	65	73	103	4.35201	2.47657	3.69929	7.44102	5.47792	10.4802	ABP90882.1	ABC transporter, permease protein	protein-coding	K17319	lplB	putative aldouronate transport system permease protein	-	D5AK20	ABC transporter membrane spanning permease-sugar transport	-	organic substance transport [GO:0071702]; transmembrane transport [GO:0055085]	plasma membrane [GO:0005886]	GO:0005886; GO:0055085; GO:0071702	-	-	COG4209	ABC-type polysaccharide transport system, permease component	G	Carbohydrate transport and metabolism ;	-	-	-
SSU05_0187	3.6184	7.6993	-1.0855	0.005778468553176	0.026777390035615	down	SSU05_0187	83	76	59	49	84	380	3.92765	3.90711	3.02044	2.5617	2.87863	17.6576	ABP89157.1	Transcriptional antiterminator	protein-coding	-	-	-	-	A0A0H3N1R3	PTS multi-domain regulator	-	phosphoenolpyruvate-dependent sugar phosphotransferase system [GO:0009401]; regulation of DNA-templated transcription [GO:0006355]	-	GO:0006355; GO:0008982; GO:0009401	protein-N(PI)-phosphohistidine-sugar phosphotransferase activity [GO:0008982]	-	COG3711	Transcriptional antiterminator	K	Transcription ;	-	-	-
SSU05_1247	201.563276666667	97.6835333333333	1.04460996534541	0.005790039615815	0.026777390035615	up	SSU05_1247	1036	1338	1133	655	1003	357	168.615	236.581	199.494	117.776	118.219	57.0555	ABP90213.1	Predicted membrane protein	protein-coding	-	-	-	-	A0A2K1T104	DUF1361 domain-containing protein (Membrane protein)	-	-	membrane [GO:0016020]	GO:0016020	-	-	-	-	-	-	-	-	-
SSU05_1904	1548.46406333333	753.334583333333	1.03937770076958	0.005816624447482	0.026801912393941	up	SSU05_1904	4888	6626	6150	3665	5413	1169	1211.68	1784.42	1649.29	1003.71	971.734	284.555	ABP90870.1	hypothetical protein	protein-coding	-	-	-	-	D5AK09	DUF1761 domain-containing protein	-	-	membrane [GO:0016020]	GO:0016020	-	-	-	-	-	-	-	-	-
SSU05_1084	152.190703333333	313.848	-1.04392	0.005820055665074	0.026801912393941	down	SSU05_1084	597	510	704	934	1322	1991	142.509	132.259	181.804	246.316	228.534	466.694	ABP90050.1	Cytidine deaminase	protein-coding	K01489	cdd	cytidine deaminase	[EC:3.5.4.5]	D5AHU7	Cytidine deaminase (EC 3.5.4.5) (Cytidine aminohydrolase)	-	-	cytosol [GO:0005829]	GO:0004126; GO:0005829; GO:0008270; GO:0042802; GO:0047844	cytidine deaminase activity [GO:0004126]; deoxycytidine deaminase activity [GO:0047844]; identical protein binding [GO:0042802]; zinc ion binding [GO:0008270]	-	COG0295	Cytidine deaminase	F	Nucleotide transport and metabolism ;	-	-	-
SSU05_2086	686.651986666667	1408.91	-1.03692	0.005902831087976	0.027125509808943	down	SSU05_2086	6465	7553	5229	9248	16035	20245	655.153	831.536	573.266	1035.38	1176.78	2014.58	ABP91052.1	High-affinity zinc uptake system protein znuA precursor	protein-coding	K11707	troA	manganese/zinc/iron transport system substrate-binding protein	-	D5AEV7	High-affinity zinc uptake system protein znuA	-	cell adhesion [GO:0007155]; metal ion transport [GO:0030001]	-	GO:0007155; GO:0030001; GO:0046872	metal ion binding [GO:0046872]	-	COG0803	ABC-type Zn uptake system ZnuABC, Zn-binding component ZnuA	P	Inorganic ion transport and metabolism ;	-	-	-
SSU05_0723	0.50691	1.27850666666667	-1.3232	0.005932204896117	0.02720285923822	down	SSU05_0723	17	6	5	6	36	41	0.8937	0.34267	0.28436	0.34847	1.37055	2.1165	ABP89689.1	alpha-glycerophosphate oxidase	protein-coding	K00105	E1.1.3.21	alpha-glycerophosphate oxidase	[EC:1.1.3.21]	A0A822VYF8	Alpha-glycerophosphate oxidase (EC 1.1.3.21) (Glycerol-3-phosphate oxidase)	glpO	glycerol metabolic process [GO:0006071]; glycerol-3-phosphate metabolic process [GO:0006072]	glycerol-3-phosphate dehydrogenase complex [GO:0009331]; membrane [GO:0016020]	GO:0004368; GO:0006071; GO:0006072; GO:0009331; GO:0016020	glycerol-3-phosphate dehydrogenase (quinone) activity [GO:0004368]	-	COG0578	Glycerol-3-phosphate dehydrogenase	C	Energy production and conversion ;	-	-	-
SSU05_0385	2.69996	6.51621333333333	-1.25207	0.005988550411722	0.027403303466296	down	SSU05_0385	10	5	25	25	18	63	1.90684	1.03579	5.15725	5.26663	2.48564	11.7964	ABP89352.1	hypothetical protein	protein-coding	-	-	-	-	D5AG45	LHH domain-containing protein	-	-	-	-	-	-	-	-	-	-	-	-	-
SSU05_2076	4.24029333333333	8.92830333333333	-1.07324	0.0060867917199	0.027794213137816	down	SSU05_2076	63	98	86	95	160	338	3.05295	5.15933	4.5086	5.08606	5.61502	16.0838	ABP91042.1	Transcriptional antiterminator	protein-coding	K03491	licR	probable licABCH operon transcriptional regulator	-	D5AEU8	Transcriptional antiterminator bglG	-	phosphoenolpyruvate-dependent sugar phosphotransferase system [GO:0009401]; regulation of DNA-templated transcription [GO:0006355]	-	GO:0003677; GO:0006355; GO:0008982; GO:0009401	DNA binding [GO:0003677]; protein-N(PI)-phosphohistidine-sugar phosphotransferase activity [GO:0008982]	-	COG3711	Transcriptional antiterminator	K	Transcription ;	-	-	-
SSU05_1389	486.576	237.817496666667	1.03272088082255	0.006146233667433	0.028006682404753	up	SSU05_1389	4210	4718	5146	2677	3974	1475	412.371	502.055	545.304	289.689	281.893	141.87	ABP90354.1	SAM-dependent methyltransferase	protein-coding	K16868	tehB	tellurite methyltransferase	[EC:2.1.1.265]	D5AIM4	Tellurite resistance protein tehB	-	response to tellurium ion [GO:0046690]	cytoplasm [GO:0005737]	GO:0005737; GO:0008757; GO:0046690	S-adenosylmethionine-dependent methyltransferase activity [GO:0008757]	-	COG3615	Uncharacterized protein/domain, possibly involved in tellurite resistance	S	Function unknown ;	-	-	-
SSU05_1035	10.1143066666667	21.2709733333333	-1.06823	0.006185550388924	0.028126747994917	down	SSU05_1035	131	65	73	179	196	255	14.1663	7.63635	8.54027	21.3853	15.3494	27.0781	ABP90001.1	Galactose mutarotase and related enzyme	protein-coding	-	-	-	-	A0A0H3MUZ3	Protein LacX 1	lacX1	carbohydrate metabolic process [GO:0005975]	-	GO:0005975; GO:0016853; GO:0030246	carbohydrate binding [GO:0030246]; isomerase activity [GO:0016853]	-	COG2017	Galactose mutarotase or related enzyme	G	Carbohydrate transport and metabolism ;	-	-	-
SSU05_1368	434.502226666667	887.758	-1.03073	0.006279717576958	0.028495203816783	down	SSU05_1368	1843	1686	1277	3086	4688	3591	475.135	472.211	356.161	878.953	875.247	909.075	ABP90334.1	hypothetical protein	protein-coding	K21908	hdeD	membrane protein HdeD	-	D5AIK6	TIGR04086 family membrane protein	-	-	membrane [GO:0016020]	GO:0016020	-	-	-	-	-	-	-	-	-
SSU05_1466	119.072586666667	58.0874133333333	1.03536929155535	0.00631200101477	0.028581900210934	up	SSU05_1466	915	717	1088	398	619	522	113.847	96.9189	146.452	54.7095	55.7755	63.7772	ABP90432.1	SAM-dependent methyltransferase	protein-coding	-	-	-	-	A0A2K1T0B7	SAM-dependent methyltransferase	-	methylation [GO:0032259]	-	GO:0008757; GO:0032259	S-adenosylmethionine-dependent methyltransferase activity [GO:0008757]	-	COG2226	Ubiquinone/menaquinone biosynthesis C-methylase UbiE	H	Coenzyme transport and metabolism ;	-	-	-
SSU05_1136	2461.85972666667	1207.65022666667	1.02751751442128	0.006364754516009	0.028760734469215	up	SSU05_1136	12466	9537	8982	6032	8769	3004	2829.05	2351.32	2205.21	1512.35	1441.17	669.431	ABP90102.1	Transcriptional regulator	protein-coding	-	-	-	-	A0A2K1T183	Transcriptional regulator	-	-	-	GO:0003677; GO:0003700	DNA binding [GO:0003677]; DNA-binding transcription factor activity [GO:0003700]	-	COG1846	DNA-binding transcriptional regulator, MarR family	K	Transcription ;	-	-	-
SSU05_1085	120.587666666667	246.236946666667	-1.02986	0.006435870897267	0.029021629888093	down	SSU05_1085	730	588	1028	1388	2082	2062	106.447	93.1481	162.168	223.603	219.858	295.251	ABP90051.1	Deoxyribose-phosphate aldolase	protein-coding	K01619	deoC	deoxyribose-phosphate aldolase	[EC:4.1.2.4]	A4VVB2	Deoxyribose-phosphate aldolase (DERA) (EC 4.1.2.4) (2-deoxy-D-ribose 5-phosphate aldolase) (Phosphodeoxyriboaldolase) (Deoxyriboaldolase)	deoC	carbohydrate catabolic process [GO:0016052]; deoxyribonucleotide catabolic process [GO:0009264]; deoxyribose phosphate catabolic process [GO:0046386]	cytoplasm [GO:0005737]	GO:0004139; GO:0005737; GO:0009264; GO:0016052; GO:0046386	deoxyribose-phosphate aldolase activity [GO:0004139]	COG0274;	COG0274	Deoxyribose-phosphate aldolase	F	Nucleotide transport and metabolism ;	-	-	-
SSU05_0286	236.768	116.126493333333	1.02761682287555	0.006555188667653	0.029453046230193	up	SSU05_0286	1650	1398	1431	592	1025	934	248.469	228.708	233.126	98.489	111.78	138.111	ABP89254.1	ABC-type cobalt transport system, permease component CbiQ and related transporters	protein-coding	K16785	ecfT	energy-coupling factor transport system permease protein	-	D5AFW2	ABC-type cobalt transport system, permease component CbiQ-like protein	-	-	plasma membrane [GO:0005886]	GO:0005886	-	-	COG0619	Energy-coupling factor transporter transmembrane protein EcfT	H	Coenzyme transport and metabolism ;	-	-	-
SSU05_1805	2849.86425333333	1402.07889666667	1.02330407967985	0.006558700474497	0.029453046230193	up	SSU05_1805	20728	21475	38240	10815	20524	15497	2074.45	2334.89	4140.25	1195.78	1487.51	1522.95	ABP90771.1	Dioxygenase related to 2-nitropropane dioxygenase	protein-coding	K02371	fabK	enoyl-[acyl-carrier protein] reductase II	[EC:1.3.1.9]	A0A075SK41	2-nitropropane dioxygenase	-	-	-	GO:0018580; GO:0051213	dioxygenase activity [GO:0051213]; nitronate monooxygenase activity [GO:0018580]	-	COG2070	NAD(P)H-dependent flavin oxidoreductase YrpB, nitropropane dioxygenase family	R	General function prediction only ;	-	-	-
SSU05_1144	5521.89131666667	2721.68228333333	1.02064932414645	0.006695528652307	0.030005375303418	up	SSU05_1144	25978	25945	39264	14964	24212	13817	4452.97	4831.53	7281.18	2833.8	3005.56	2325.68	ABP90110.1	GTP cyclohydrolase I	protein-coding	K01495	GCH1	GTP cyclohydrolase IA	[EC:3.5.4.16]	A0A0M9FDZ4	GTP cyclohydrolase 1 (EC 3.5.4.16) (GTP cyclohydrolase I) (GTP-CH-I)	folE	one-carbon metabolic process [GO:0006730]; tetrahydrobiopterin biosynthetic process [GO:0006729]; tetrahydrofolate biosynthetic process [GO:0046654]	cytoplasm [GO:0005737]	GO:0003934; GO:0005525; GO:0005737; GO:0006729; GO:0006730; GO:0008270; GO:0046654	GTP binding [GO:0005525]; GTP cyclohydrolase I activity [GO:0003934]; zinc ion binding [GO:0008270]	-	COG0302	GTP cyclohydrolase I	H	Coenzyme transport and metabolism ;	-	-	-
SSU05_1808	3931.95	1938.13	1.02055394658063	0.006709918915855	0.030007864182454	up	SSU05_1808	18792	14294	17336	7195	12694	9186	4176.44	3451.24	4168.17	1766.62	2043.07	2004.72	ABP90774.1	Transcriptional regulator	protein-coding	-	-	-	-	A0A0H3MXM5	MarR family regulatory protein	-	-	-	GO:0003700	DNA-binding transcription factor activity [GO:0003700]	-	COG1846	DNA-binding transcriptional regulator, MarR family	K	Transcription ;	-	-	-
SSU05_0264	179.218	87.9325166666667	1.02704804651461	0.00685429826823	0.030590479308211	up	SSU05_0264	601	751	726	318	470	396	146.724	199.184	191.747	85.7695	83.0954	94.9327	ABP89232.1	Predicted transcriptional regulator	protein-coding	K10947	K10947	PadR family transcriptional regulator	-	D5AFU0	Predicted transcriptional regulator	-	-	-	-	-	-	COG1695	DNA-binding transcriptional regulator, PadR family	K	Transcription ;	-	-	-
SSU05_0364	19.5794266666667	40.8958833333333	-1.06042	0.00699412462743	0.031127099029926	down	SSU05_0364	89	80	48	155	220	148	22.9446	22.4062	13.3874	44.147	41.0739	37.4668	ABP89331.1	hypothetical protein	protein-coding	-	-	-	-	A0A0H3MTP7	Uncharacterized protein	-	-	-	-	-	-	-	-	-	-	-	-	-
SSU05_1202	7.7316	3.64606333333333	1.08867969052033	0.007003238509269	0.031127099029926	up	SSU05_1202	95	76	98	40	45	58	7.77014	6.75315	8.67151	3.61446	2.66544	4.65829	ABP90168.1	Isocitrate dehydrogenase	protein-coding	K00031	IDH1	isocitrate dehydrogenase	[EC:1.1.1.42]	A0A2K1T122	Isocitrate dehydrogenase [NADP] (EC 1.1.1.42)	icd	glyoxylate cycle [GO:0006097]; tricarboxylic acid cycle [GO:0006099]	-	GO:0000287; GO:0004450; GO:0006097; GO:0006099; GO:0051287	isocitrate dehydrogenase (NADP+) activity [GO:0004450]; magnesium ion binding [GO:0000287]; NAD binding [GO:0051287]	-	COG0538	Isocitrate dehydrogenase	C	Energy production and conversion ;	-	-	-
SSU05_1780	379.780723333333	766.997686666667	-1.01406	0.007094194255425	0.031466886175904	down	SSU05_1780	2514	3105	4493	6751	10035	7109	266.498	357.583	515.262	790.632	770.365	739.996	ABP90746.1	mannose-specific PTS IID	protein-coding	K02796	manZ	mannose PTS system EIID component	-	A0A0H3MXK0	Mannose-specific phosphotransferase system (PTS), IID component (EC 2.7.1.69)	manN	phosphoenolpyruvate-dependent sugar phosphotransferase system [GO:0009401]	membrane [GO:0016020]	GO:0009401; GO:0016020; GO:0103111	D-glucosamine PTS permease activity [GO:0103111]	-	COG3716	Phosphotransferase system, mannose/fructose/N-acetylgalactosamine-specific component IID	G	Carbohydrate transport and metabolism ;	-	-	-
SSU05_1205	5.29175333333333	2.54077666666667	1.05926147746043	0.007174981225565	0.031711589194003	up	SSU05_1205	135	115	165	59	80	89	4.88816	4.52373	6.46337	2.36016	2.09775	3.16442	ABP90171.1	Aconitase A	protein-coding	K01681	ACO	aconitate hydratase	[EC:4.2.1.3]	A0A2K1T114	Aconitate hydratase (Aconitase) (EC 4.2.1.3)	citB	citrate metabolic process [GO:0006101]; tricarboxylic acid cycle [GO:0006099]	cytosol [GO:0005829]	GO:0003994; GO:0005829; GO:0006099; GO:0006101; GO:0030350; GO:0046872; GO:0051539	4 iron, 4 sulfur cluster binding [GO:0051539]; aconitate hydratase activity [GO:0003994]; iron-responsive element binding [GO:0030350]; metal ion binding [GO:0046872]	-	COG1048	Aconitase A	C	Energy production and conversion ;	-	-	-
SSU05_2085	1328.62	2679.23	-1.01187	0.007178603178541	0.031711589194003	down	SSU05_2085	11396	11570	7230	15382	23693	30499	1428.96	1576.12	980.777	2130.88	2151.49	3755.32	ABP91051.1	ATP-binding ABC transport protein	protein-coding	K11710	troB	manganese/zinc/iron transport system ATP- binding protein	[EC:7.2.2.5]	A0A0K2E8X8	ABC transporter ATP-binding protein (Manganese transport system ATP-binding protein MntB)	mntB	-	ATP-binding cassette (ABC) transporter complex [GO:0043190]	GO:0005524; GO:0016887; GO:0042626; GO:0043190	ATP binding [GO:0005524]; ATP hydrolysis activity [GO:0016887]; ATPase-coupled transmembrane transporter activity [GO:0042626]	-	COG1121	ABC-type Mn2+/Zn2+ transport system, ATPase component	P	Inorganic ion transport and metabolism ;	-	-	VFG034207|||WP_000983720) (sitB) iron/manganese ABC transporter ATP-binding protein SitB |||||
SSU05_1131	18.8498	8.56797666666667	1.11913760978275	0.007215625040523	0.031810346977428	up	SSU05_1131	43	45	87	22	52	23	13.0727	14.8626	28.614	7.38918	11.4485	6.8662	ABP90097.1	Predicted transcriptional regulator	protein-coding	K10947	K10947	PadR family transcriptional regulator	-	D5AHY6	Transcriptional regulator PadR-like protein	-	-	-	GO:0003677	DNA binding [GO:0003677]	-	COG1695	DNA-binding transcriptional regulator, PadR family	K	Transcription ;	-	-	-
SSU05_0813	911.008136666667	452.244483333333	1.0102500397533	0.007311400520221	0.032167196203568	up	SSU05_0813	5820	5688	6782	2993	5375	2444	822.602	873.401	1037.02	467.36	550.17	339.204	ABP89780.1	Predicted EndoIII-related endonuclease	protein-coding	K10773	NTHL1	endonuclease III	[EC:3.2.2.- 4.2.99.18]	D5AHD8	Endonuclease III (EC 4.2.99.18) (DNA-(apurinic or apyrimidinic site) lyase)	nth	base-excision repair, AP site formation [GO:0006285]	-	GO:0003677; GO:0004519; GO:0006285; GO:0019104; GO:0046872; GO:0051539; GO:0140078	4 iron, 4 sulfur cluster binding [GO:0051539]; class I DNA-(apurinic or apyrimidinic site) endonuclease activity [GO:0140078]; DNA binding [GO:0003677]; DNA N-glycosylase activity [GO:0019104]; endonuclease activity [GO:0004519]; metal ion binding [GO:0046872]	-	COG0177	Endonuclease III	L	Replication, recombination and repair ;	-	-	-
SSU05_0167	270.130763333333	544.083	-1.01017	0.007342030018865	0.03223656500186	down	SSU05_0167	1521	2236	2927	4292	6146	5236	173.199	276.614	360.58	539.949	506.826	585.474	ABP89137.1	probable transcriptional regulator	protein-coding	-	-	-	-	A0A0K2E359	Transcriptional regulator (HTH-type transcriptional activator RhaS)	melR	-	-	GO:0003700; GO:0043565	DNA-binding transcription factor activity [GO:0003700]; sequence-specific DNA binding [GO:0043565]	-	-	-	-	-	-	-	-
SSU05_1848	33.8704866666667	16.1181366666667	1.07301951616433	0.007441064657671	0.032605392409066	up	SSU05_1848	117	94	86	44	58	59	38.0848	33.2416	30.285	15.8233	13.6724	18.8587	ABP90814.1	Predicted nucleic-acid-binding protein implicated in transcription termination	protein-coding	K07742	ylxR	uncharacterized protein	-	G7SIC2	Nucleic-acid-binding protein implicated in transcription termination	-	-	-	-	-	-	COG2740	Predicted RNA-binding protein YlxR, DUF448 family	R	General function prediction only ;	-	-	-
SSU05_2036	655.006483333333	325.934463333333	1.00688986366506	0.007536257471903	0.032955932372092	up	SSU05_2036	3999	3578	4716	2026	2978	2106	605.025	588.098	771.897	338.641	326.286	312.877	ABP91002.1	ABC-type multidrug transport system, ATPase and permease component	protein-coding	-	-	-	-	-	-	-	-	-	-	-	-	-	-	-	-	ARO:3003949|efrB|efrB is a part of the EfrAB efflux pump, and both efrA and efrB are necessary to confer multidrug resistance.	-	-
SSU05_1496	207.901976666667	103.459	1.00668473939754	0.007613979418001	0.033228815608941	up	SSU05_1496	2389	2538	2256	1027	1808	1356	196.395	226.67	200.64	93.2747	107.638	109.463	ABP90462.1	Predicted permease	protein-coding	-	-	-	-	D5AIW9	Predicted permease	-	transmembrane transport [GO:0055085]	plasma membrane [GO:0005886]	GO:0005886; GO:0055085	-	-	COG0628	Predicted PurR-regulated permease PerM	R	General function prediction only ;	-	-	-
SSU05_0850	162.443196666667	80.6790266666667	1.00954305460323	0.00768189920758	0.033457910404097	up	SSU05_0850	1147	805	969	468	708	504	182.083	138.832	166.415	82.0785	81.3936	78.565	ABP89816.1	Putative translation factor (SUA5)	protein-coding	K07566	tsaC	L-threonylcarbamoyladenylate synthase	[EC:2.7.7.87]	D5AHH1	L-threonylcarbamoyladenylate synthase (EC 2.7.7.87) (L-threonylcarbamoyladenylate synthase)	-	regulation of translational fidelity [GO:0006450]	cytoplasm [GO:0005737]	GO:0000049; GO:0003725; GO:0005737; GO:0006450; GO:0016779	double-stranded RNA binding [GO:0003725]; nucleotidyltransferase activity [GO:0016779]; tRNA binding [GO:0000049]	-	COG0009	tRNA A37 threonylcarbamoyladenosine synthetase subunit TsaC/SUA5/YrdC	J	Translation, ribosomal structure and biogenesis ;	-	-	-
SSU05_1884	338.463236666667	169.034086666667	1.00168210621352	0.007881877352964	0.034260104165488	up	SSU05_1884	3272	2421	3311	1118	1822	2222	350.307	281.59	383.493	132.238	141.265	233.6	ABP90850.1	Membrane protease subunit	protein-coding	-	-	-	-	A0A0H3N1M3	Membrane protein	-	-	membrane [GO:0016020]	GO:0016020	-	-	COG0330	Regulator of protease activity HflC, stomatin/prohibitin superfamily	O	Posttranslational modification, protein turnover, chaperones ;	-	-	-
SSU05_2173	457.147	913.988023333333	-0.999537	0.007959341436511	0.034527623151584	no	SSU05_2173	2673	2955	2154	5251	9289	3965	446.317	536.03	389.093	968.644	1123.22	650.1	ABP91139.1	LysM repeat protein	protein-coding	-	-	-	-	A0A0Z8K238	LysM repeat-containing protein (EC 3.5.1.28) (Peptidoglycan-binding protein LysM)	xlyA_2	-	-	GO:0008745	N-acetylmuramoyl-L-alanine amidase activity [GO:0008745]	-	COG1388	LysM repeat	M	Cell wall/membrane/envelope biogenesis ;	-	-	-
SSU05_0287	272.391793333333	136.462	0.997208824585409	0.008128935210126	0.035192935071383	no	SSU05_0287	4013	3734	3745	1620	2334	2640	270.547	273.486	273.142	120.661	113.953	174.771	ABP89255.1	ABC-type cobalt transport system, ATPase component	protein-coding	K01552	ecfA	energy-coupling factor transport system ATP-binding protein	[EC:7.-.-.-]	D5AFW3	ABC transporter component protein	-	-	ATP-binding cassette (ABC) transporter complex [GO:0043190]	GO:0005524; GO:0016887; GO:0042626; GO:0043190	ATP binding [GO:0005524]; ATP hydrolysis activity [GO:0016887]; ATPase-coupled transmembrane transporter activity [GO:0042626]	-	COG1122	Energy-coupling factor transporter ATP-binding protein EcfA2	PR	Inorganic ion transport and metabolism ; General function prediction only ;	-	-	-
SSU05_0076	229.479	114.572	1.00250861410635	0.008215331884163	0.035446033262522	up	SSU05_0076	985	573	785	378	473	475	276.02	174.44	237.978	117.024	95.9878	130.704	ABP89048.1	Ribosomal protein L22	protein-coding	K02890	RP-L22	large subunit ribosomal protein L22	-	A0A075SGR3	Large ribosomal subunit protein uL22	rplV	translation [GO:0006412]	cytosolic large ribosomal subunit [GO:0022625]	GO:0003735; GO:0006412; GO:0019843; GO:0022625	rRNA binding [GO:0019843]; structural constituent of ribosome [GO:0003735]	-	COG0091	Ribosomal protein L22	J	Translation, ribosomal structure and biogenesis ;	-	-	-
SSU05_1451	219.212906666667	436.934286666667	-0.995064	0.008220080558344	0.035446033262522	no	SSU05_1451	3312	3366	3424	6561	9746	7095	204.075	225.321	228.243	446.63	434.888	429.285	ABP90417.1	type I restriction-modification system, S subunit	protein-coding	K01154	hsdS	type I restriction enzyme, S subunit	[EC:3.1.21.3]	A0A6A9Q6N7	Type I restriction-modification system, S subunit	-	DNA restriction-modification system [GO:0009307]	-	GO:0003677; GO:0009307	DNA binding [GO:0003677]	-	COG0732	Restriction endonuclease S subunit	V	Defense mechanisms ;	-	-	-
SSU05_2084	1423.72290666667	2832.14561333333	-0.992213	0.008355568715285	0.035958786792564	no	SSU05_2084	13719	13809	9348	19757	28918	35115	1508.89	1650	1112.28	2400.67	2303.32	3792.45	ABP91050.1	Mn2+/Zn2+ ABC transporter permease	protein-coding	K11708	troC	manganese/zinc/iron transport system permease protein	-	D5AEV5	Zinc transport system membrane protein troC	-	response to zinc ion [GO:0010043]; transmembrane transport [GO:0055085]	ATP-binding cassette (ABC) transporter complex [GO:0043190]	GO:0010043; GO:0043190; GO:0055085	-	-	COG1108	ABC-type Mn2+/Zn2+ transport system, permease component	P	Inorganic ion transport and metabolism ;	-	-	-
SSU05_0163	17.4521266666667	7.02810666666667	1.35285043928577	0.008381295147448	0.035998077573892	up	SSU05_0163	20	17	14	2	1	19	19.5307	18.0353	14.7904	2.15772	0.70719	18.2194	ABP89133.1	hypothetical protein	protein-coding	-	-	-	-	-	-	-	-	-	-	-	-	-	-	-	-	-	-	-
SSU05_0283	619.895173333333	312.041316666667	0.990295132389646	0.008504174385219	0.036453664508974	no	SSU05_0283	10185	9479	10085	4160	6043	6956	603.342	610.032	646.312	272.254	259.243	404.627	ABP89251.1	ABC-type transport system involved in cytochrome bd biosynthesis, ATPase and permease component	protein-coding	K06148	ABCC-BAC	ATP-binding cassette, subfamily C, bacterial	-	A0A0Z8HPU1	ABC transporter ATP-binding protein/permease	-	-	membrane [GO:0016020]	GO:0005524; GO:0016020; GO:0016887; GO:0034040; GO:0140359	ABC-type transporter activity [GO:0140359]; ATP binding [GO:0005524]; ATP hydrolysis activity [GO:0016887]; ATPase-coupled lipid transmembrane transporter activity [GO:0034040]	-	COG4988	ABC-type transport system involved in cytochrome bd biosynthesis, ATPase and permease components	CO	Energy production and conversion ; Posttranslational modification, protein turnover, chaperones ;	-	-	-
SSU05_0371	2509.37893666667	4986.16	-0.990556	0.008525443915337	0.036472757105258	no	SSU05_0371	2560	2673	2939	4717	6563	7343	2229.67	2529.22	2769.25	4538.83	4139.55	6280.1	ABP89338.1	Histone acetyltransferase HPA2 and related acetyltransferases	protein-coding	-	-	-	-	A0A4T2GJS0	Histone acetyltransferase	-	-	-	GO:0016740	transferase activity [GO:0016740]	-	-	-	-	-	-	-	-
SSU05_0073	558.133863333333	280.842	0.990625714238526	0.008693844866503	0.037119979361111	no	SSU05_0073	2008	1356	1585	835	1375	709	647.091	474.732	552.579	297.28	320.89	224.358	ABP89045.1	Ribosomal protein L23	protein-coding	K02892	RP-L23	large subunit ribosomal protein L23	-	A0AA87F8N9	Large ribosomal subunit protein uL23	rplW	-	ribosome [GO:0005840]	GO:0005840	-	-	COG0089	Ribosomal protein L23	J	Translation, ribosomal structure and biogenesis ;	-	-	-
SSU05_1811	241.313	121.692886666667	0.987486857642849	0.008777024193387	0.037345028405347	no	SSU05_1811	3093	3187	3368	1517	2716	1528	219.546	245.762	258.631	118.962	139.613	106.503	ABP90777.1	Aspartokinase	protein-coding	K00928	lysC	aspartate kinase	[EC:2.7.2.4]	D5AJS2	Aspartokinase (EC 2.7.2.4)	-	homoserine biosynthetic process [GO:0009090]; lysine biosynthetic process via diaminopimelate [GO:0009089]; phosphorylation [GO:0016310]; threonine biosynthetic process [GO:0009088]	cytosol [GO:0005829]	GO:0004072; GO:0005524; GO:0005829; GO:0009088; GO:0009089; GO:0009090; GO:0016310	aspartate kinase activity [GO:0004072]; ATP binding [GO:0005524]	-	COG0527	Aspartokinase	E	Amino acid transport and metabolism ;	-	-	-
SSU05_0993	272.283	539.844953333333	-0.987483	0.008797720485026	0.037345028405347	no	SSU05_0993	1375	1945	1087	2850	5015	2512	240.817	370.076	205.957	551.451	636.072	432.013	ABP89959.1	hypothetical protein	protein-coding	-	-	-	-	D5AHM0	BS_ykrK family protein	-	-	-	-	-	-	COG0789	DNA-binding transcriptional regulator, MerR family	K	Transcription ;	-	-	-
SSU05_2083	1802.51626666667	3568.51184333333	-0.985298	0.008806850056511	0.037345028405347	no	SSU05_2083	18059	17068	11459	24338	35363	45324	1993.02	2046.39	1368.13	2967.44	2826.31	4911.79	ABP91049.1	zinc ABC transporter, permease protein	protein-coding	K11709	troD	manganese/zinc/iron transport system permease protein	-	D5AEV4	Permease:zinc ABC transporter	-	response to zinc ion [GO:0010043]; transmembrane transport [GO:0055085]	ATP-binding cassette (ABC) transporter complex [GO:0043190]	GO:0010043; GO:0043190; GO:0055085	-	-	-	-	-	-	-	-	-
SSU05_1856	675.539	1338.07005666667	-0.986081	0.008822041721842	0.037345028405347	no	SSU05_1856	1957	3588	2610	5182	8698	5261	456.997	910.253	659.366	1336.9	1470.93	1206.38	ABP90822.1	Diadenosine tetraphosphate (Ap4A) hydrolase and other HIT family hydrolases	protein-coding	K02503	HINT1_2	histidine triad (HIT) family protein	[EC:3.9.1.-]	A0A0Z9PVT9	Diadenosine tetraphosphate (Ap4A) hydrolase and other HIT family hydrolases	hit_2	nucleotide metabolic process [GO:0009117]	-	GO:0009117; GO:0016787	hydrolase activity [GO:0016787]	-	COG0537	Diadenosine tetraphosphate (Ap4A) hydrolase or other HIT family hydrolase	FGR	Nucleotide transport and metabolism ; Carbohydrate transport and metabolism ; General function prediction only ;	-	-	-
SSU05_0421	285.035	564.356176666667	-0.985443	0.008832641573049	0.037345028405347	no	SSU05_0421	4605	4322	4599	9532	12859	8577	275.835	281.249	298.02	630.785	557.799	504.484	ABP89388.1	Predicted HD superfamily hydrolase	protein-coding	K18682	rny	ribonucrease Y	[EC:3.1.-.-]	A0A0N0DNT7	Ribonuclease Y (RNase Y) (EC 3.1.-.-)	rny	mRNA catabolic process [GO:0006402]	plasma membrane [GO:0005886]	GO:0003723; GO:0004521; GO:0005886; GO:0006402	RNA binding [GO:0003723]; RNA endonuclease activity [GO:0004521]	COG1418;	COG4372	Uncharacterized conserved protein, contains DUF3084 domain	S	Function unknown ;	-	-	-
SSU05_0700	153.479	77.2183033333333	0.990707706918169	0.008888751242628	0.037465312511422	no	SSU05_0700	810	931	1037	431	689	515	126.712	158.224	175.5	74.4886	78.0558	79.1106	ABP89666.1	ATPase (PilT family)	protein-coding	-	-	-	-	D5AH33	ATPase (PilT family)	-	-	-	-	-	-	-	-	-	-	-	-	-
SSU05_1192	8.84910333333333	2.97744666666667	1.4919998527994	0.008895636672836	0.037465312511422	up	SSU05_1192	17	7	10	4	9	1	12.7404	5.69926	8.10768	3.31185	4.88458	0.73591	ABP90158.1	dsRNA-specific ribonuclease	protein-coding	-	-	-	-	-	-	-	-	-	-	-	-	-	-	-	-	-	-	-
SSU05_1184	672.552	340.575406666667	0.981621208464273	0.009087390231558	0.038198739171026	no	SSU05_1184	6524	9252	13384	4946	7965	4576	423.871	653.045	940.739	355.019	374.763	291.944	ABP90150.1	Glucose-6-phosphate 1-dehydrogenase	protein-coding	K00036	G6PD	glucose-6-phosphate 1-dehydrogenase	[EC:1.1.1.49 1.1.1.363]	D5AI35	Glucose-6-phosphate 1-dehydrogenase (G6PD) (EC 1.1.1.49)	zwf	glucose metabolic process [GO:0006006]; pentose-phosphate shunt, oxidative branch [GO:0009051]	cytosol [GO:0005829]	GO:0004345; GO:0005829; GO:0006006; GO:0009051; GO:0050661	glucose-6-phosphate dehydrogenase activity [GO:0004345]; NADP binding [GO:0050661]	-	COG0364	Glucose-6-phosphate 1-dehydrogenase	G	Carbohydrate transport and metabolism ;	-	-	-
SSU05_0506	124.438	245.823196666667	-0.98215	0.009153229868621	0.038270533964521	no	SSU05_0506	1615	1574	1531	3295	4777	2791	121.033	128.152	124.129	272.814	259.262	205.393	ABP89472.1	Collagenase and related protease	protein-coding	K08303	prtC	U32 family peptidase	[EC:3.4.-.-]	A0A0H3N2F9	Peptidase	-	cellular biosynthetic process [GO:0044249]; organic substance biosynthetic process [GO:1901576]; proteolysis [GO:0006508]	cytosol [GO:0005829]	GO:0005829; GO:0006508; GO:0008233; GO:0044249; GO:1901576	peptidase activity [GO:0008233]	-	COG0826	Collagenase-like protease, PrtC family	O	Posttranslational modification, protein turnover, chaperones ;	-	-	-
SSU05_1620	837.217	424.113813333333	0.981065365521058	0.009169804998472	0.038270533964521	no	SSU05_1620	4503	4603	5696	2312	3914	2594	721.95	801.74	987.959	409.517	454.441	408.384	ABP90586.1	Putative NADPH-quinone reductase (modulator of drug activity B)	protein-coding	K00355	NQO1	NAD(P)H dehydrogenase (quinone)	[EC:1.6.5.2]	A0A2K1SJJ9	Putative NADPH-quinone reductase (Modulator of drug activity B)	kefF	-	cytosol [GO:0005829]	GO:0003955; GO:0005829	NAD(P)H dehydrogenase (quinone) activity [GO:0003955]	-	COG2249	Putative NADPH-quinone reductase (modulator of drug activity B)	R	General function prediction only ;	-	-	-
SSU05_0520	196.781343333333	388.835	-0.982537	0.009170478554978	0.038270533964521	no	SSU05_0520	1210	1327	1088	2702	3945	1755	186.569	222.287	181.488	460.276	440.508	265.721	ABP89486.1	Fructose-2,6-bisphosphatase	protein-coding	-	-	-	-	A0A075SGS6	Phosphoglycerate mutase	-	-	cytoplasm [GO:0005737]	GO:0005737; GO:0016791	phosphatase activity [GO:0016791]	-	COG0406	Broad specificity phosphatase PhoE	G	Carbohydrate transport and metabolism ;	-	-	-
SSU05_2002	35.4507633333333	71.4917466666667	-1.01138	0.009175047331282	0.038270533964521	down	SSU05_2002	112	102	93	202	324	198	36.8293	36.4387	33.0843	73.3846	77.1564	63.9343	ABP90968.1	Uncharacterized protein conserved in bacteria	protein-coding	-	-	-	-	D5AKA9	DUF1697 domain-containing protein	-	-	-	-	-	-	COG3797	Uncharacterized conserved protein, DUF1697 family	S	Function unknown ;	-	-	-
SSU05_1360	457.024	231.3	0.982140923293447	0.009215135945344	0.038363972870349	no	SSU05_1360	1870	2426	1931	674	1655	1420	388.787	547.959	434.326	154.813	249.183	289.902	ABP90326.1	Response regulator consisting of a CheY-like receiver domain and a winged-helix DNA-binding domain	protein-coding	K07668	vicR	two-component system, OmpR family, response regulator VicR	-	G7SGQ1	Transcriptional regulatory protein WalR	vicR	regulation of DNA-templated transcription [GO:0006355]	cytosol [GO:0005829]; protein-DNA complex [GO:0032993]	GO:0000156; GO:0000976; GO:0005829; GO:0006355; GO:0032993	phosphorelay response regulator activity [GO:0000156]; transcription cis-regulatory region binding [GO:0000976]	-	COG0745	DNA-binding response regulator, OmpR family, contains REC and winged-helix (wHTH) domain	TK	Signal transduction mechanisms ; Transcription ;	ARO:3002928|vanR gene in vanM cluster|Also known as vanRM, is a vanR variant found in the vanM gene cluster.	ardb_44|vanrc|vanc,vanxyc,vant,vansc|vancomycin|vanc|VanC type vancomycin resistance operon genes, which can synthesize peptidoglycan with modified C-terminal D-Ala-D-Ala to D-alanine--D-serine.	VFG031731|||WP_011558087) (regX3) two-component sensory transduction protein RegX |||||
SSU05_0679	341.005	172.683526666667	0.981456847129222	0.009268153229414	0.038510774625667	no	SSU05_0679	2168	2174	1799	1202	1831	637	342.476	373.094	307.444	209.775	209.465	98.8107	ABP89645.1	hypothetical protein	protein-coding	-	-	-	-	D5AH11	DUF3885 domain-containing protein	-	-	-	-	-	-	-	-	-	-	-	-	-
SSU05_0689	197.722343333333	100.061	0.982246679675416	0.009319254416909	0.038649068509131	no	SSU05_0689	1746	1286	1076	532	1081	824	240.453	192.404	160.31	80.9423	107.811	111.431	ABP89655.1	Phosphopantothenoylcysteine synthetase/decarboxylase	protein-coding	K21977	coaB	phosphopantothenate---cysteine ligase (CTP)	[EC:6.3.2.5]	A0A0H3N4P3	Pantothenate metabolism flavoprotein	dpfB	coenzyme A biosynthetic process [GO:0015937]	-	GO:0003824; GO:0015937	catalytic activity [GO:0003824]	-	COG0452	Phosphopantothenoylcysteine synthetase/decarboxylase	H	Coenzyme transport and metabolism ;	-	-	-
SSU05_1836	158.742	312.553	-0.977365	0.009495602941115	0.039305272479537	no	SSU05_1836	1495	1634	1485	3134	4414	2997	145.992	173.351	156.884	338.115	312.156	287.387	ABP90802.1	lipoate-protein ligase	protein-coding	K03800	lplA	lipoate---protein ligase	[EC:6.3.1.20]	A0A2K1SJ56	lipoate--protein ligase (EC 6.3.1.20)	lplJ	protein modification process [GO:0036211]	cytosol [GO:0005829]	GO:0005524; GO:0005829; GO:0016979; GO:0017118; GO:0036211	ATP binding [GO:0005524]; lipoate-protein ligase activity [GO:0016979]; lipoyltransferase activity [GO:0017118]	-	COG0095	Lipoate-protein ligase A	H	Coenzyme transport and metabolism ;	-	-	VFG019362|VF0347|LplA1|WP_003729879) (lplA1) lipoate protein ligase |Nutritional/Metabolic factor|||Necessary for efficient intracellular proliferation of L. monocytogenes|A lipoate protein ligase involved in modification of E2 subunits of the pyruvate dehydrogenase enzyme (PDH) complex
SSU05_1249	129.404173333333	65.7510366666667	0.976502967784982	0.009745883881065	0.040264423120058	no	SSU05_1249	1235	1251	1455	551	991	806	115.025	126.581	146.606	56.6964	66.8422	73.7146	ABP90215.1	3-deoxy-D-arabino-heptulosonate 7-phosphate (DAHP) synthase	protein-coding	K01626	E2.5.1.54	3-deoxy-7-phosphoheptulonate synthase	[EC:2.5.1.54]	A0A2K1T0W6	Phospho-2-dehydro-3-deoxyheptonate aldolase (EC 2.5.1.54)	aroF_1	amino acid biosynthetic process [GO:0008652]; aromatic amino acid family biosynthetic process [GO:0009073]; chorismate biosynthetic process [GO:0009423]	cytoplasm [GO:0005737]	GO:0003849; GO:0005737; GO:0008652; GO:0009073; GO:0009423	3-deoxy-7-phosphoheptulonate synthase activity [GO:0003849]	-	COG0722	3-deoxy-D-arabino-heptulosonate 7-phosphate (DAHP) synthase	E	Amino acid transport and metabolism ;	-	-	-
SSU05_2129	2274.14	4454.66842333333	-0.969982	0.009903368956878	0.040837276173892	no	SSU05_2129	11497	10041	8839	16926	25031	26267	2453.63	2328.03	2040.76	3990.77	3868.6	5504.63	ABP91095.1	Permease of the major facilitator superfamily	protein-coding	-	-	-	-	A0A822VYF3	Major facilitator superfamily permease	-	-	membrane [GO:0016020]	GO:0016020	-	-	-	-	-	-	-	-	-
SSU05_0915	19.0663666666667	38.1428933333333	-0.998959	0.009950688935216	0.040954543264675	no	SSU05_0915	124	93	107	212	298	236	20.8124	16.9578	19.4289	39.311	36.2216	38.896	ABP89881.1	hypothetical protein	protein-coding	-	-	-	-	A0A0Z9MT61	Tn5252, orf 10 protein	-	-	-	-	-	-	-	-	-	-	-	-	-
SSU05_1630	525.921	1029.24506666667	-0.96863	0.010068819700958	0.041337943491439	no	SSU05_1630	2951	2877	2665	5125	7560	6515	519.66	550.399	507.705	997.063	964.103	1126.57	ABP90596.1	transcriptional repressor PadR	protein-coding	K26739	padR	PadR family transcriptional regulator, phenolic acid-responsive transcriptional regulator	-	D5AJA3	Transcriptional regulator protein	-	-	-	-	-	-	-	-	-	-	-	-	-
SSU05_0225	282.492863333333	553.064	-0.969191	0.01008196039971	0.041337943491439	no	SSU05_0225	1566	1739	1911	2787	4258	4735	240.311	289.914	317.253	472.495	473.194	713.502	ABP89193.1	Signal peptidase I	protein-coding	K03100	lepB	signal peptidase I	[EC:3.4.21.89]	A0A0Z8KRC5	Signal peptidase I (EC 3.4.21.89)	spsB_1	signal peptide processing [GO:0006465]; thylakoid membrane organization [GO:0010027]	plasma membrane [GO:0005886]	GO:0004252; GO:0005886; GO:0006465; GO:0010027	serine-type endopeptidase activity [GO:0004252]	-	COG0681	Signal peptidase I	U	Intracellular trafficking, secretion, and vesicular transport ;	-	-	-
SSU05_0423	1286.13058333333	2514.19248666667	-0.967052	0.010163666159343	0.041594324338896	no	SSU05_0423	3632	4376	3869	8050	11842	7237	1114.7	1459.07	1284.62	2729.52	2632.02	2181.04	ABP89390.1	DNA-directed RNA polymerase, subunit K/omega	protein-coding	K03060	rpoZ	DNA-directed RNA polymerase subunit omega	[EC:2.7.7.6]	A0A075SGG1	DNA-directed RNA polymerase subunit omega (RNAP omega subunit) (EC 2.7.7.6) (RNA polymerase omega subunit) (Transcriptase subunit omega)	rpoZ	DNA-templated transcription [GO:0006351]	DNA-directed RNA polymerase complex [GO:0000428]	GO:0000428; GO:0003677; GO:0003899; GO:0006351	DNA binding [GO:0003677]; DNA-directed 5'-3' RNA polymerase activity [GO:0003899]	-	COG1758	DNA-directed RNA polymerase, subunit K/omega	K	Transcription ;	-	-	-
SSU05_0332	32.4274	63.3544266666667	-0.966216	0.010444017890635	0.042661157824457	no	SSU05_0332	717	722	1291	1399	2278	2512	24.0685	26.3302	46.8835	51.8831	55.3778	82.8024	ABP89300.1	hypothetical protein	protein-coding	-	-	-	-	A0A2K1T1X9	Streptococcal histidine triad-family protein	-	-	-	-	-	-	-	-	-	-	-	-	-
SSU05_1709	172.768113333333	336.756	-0.962839	0.010541136515845	0.042976926885088	no	SSU05_1709	2036	2832	1875	4292	6041	4891	147.773	223.305	147.226	344.157	317.526	348.585	ABP90675.1	cysteine aminopeptidase C	protein-coding	K01372	BLMH	bleomycin hydrolase	[EC:3.4.22.40]	D5AJI1	Aminopeptidase	-	homocysteine catabolic process [GO:0043418]; proteolysis [GO:0006508]; response to toxic substance [GO:0009636]	cytoplasm [GO:0005737]	GO:0005737; GO:0006508; GO:0009636; GO:0043418; GO:0070005	cysteine-type aminopeptidase activity [GO:0070005]	-	COG3579	Aminopeptidase C	E	Amino acid transport and metabolism ;	-	-	-
SSU05_1807	1248.27724333333	641.577306666667	0.960231177879217	0.010673008309394	0.043432936253423	no	SSU05_1807	12703	10803	12427	5461	8630	7320	1255.71	1160.15	1328.97	596.395	617.797	710.539	ABP90773.1	3-oxoacyl-[acyl-carrier-protein] synthase III	protein-coding	K00648	fabH	3-oxoacyl-[acyl-carrier-protein] synthase III	[EC:2.3.1.180]	A0A2K1SZV2	Beta-ketoacyl-[acyl-carrier-protein] synthase III (Beta-ketoacyl-ACP synthase III) (KAS III) (EC 2.3.1.180) (3-oxoacyl-[acyl-carrier-protein] synthase 3) (3-oxoacyl-[acyl-carrier-protein] synthase III)	fabH	fatty acid biosynthetic process [GO:0006633]	cytoplasm [GO:0005737]	GO:0004315; GO:0005737; GO:0006633; GO:0033818	3-oxoacyl-[acyl-carrier-protein] synthase activity [GO:0004315]; beta-ketoacyl-acyl-carrier-protein synthase III activity [GO:0033818]	-	COG0332	3-oxoacyl-[acyl-carrier-protein] synthase III	I	Lipid transport and metabolism ;	-	-	-
SSU05_0434	436.751463333333	849.781873333333	-0.960202	0.01079925775493	0.043864400880979	no	SSU05_0434	1933	1548	1319	2895	4565	3366	502.356	437.057	370.841	831.202	859.156	858.988	ABP89401.1	Predicted RNA binding protein (contains ribosomal protein S1 domain)	protein-coding	K07570	GSP13	general stress protein 13	-	A0A0H3MXW2	S1 RNA binding domain protein	-	translation [GO:0006412]	-	GO:0003729; GO:0003735; GO:0006412	mRNA binding [GO:0003729]; structural constituent of ribosome [GO:0003735]	-	COG1098	Predicted RNA-binding protein, contains ribosomal protein S1 (RPS1) domain	R	General function prediction only ;	-	-	-
SSU05_0443	22.5442	44.3187	-0.974068	0.01086010630747	0.044029103889537	no	SSU05_0443	217	181	188	391	471	448	23.7856	21.5536	22.2934	47.3488	37.3875	48.2198	ABP89410.1	Uncharacterized protein conserved in bacteria	protein-coding	K03565	recX	regulatory protein	-	D5AG94	Regulatory protein RecX	recX	regulation of DNA repair [GO:0006282]	cytoplasm [GO:0005737]	GO:0005737; GO:0006282	-	-	COG2137	SOS response regulatory protein OraA/RecX, interacts with RecA	O	Posttranslational modification, protein turnover, chaperones ;	-	-	-
SSU05_2181	339.836763333333	660.879286666667	-0.959442	0.010902778252149	0.04411963811364	no	SSU05_2181	1354	1087	1400	2478	3418	2711	340.887	297.309	381.314	689.241	623.182	670.215	ABP91147.1	Uncharacterized conserved protein	protein-coding	K14761	rlbA	ribosome-associated protein	-	A0A075SL79	Uncharacterized protein	-	-	-	GO:0003723	RNA binding [GO:0003723]	-	COG2501	Ribosome-associated protein YbcJ, S4-like RNA binding protein	J	Translation, ribosomal structure and biogenesis ;	-	-	-
SSU05_0669	303.35	155.842573333333	0.960399130470678	0.011086721645769	0.044780445530117	no	SSU05_0669	939	1011	1197	555	922	439	256.44	299.956	353.653	167.452	182.348	117.727	ABP89635.1	Arsenate reductase and related proteins, glutaredoxin family	protein-coding	-	-	-	-	G7SH98	Arsenate reductase	-	-	-	-	-	-	COG1393	Arsenate reductase and related proteins, glutaredoxin family	P	Inorganic ion transport and metabolism ;	-	-	-
SSU05_0564	2425.35	1251.67675333333	0.954316745483698	0.011128022332629	0.04486371828898	no	SSU05_0564	32127	29709	41482	19297	30416	13291	2139.08	2148.98	2987.99	1419.46	1466.59	868.974	ABP89530.1	Cps2A	protein-coding	K01005	tagT_U_V	polyisoprenyl-teichoic acid--peptidoglycan teichoic acid transferase	[EC:2.7.8.-]	A0A0H3N503	Integral membrane regulatory protein Wzg	wzg	DNA replication [GO:0006260]	membrane [GO:0016020]	GO:0006260; GO:0016020	-	-	COG1316	Anionic cell wall polymer biosynthesis enzyme, LytR-Cps2A-Psr (LCP) family	M	Cell wall/membrane/envelope biogenesis ;	-	-	VFG005839|VF0144|Capsule|YP_001197930) (SSU05_0564) Cps2A |Immune modulation|Ninety different capsule types have been identified. Each has a structurally distinct capsule, composed of repeating oligosaccharide units joined by glycosidic linkages||Resistant to complement deposition and masks cell wall-associated complement from being recognized by the complement receptors on phagocytes|
SSU05_0891	19.6006633333333	9.82229333333333	0.994964124690473	0.011202544080634	0.045080367552682	no	SSU05_0891	135	134	164	60	102	91	17.3325	18.6905	22.779	8.51054	9.48373	11.4726	ABP89857.1	ABC-type antimicrobial peptide transport system, ATPase component	protein-coding	K19083	braD	bacitracin transport system ATP-binding protein	-	A0A0M9FG65	Peptide ABC transporter ATPase (EC 3.6.3.-)	lolD_1	-	plasma membrane [GO:0005886]	GO:0005524; GO:0005886; GO:0016887; GO:0022857	ATP binding [GO:0005524]; ATP hydrolysis activity [GO:0016887]; transmembrane transporter activity [GO:0022857]	-	COG1136	ABC-type lipoprotein export system, ATPase component	M	Cell wall/membrane/envelope biogenesis ;	-	-	-
SSU05_0265	900.888456666667	464.893	0.954238990773916	0.011269201975023	0.045264627933008	no	SSU05_0265	3268	2987	3825	1920	3302	1002	829.239	823.418	1050.01	538.241	606.773	249.666	ABP89233.1	Putative effector of murein hydrolase LrgA	protein-coding	K06518	cidA	holin-like protein	-	D5AFU1	LrgA	-	-	plasma membrane [GO:0005886]	GO:0005886	-	-	COG1380	Putative effector of murein hydrolase LrgA, UPF0299 family	R	General function prediction only ;	-	-	-
SSU05_1029	1249.87	645.760223333333	0.952657167466717	0.011308148936133	0.045337107287378	no	SSU05_1029	7791	9012	10314	5223	8121	3256	1016.48	1277.36	1455.78	752.84	767.301	417.14	ABP89995.1	ABC-type polar amino acid transport system, ATPase component	protein-coding	K10038	glnQ	glutamine transport system ATP-binding protein	[EC:7.4.2.1]	D5AHQ0	Phosphate-transporting ATPase	-	-	-	GO:0005524; GO:0015424; GO:0016887	ABC-type amino acid transporter activity [GO:0015424]; ATP binding [GO:0005524]; ATP hydrolysis activity [GO:0016887]	-	COG1126	ABC-type polar amino acid transport system, ATPase component	E	Amino acid transport and metabolism ;	-	-	-
SSU05_1679	185.519236666667	359.115	-0.952861	0.011388522327675	0.045575101344513	no	SSU05_1679	1722	2012	1640	3475	5271	3404	168.67	214.102	173.785	376.044	373.895	327.407	ABP90645.1	Predicted secreted protein containing a PDZ domain	protein-coding	K07177	K07177	Lon-like protease	-	A0A2K1T047	endopeptidase La (EC 3.4.21.53)	ylbL	protein catabolic process [GO:0030163]; proteolysis [GO:0006508]	-	GO:0004176; GO:0004252; GO:0005524; GO:0006508; GO:0030163	ATP binding [GO:0005524]; ATP-dependent peptidase activity [GO:0004176]; serine-type endopeptidase activity [GO:0004252]	-	COG3480	Predicted secreted protein containing a PDZ domain	T	Signal transduction mechanisms ;	-	-	-
SSU05_1833	500.914773333333	258.863213333333	0.952298659656474	0.011493376666818	0.045910007348672	no	SSU05_1833	2785	1874	2656	1295	1953	1152	543.93	397.626	561.189	279.425	276.23	220.934	ABP90799.1	putative single-stranded DNA-binding protein	protein-coding	K03111	ssb	single-strand DNA-binding protein	-	A0A0H3MX30	Single-stranded DNA-binding protein (SSB)	ssb	DNA recombination [GO:0006310]; DNA repair [GO:0006281]; DNA replication [GO:0006260]	nucleoid [GO:0009295]	GO:0003697; GO:0006260; GO:0006281; GO:0006310; GO:0009295	single-stranded DNA binding [GO:0003697]	-	COG0629	Single-stranded DNA-binding protein	L	Replication, recombination and repair ;	-	-	-
SSU05_0271	39.9419333333333	77.8466966666667	-0.962792	0.011540192640398	0.046012275435702	no	SSU05_0271	218	288	207	517	779	342	34.6068	49.669	35.55	90.6722	89.5559	53.312	ABP89239.1	NTP pyrophosphohydrolase including oxidative damage repair enzyme	protein-coding	-	-	-	-	A0A0H3MT74	MutT/NUDIX hydrolase family protein	-	-	-	GO:0010945; GO:0046872	coenzyme A diphosphatase activity [GO:0010945]; metal ion binding [GO:0046872]	-	COG0494	8-oxo-dGTP pyrophosphatase MutT and related house-cleaning NTP pyrophosphohydrolases, NUDIX family	V	Defense mechanisms ;	-	-	-
SSU05_2021	293.579106666667	152.113573333333	0.948492585509719	0.011805242626153	0.04697155744121	no	SSU05_2021	2827	2855	2225	1471	2227	1101	298.695	327.714	254.329	171.709	170.401	114.23	ABP90987.1	Uncharacterized protein conserved in bacteria	protein-coding	-	-	-	-	D5AKC6	Uncharacterized conserved protein, phnB family	-	-	-	-	-	-	COG3865	Glyoxalase superfamily enzyme, possibly 3-demethylubiquinone-9 3-methyltransferase	R	General function prediction only ;	-	-	-
SSU05_0999	9.51076333333334	19.0174533333333	-0.996677	0.011824098830291	0.04697155744121	no	SSU05_0999	57	43	85	132	145	143	8.31159	6.81185	13.4088	21.2648	15.3119	20.4757	ABP89965.1	Nucleotide-binding protein implicated in inhibition of septum formation	protein-coding	K06287	yhdE	nucleoside triphosphate pyrophosphatase	[EC:3.6.1.-]	D5AHM6	dTTP/UTP pyrophosphatase (dTTPase/UTPase) (EC 3.6.1.9) (Nucleoside triphosphate pyrophosphatase) (Nucleotide pyrophosphatase) (Nucleotide PPase)	-	nucleotide metabolic process [GO:0009117]	cytoplasm [GO:0005737]	GO:0005737; GO:0009117; GO:0036218; GO:0036221	dTTP diphosphatase activity [GO:0036218]; UTP diphosphatase activity [GO:0036221]	-	COG0424	Predicted house-cleaning NTP pyrophosphatase, Maf/HAM1 superfamily	Q	Secondary metabolites biosynthesis, transport and catabolism ;	-	-	-
SSU05_1788	5.80574	2.16073666666667	1.45772100100804	0.012086777341967	0.047927276151238	up	SSU05_1788	14	8	10	6	4	3	7.27676	4.51739	5.62307	3.4454	1.50564	1.53117	ABP90754.1	hypothetical protein	protein-coding	-	-	-	-	-	-	-	-	-	-	-	-	-	-	-	-	-	-	-
SSU05_0070	735.261	382.426	0.942943410602367	0.012233869281532	0.048422011809566	no	SSU05_0070	4600	3038	3896	2072	3554	1465	837.502	600.902	767.38	416.77	468.594	261.914	ABP89042.1	ribosomal protein S10	protein-coding	K02946	RP-S10	small subunit ribosomal protein S10	-	A0A0H3N1I2	Small ribosomal subunit protein uS10	rpsJ	translation [GO:0006412]	small ribosomal subunit [GO:0015935]	GO:0000049; GO:0003735; GO:0006412; GO:0015935	structural constituent of ribosome [GO:0003735]; tRNA binding [GO:0000049]	-	COG0051	Ribosomal protein S10	J	Translation, ribosomal structure and biogenesis ;	-	-	-
SSU05_2168	1649.99870333333	3166.69842333333	-0.940507	0.012370405065629	0.048873239685519	no	SSU05_2168	5292	5373	5189	11127	16336	8157	1564.57	1725.76	1659.67	3634.39	3497.62	2368.09	ABP91134.1	transcriptional regulatory protein	protein-coding	-	-	-	-	D5AF26	Putative HTH-type transcriptional regulator ydeP	-	-	-	GO:0003677	DNA binding [GO:0003677]	-	COG1733	DNA-binding transcriptional regulator, HxlR family	K	Transcription ;	-	-	-
SSU05_0732	24.5776	47.8195	-0.959004	0.012476929066927	0.049204471174844	no	SSU05_0732	209	151	112	256	403	394	31.1813	24.4744	18.0771	42.1955	43.5416	57.7214	ABP89698.1	predicted phosphatase/phosphohexomutase	protein-coding	K19270	hxpA	mannitol-1-/sugar-/sorbitol-6-phosphatase	[EC:3.1.3.22 3.1.3.23 3.1.3.50]	A0A0H3MZZ8	Phosphatase	-	dephosphorylation [GO:0016311]; DNA repair [GO:0006281]	cytosol [GO:0005829]	GO:0005829; GO:0006281; GO:0008967; GO:0016311	phosphoglycolate phosphatase activity [GO:0008967]	-	-	-	-	-	-	-	-
SSU05_0511	187.121553333333	359.034513333333	-0.940124	0.01251156435362	0.049251511947371	no	SSU05_0511	1661	2311	1522	3326	4927	3993	160.26	242.238	158.867	354.532	344.262	378.31	ABP89477.1	hypothetical protein	protein-coding	K00383	GSR	glutathione reductase (NADPH)	[EC:1.8.1.7]	D5AGG0	Glutathione reductase	-	cell redox homeostasis [GO:0045454]; cellular response to oxidative stress [GO:0034599]; glutathione metabolic process [GO:0006749]	cytosol [GO:0005829]	GO:0004362; GO:0005829; GO:0006749; GO:0034599; GO:0045454; GO:0050660; GO:0050661	flavin adenine dinucleotide binding [GO:0050660]; glutathione-disulfide reductase (NADP) activity [GO:0004362]; NADP binding [GO:0050661]	-	COG1249	Pyruvate/2-oxoglutarate dehydrogenase complex, dihydrolipoamide dehydrogenase (E3) component or related enzyme	C	Energy production and conversion ;	-	-	-
SSU05_1130	75.2682233333333	39.0218	0.946648519067286	0.012549220874806	0.049310253763502	no	SSU05_1130	650	625	747	343	646	266	68.6776	71.7413	85.3858	40.0381	49.4294	27.5979	ABP90096.1	Predicted permease	protein-coding	K24180	mleP	malate permease and related proteins	-	D5AHY5	Auxin Efflux Carrier protein	-	-	membrane [GO:0016020]	GO:0016020	-	-	-	-	-	-	-	-	-
SSU05_0797	11730.2831233333	6123.2	0.937861864902573	0.012577028619573	0.04933015384422	no	SSU05_0797	29441	25873	28566	15397	25615	10807	11713	11182.8	12295	6767.54	7380.1	4221.97	ABP89763.1	Predicted RNA-binding protein (contains KH domain)	protein-coding	K06960	K06960	uncharacterized protein	-	A0A075SDB1	RNA-binding protein KhpA (KH-domain protein A)	khpA	cell wall organization [GO:0071555]; peptidoglycan biosynthetic process [GO:0009252]; regulation of cell shape [GO:0008360]	cytoplasm [GO:0005737]	GO:0003723; GO:0005737; GO:0008360; GO:0009252; GO:0071555	RNA binding [GO:0003723]	-	COG1837	Predicted RNA-binding protein YlqC, contains KH domain, UPF0109 family	R	General function prediction only ;	-	-	-
SSU05_1784	281.742	146.849646666667	0.940070152373592	0.012633862883357	0.04946362562094	no	SSU05_1784	2316	1740	1882	780	1231	1528	313.591	255.954	275.682	116.68	120.707	203.161	ABP90750.1	Type I restriction-modification system methyltransferase subunit	protein-coding	K03427	hsdM	type I restriction enzyme M protein	[EC:2.1.1.72]	D5AJP9	site-specific DNA-methyltransferase (adenine-specific) (EC 2.1.1.72)	-	DNA restriction-modification system [GO:0009307]; methylation [GO:0032259]	-	GO:0003677; GO:0008170; GO:0009007; GO:0009307; GO:0032259	DNA binding [GO:0003677]; N-methyltransferase activity [GO:0008170]; site-specific DNA-methyltransferase (adenine-specific) activity [GO:0009007]	-	COG0286	Type I restriction-modification system, DNA methylase subunit	V	Defense mechanisms ;	-	-	-
SSU05_1789	58.609	30.1031166666667	0.961034926225328	0.012683876581704	0.049569960911201	no	SSU05_1789	287	186	254	107	167	156	66.0626	46.5129	63.2515	27.2104	27.8382	35.2607	ABP90755.1	hypothetical protein	protein-coding	-	-	-	-	D5AJQ2	Type I restriction modification DNA specificity domain-containing protein	-	DNA restriction-modification system [GO:0009307]	-	GO:0003677; GO:0009307	DNA binding [GO:0003677]	-	-	-	-	-	-	-	-
SSU05_0810	58.5624033333333	113.102183333333	-0.949317	0.012776171094615	0.049840854503992	no	SSU05_0810	246	210	237	441	687	434	59.1605	54.866	61.6607	117.169	119.648	102.49	ABP89776.1	Transposase and inactivated derivative	protein-coding	-	-	-	-	D5AHD5	Transposase-like protein	-	DNA transposition [GO:0006313]	-	GO:0003677; GO:0004803; GO:0006313	DNA binding [GO:0003677]; transposase activity [GO:0004803]	-	-	-	-	-	-	-	-
SSU05_1082	0.315936666666667	2.65254666666667	-2.70825	0.012884647021614	0.05017378705544	no	SSU05_1082	1	0	0	1	6	3	0.94781	0	0	1.04713	4.11837	2.79214	ABP90048.1	hypothetical protein	protein-coding	-	-	-	-	-	-	-	-	-	-	-	-	-	-	-	-	-	-	-
SSU05_1138	121.655613333333	63.5304533333333	0.937050562047463	0.013017568970912	0.050600550354673	no	SSU05_1138	1509	1537	1291	910	1324	433	120.368	133.193	111.406	80.1936	76.4821	33.9157	ABP90104.1	putative cation efflux transporter	protein-coding	-	-	-	-	A0A2K1T1B2	Cation efflux family protein	fieF	-	membrane [GO:0016020]	GO:0008324; GO:0016020	monoatomic cation transmembrane transporter activity [GO:0008324]	-	COG4994	Uncharacterized protein	S	Function unknown ;	-	-	-
SSU05_1785	108.016913333333	56.4432966666667	0.936619393585179	0.013265114144394	0.051453548127539	no	SSU05_1785	1121	853	905	382	549	776	120.016	99.2137	104.821	45.1831	42.5656	81.5811	ABP90751.1	Type I restriction-modification system methyltransferase subunit	protein-coding	K03427	hsdM	type I restriction enzyme M protein	[EC:2.1.1.72]	D5AJP9	site-specific DNA-methyltransferase (adenine-specific) (EC 2.1.1.72)	-	DNA restriction-modification system [GO:0009307]; methylation [GO:0032259]	-	GO:0003677; GO:0008170; GO:0009007; GO:0009307; GO:0032259	DNA binding [GO:0003677]; N-methyltransferase activity [GO:0008170]; site-specific DNA-methyltransferase (adenine-specific) activity [GO:0009007]	-	COG0286	Type I restriction-modification system, DNA methylase subunit	V	Defense mechanisms ;	-	-	-
SSU05_1161	7.42833666666667	17.0239333333333	-1.19087	0.013306115403046	0.051453548127539	no	SSU05_1161	4	16	9	28	30	19	2.8645	12.4479	6.9726	22.1526	15.5583	13.3609	ABP90127.1	Transcriptional regulator	protein-coding	-	-	-	-	-	-	-	-	-	-	-	-	-	-	-	-	-	-	-
SSU05_0472	19.3708	8.77616666666667	1.12525026915696	0.013308179114592	0.051453548127539	no	SSU05_0472	36	16	34	11	22	13	23.2025	11.2031	23.7068	7.83253	10.2685	8.2275	ABP89438.1	Ribonucleases G and E	protein-coding	-	-	-	-	A0A2K1T1S2	Ribonucleases G and E	-	-	-	-	-	-	-	-	-	-	-	-	-
SSU05_1250	38.7439466666667	20.1167666666667	0.942848750992488	0.013487724348453	0.052054936141985	no	SSU05_1250	375	376	416	120	361	251	35.3351	38.4902	42.4065	12.4921	24.6339	23.2243	ABP90216.1	3-deoxy-D-arabino-heptulosonate 7-phosphate (DAHP) synthase	protein-coding	K01626	E2.5.1.54	3-deoxy-7-phosphoheptulonate synthase	[EC:2.5.1.54]	A0A0M9FKG8	Phospho-2-dehydro-3-deoxyheptonate aldolase (EC 2.5.1.54)	aroF_2	amino acid biosynthetic process [GO:0008652]; aromatic amino acid family biosynthetic process [GO:0009073]; chorismate biosynthetic process [GO:0009423]	cytoplasm [GO:0005737]	GO:0003849; GO:0005737; GO:0008652; GO:0009073; GO:0009423	3-deoxy-7-phosphoheptulonate synthase activity [GO:0003849]	-	COG0722	3-deoxy-D-arabino-heptulosonate 7-phosphate (DAHP) synthase	E	Amino acid transport and metabolism ;	-	-	-
SSU05_0866	49.6883966666667	94.7970666666667	-0.931766	0.013608216184391	0.052426680113577	no	SSU05_0866	695	763	524	1014	1591	1748	49.5505	59.0983	40.4164	79.8692	82.1457	122.376	ABP89832.1	hypothetical protein	protein-coding	-	-	-	-	A0A2K1SYL9	Uncharacterized protein	-	-	-	-	-	-	-	-	-	-	-	-	-
SSU05_2028	22.6779	11.7701666666667	0.946273556628387	0.013732227514338	0.052793325874285	no	SSU05_2028	289	270	295	124	183	202	21.8108	22.1373	24.0857	10.3389	10.0017	14.9699	ABP90994.1	lantibiotic efflux protein	protein-coding	K08217	mef	MFS transporter, DHA3 family, macrolide efflux protein	-	A0A2K1SXY7	Lantibiotic efflux protein	-	-	plasma membrane [GO:0005886]	GO:0005886; GO:0022857	transmembrane transporter activity [GO:0022857]	-	-	-	-	-	-	-	-
SSU05_1101	100.524406666667	52.6278	0.933264671313589	0.013752065061766	0.052793325874285	no	SSU05_1101	835	636	778	341	588	445	106.357	88.0087	107.207	47.9859	54.2388	55.6588	ABP90067.1	ABC-type phosphate transport system, ATPase component	protein-coding	K02036	pstB	phosphate transport system ATP-binding protein	[EC:7.3.2.1]	A0A075SJL3	Phosphate ABC transporter ATP-binding protein	-	-	membrane [GO:0016020]	GO:0005315; GO:0005524; GO:0015415; GO:0016020; GO:0016887	ATP binding [GO:0005524]; ATP hydrolysis activity [GO:0016887]; ATPase-coupled phosphate ion transmembrane transporter activity [GO:0015415]; inorganic phosphate transmembrane transporter activity [GO:0005315]	-	COG1117	ABC-type phosphate transport system, ATPase component	P	Inorganic ion transport and metabolism ;	-	-	-
SSU05_1470	284.129143333333	149.476653333333	0.926468992758162	0.013899494615189	0.053184684698697	no	SSU05_1470	2461	1869	2792	1153	1972	1273	279.251	230.399	342.738	144.541	162.047	141.842	ABP90436.1	Uncharacterized conserved protein	protein-coding	K18672	dacA	diadenylate cyclase	[EC:2.7.7.85]	A0AA87FA06	Diadenylate cyclase (DAC) (EC 2.7.7.85) (Cyclic-di-AMP synthase) (c-di-AMP synthase)	dacA	-	-	-	-	-	COG1624	Diadenylate cyclase (c-di-AMP synthetase), DisA_N domain	T	Signal transduction mechanisms ;	-	-	-
SSU05_1200	340.282716666667	645.883463333333	-0.92454	0.013903050356921	0.053184684698697	no	SSU05_1200	4946	5461	6869	10604	16240	11485	275.758	330.775	414.315	653.163	655.709	628.779	ABP90166.1	Phosphoenolpyruvate-protein kinase (PTS system EI component in bacteria)	protein-coding	K08483	ptsI	phosphoenolpyruvate-protein phosphotransferase (PTS system enzyme I)	[EC:2.7.3.9]	A0A2K1T119	Phosphoenolpyruvate-protein phosphotransferase (EC 2.7.3.9) (Phosphotransferase system, enzyme I)	ptsI	phosphoenolpyruvate-dependent sugar phosphotransferase system [GO:0009401]; phosphorylation [GO:0016310]	cytoplasm [GO:0005737]	GO:0005737; GO:0008965; GO:0009401; GO:0016301; GO:0016310; GO:0046872	kinase activity [GO:0016301]; metal ion binding [GO:0046872]; phosphoenolpyruvate-protein phosphotransferase activity [GO:0008965]	-	COG1080	Phosphoenolpyruvate-protein kinase (PTS system EI component in bacteria)	G	Carbohydrate transport and metabolism ;	-	-	-
SSU05_1980	1756.66	927.076843333333	0.92205766742604	0.014138178388551	0.053988924163321	no	SSU05_1980	14376	13907	18246	8623	13076	7110	1539.12	1617.54	2113.32	1019.93	1013.82	747.477	ABP90946.1	30S ribosomal protein S2	protein-coding	K02967	RP-S2	small subunit ribosomal protein S2	-	D5AK86	Small ribosomal subunit protein uS2	rpsB	translation [GO:0006412]	cytosolic small ribosomal subunit [GO:0022627]	GO:0003735; GO:0006412; GO:0022627	structural constituent of ribosome [GO:0003735]	-	COG0052	Ribosomal protein S2	J	Translation, ribosomal structure and biogenesis ;	-	-	-
SSU05_0238	119.087	61.9585766666667	0.942161488573163	0.014274144070379	0.054412334777949	no	SSU05_0238	256	281	260	77	157	244	108.549	129.444	119.268	36.0709	48.2102	101.595	ABP89206.1	hypothetical protein	protein-coding	-	-	-	-	-	-	-	-	-	-	-	-	-	-	-	-	-	-	-
SSU05_0614	762.569	1442.4	-0.919524	0.014391343562906	0.054762849452533	no	SSU05_0614	11376	11666	11170	20513	28519	25492	720.233	802.404	765.069	1434.8	1307.58	1584.82	ABP89580.1	Aspartyl/asparaginyl-tRNA synthetase	protein-coding	K01893	NARS	asparaginyl-tRNA synthetase	[EC:6.1.1.22]	A4VTZ1	Asparagine--tRNA ligase (EC 6.1.1.22) (Asparaginyl-tRNA synthetase) (AsnRS)	asnS	asparaginyl-tRNA aminoacylation [GO:0006421]	cytoplasm [GO:0005737]	GO:0003676; GO:0004816; GO:0005524; GO:0005737; GO:0006421; GO:0016740	asparagine-tRNA ligase activity [GO:0004816]; ATP binding [GO:0005524]; nucleic acid binding [GO:0003676]; transferase activity [GO:0016740]	COG0017;	COG0017	Aspartyl/asparaginyl-tRNA synthetase	J	Translation, ribosomal structure and biogenesis ;	-	-	-
SSU05_0726	10.6611933333333	23.6017166666667	-1.16605	0.014479058369671	0.055000135908612	no	SSU05_0726	9	9	12	18	52	13	9.06346	9.84649	13.0736	20.0264	37.9233	12.8555	ABP89692.1	hypothetical protein	protein-coding	-	-	-	-	A0A822W061	Alpha/beta hydrolase	-	-	-	-	-	-	-	-	-	-	-	-	-
SSU05_1865	496.062	262.506066666667	0.918161176492891	0.0146369	0.055502442246037	no	SSU05_1865	4825	4051	5089	2282	3347	2903	487.425	444.591	556.169	254.686	244.86	287.972	ABP90831.1	ABC-type dipeptide/oligopeptide/nickel transport system, permease component	protein-coding	K02033	ABC.PE.P	peptide/nickel transport system permease protein	-	A0A0M9FNH7	ABC transporter permease (Glutathione transport system permease protein GsiC) (Peptide ABC transporter transporter permease)	gsiC	-	plasma membrane [GO:0005886]	GO:0005886; GO:0071916	dipeptide transmembrane transporter activity [GO:0071916]	-	COG0601	ABC-type dipeptide/oligopeptide/nickel transport system, permease component	EP	Amino acid transport and metabolism ; Inorganic ion transport and metabolism ;	-	-	-
SSU05_1973	1383.85777666667	2610.85274333333	-0.915816	0.014786798206312	0.055973063367349	no	SSU05_1973	10107	10582	10278	18122	26037	23279	1282.3	1458.56	1410.72	2540.11	2392.27	2900.18	ABP90939.1	unknown protein	protein-coding	K06211	nadR	HTH-type transcriptional regulator, transcriptional repressor of NAD biosynthesis genes	[EC:2.7.7.1 2.7.1.22]	D5AK80	Transcriptional regulator	-	NAD biosynthetic process [GO:0009435]	-	GO:0000166; GO:0000309; GO:0009435; GO:0050262	nicotinamide-nucleotide adenylyltransferase activity [GO:0000309]; nucleotide binding [GO:0000166]; ribosylnicotinamide kinase activity [GO:0050262]	-	COG3172	Nicotinamide riboside kinase	H	Coenzyme transport and metabolism ;	-	-	-
SSU05_0260	136.334323333333	71.9194	0.922221500086342	0.014931069185047	0.056420712652205	no	SSU05_0260	606	734	791	307	540	470	109.712	144.366	154.925	61.4042	70.7989	83.555	ABP89228.1	Transcriptional regulator	protein-coding	-	-	-	-	D5AFT5	Regulatory protein, TetR	-	-	-	GO:0003677	DNA binding [GO:0003677]	-	COG1309	DNA-binding transcriptional regulator, AcrR family	K	Transcription ;	-	-	-
SSU05_2200	1.91834333333333	0	3.65227880591895	0.015249673448398	0.057524420364479	no	SSU05_2200	0	4	0	0	0	0	0	5.75503	0	0	0	0	-	tRNA-Thr	tRNA	K14234	tRNA-Thr	tRNA Thr	-	-	-	-	-	-	-	-	-	-	-	-	-	-	-	-
SSU05_0130	0.457383333333333	0	3.64524895742007	0.01542255614556	0.058075562985625	no	SSU05_0130	2	2	0	0	0	0	0.65767	0.71448	0	0	0	0	ABP89100.1	Type II secretory pathway, pseudopilin PulG	protein-coding	-	-	-	-	D5AFH4	Type II secretory pathway, pseudopilin PulG	-	-	membrane [GO:0016020]	GO:0016020	-	-	-	-	-	-	-	-	-
SSU05_1102	209.754763333333	111.704593333333	0.909062317488487	0.015889679728505	0.059609810129759	no	SSU05_1102	2123	1332	1429	721	1107	1147	261.126	177.988	190.15	97.9746	98.6051	138.534	ABP90068.1	ABC-type phosphate transport system, ATPase component	protein-coding	K02036	pstB	phosphate transport system ATP-binding protein	[EC:7.3.2.1]	A0A126UN37	Phosphate ABC transporter ATP-binding protein (EC 3.6.3.27) (Phosphate import ATP-binding protein PstB 3)	pstB3	-	membrane [GO:0016020]	GO:0005315; GO:0005524; GO:0015415; GO:0016020; GO:0016887	ATP binding [GO:0005524]; ATP hydrolysis activity [GO:0016887]; ATPase-coupled phosphate ion transmembrane transporter activity [GO:0015415]; inorganic phosphate transmembrane transporter activity [GO:0005315]	-	COG1117	ABC-type phosphate transport system, ATPase component	P	Inorganic ion transport and metabolism ;	-	-	-
SSU05_2228	12.3086066666667	4.72488333333333	1.49795371473401	0.015902766007729	0.059609810129759	no	SSU05_2228	8	6	12	6	0	4	10.7419	8.75243	17.4315	8.90061	0	5.27404	-	tRNA-Glu	tRNA	K14224	tRNA-Glu	tRNA Glu	-	-	-	-	-	-	-	-	-	-	-	-	-	-	-	-
SSU05_0228	137.945	258.896243333333	-0.908254	0.015912438941969	0.059609810129759	no	SSU05_0228	968	1333	936	2062	3004	2018	116.833	174.786	122.216	274.952	262.568	239.169	ABP89196.1	Predicted dehydrogenase and related proteins	protein-coding	-	-	-	-	A0A0H3N1T4	Oxidoreductase	-	D-xylose catabolic process [GO:0042843]	membrane [GO:0016020]	GO:0000166; GO:0016020; GO:0042843; GO:0047837	D-xylose 1-dehydrogenase (NADP+) activity [GO:0047837]; nucleotide binding [GO:0000166]	-	COG0673	Predicted dehydrogenase	R	General function prediction only ;	-	-	-
SSU05_1025	203.777	108.543456666667	0.908533707372208	0.015946430318923	0.059634150623697	no	SSU05_1025	1307	1770	1784	700	1206	1122	154.849	227.821	228.66	91.6239	103.474	130.532	ABP89991.1	Helicase subunit of the DNA excision repair complex	protein-coding	K03702	uvrB	excinuclease ABC subunit B	-	A0A4V0EU82	UvrABC system protein B (Protein UvrB) (Excinuclease ABC subunit B)	uvrB	nucleotide-excision repair [GO:0006289]; SOS response [GO:0009432]	cytoplasm [GO:0005737]; excinuclease repair complex [GO:0009380]	GO:0003677; GO:0005524; GO:0005737; GO:0006289; GO:0009380; GO:0009381; GO:0009432; GO:0016887	ATP binding [GO:0005524]; ATP hydrolysis activity [GO:0016887]; DNA binding [GO:0003677]; excinuclease ABC activity [GO:0009381]	-	COG0556	Excinuclease UvrABC helicase subunit UvrB	L	Replication, recombination and repair ;	-	-	-
SSU05_0139	266.909	142.081936666667	0.90967123013798	0.016098870892383	0.060100604071565	no	SSU05_0139	994	1014	865	587	747	432	262.56	290.983	247.185	171.3	142.894	112.052	ABP89109.1	hypothetical protein	protein-coding	-	-	-	-	D5AFI2	DUF4651 domain-containing protein	-	-	-	-	-	-	-	-	-	-	-	-	-
SSU05_0461	86.8313	162.028453333333	-0.899837	0.016810685166727	0.06265013080177	no	SSU05_0461	1618	1296	1447	2225	3182	3875	91.7977	79.8814	88.8148	139.464	130.739	215.883	ABP89427.1	hypothetical protein	protein-coding	-	-	-	-	D5AGB0	Uncharacterized protein	-	-	membrane [GO:0016020]	GO:0016020	-	-	-	-	-	-	-	-	-
SSU05_1267	178.306	332.249	-0.897872	0.016872019656698	0.062668783236323	no	SSU05_1267	4855	4078	4367	6300	9959	12152	185.374	169.158	180.387	265.753	275.376	455.617	ABP90233.1	Type IIA topoisomerase (DNA gyrase/topo II, topoisomerase IV), A subunit	protein-coding	-	-	-	-	D5AIB3	Streptococcal histidine triad	-	-	membrane [GO:0016020]	GO:0016020	-	-	-	-	-	-	-	-	-
SSU05_1573	56.6767	107.011753333333	-0.916969	0.016873475984331	0.062668783236323	no	SSU05_1573	145	128	191	312	482	237	50.2443	48.1855	71.6004	119.44	120.953	80.6418	ABP90539.1	Predicted transcriptional regulator	protein-coding	K26993	sdpR	ArsR family transcriptional regulator, repressor of sdpIR and other operons	-	D5AJ45	Regulatory protein, ArsR	-	-	-	GO:0003677; GO:0003700	DNA binding [GO:0003677]; DNA-binding transcription factor activity [GO:0003700]	-	COG0640	DNA-binding transcriptional regulator, ArsR family	K	Transcription ;	-	-	-
SSU05_2244	11127	20719.7973666667	-0.896967	0.016943217835883	0.062724624409576	no	SSU05_2244	5610	8609	9468	15189	25144	12166	7429.55	12386.3	13565.1	22223.2	24114.9	15821.2	-	tRNA-Lys	tRNA	K14229	tRNA-Lys	tRNA Lys	-	-	-	-	-	-	-	-	-	-	-	-	-	-	-	-
SSU05_0513	221.906123333333	119.018	0.898662148376212	0.016953641564798	0.062724624409576	no	SSU05_0513	2497	2501	2723	1125	1961	1745	203.715	221.669	240.334	101.399	115.86	139.795	ABP89479.1	Membrane-fusion protein	protein-coding	K24950	yknX	membrane fusion protein, antimicrobial resistance system	-	D5AGG1	Membrane-fusion protein	-	-	efflux pump complex [GO:1990281]	GO:0015562; GO:1990281	efflux transmembrane transporter activity [GO:0015562]	-	COG0845	Multidrug efflux pump subunit AcrA (membrane-fusion protein)	MV	Cell wall/membrane/envelope biogenesis ; Defense mechanisms ;	-	-	-
SSU05_0462	292.512286666667	544.971	-0.897663	0.016975267186916	0.062724624409576	no	SSU05_0462	2206	2348	2374	4235	6315	4476	264.274	305.587	307.676	560.507	547.866	526.541	ABP89428.1	hypothetical protein	protein-coding	K04095	fic	cell filamentation protein, protein adenylyltransferase	[EC:2.7.7.108]	D5AGB1	protein adenylyltransferase (EC 2.7.7.108)	-	negative regulation of protein adenylylation [GO:1900723]; regulation of cell division [GO:0051302]	-	GO:0016740; GO:0051302; GO:1900723	transferase activity [GO:0016740]	-	COG2184	Fido, protein-threonine AMPylation domain	T	Signal transduction mechanisms ;	-	-	-
SSU05_0473	132.682	71.2889	0.896179439600996	0.017098860783935	0.063073858912168	no	SSU05_0473	7978	5022	5896	3091	5341	3424	160.284	109.613	128.15	68.6079	77.709	67.5498	ABP89439.1	Ribonucleases G and E	protein-coding	-	-	-	-	A0A2K1T1R7	Ribonucleases G and E	inlA_1	-	membrane [GO:0016020]	GO:0016020	-	-	-	-	-	-	-	-	-
SSU05_0543	603.213	324.374196666667	0.894967527845379	0.017252616773742	0.063532980954578	no	SSU05_0543	6396	5125	6434	3064	4925	3284	611.618	532.418	665.604	323.697	341.059	308.367	ABP89509.1	6-phosphofructokinase	protein-coding	K00850	pfkA	6-phosphofructokinase 1	[EC:2.7.1.11]	A4VTS0	ATP-dependent 6-phosphofructokinase (ATP-PFK) (Phosphofructokinase) (EC 2.7.1.11) (Phosphohexokinase)	pfkA	canonical glycolysis [GO:0061621]; fructose 1,6-bisphosphate metabolic process [GO:0030388]; fructose 6-phosphate metabolic process [GO:0006002]	6-phosphofructokinase complex [GO:0005945]; membrane [GO:0016020]	GO:0003872; GO:0005524; GO:0005945; GO:0006002; GO:0016020; GO:0016208; GO:0030388; GO:0042802; GO:0046872; GO:0048029; GO:0061621; GO:0070095	6-phosphofructokinase activity [GO:0003872]; AMP binding [GO:0016208]; ATP binding [GO:0005524]; fructose-6-phosphate binding [GO:0070095]; identical protein binding [GO:0042802]; metal ion binding [GO:0046872]; monosaccharide binding [GO:0048029]	COG0205;	COG0205	6-phosphofructokinase	G	Carbohydrate transport and metabolism ;	-	-	-
SSU05_0199	354.543253333333	658.768	-0.893808	0.017418098697544	0.064033654364359	no	SSU05_0199	2706	2869	2794	5603	8553	4126	325.383	374.787	363.46	744.33	744.795	487.179	ABP89167.1	Beta-lactamase class C and other penicillin binding proteins	protein-coding	-	-	-	-	A0A2K1T2J3	Beta-lactamase (EC 3.4.16.4)	-	-	-	GO:0004180	carboxypeptidase activity [GO:0004180]	-	COG1680	CubicO group peptidase, beta-lactamase class C family	V	Defense mechanisms ;	-	-	-
SSU05_0550	1135.07022333333	611.853316666667	0.891459068479659	0.017668438543054	0.064769088145855	no	SSU05_0550	6751	6879	7754	4081	6629	2933	1016.61	1125.38	1263.21	678.942	722.915	433.703	ABP89516.1	amino acid (glutamine) ABC transporter, permease protein	protein-coding	K02029	ABC.PA.P	polar amino acid transport system permease protein	-	G7SG50	Amino acid (Glutamine) ABC transporter, permease protein	-	-	ATP-binding cassette (ABC) transporter complex [GO:0043190]	GO:0015184; GO:0043190	L-cystine transmembrane transporter activity [GO:0015184]	-	COG0765	ABC-type amino acid transport system, permease component	E	Amino acid transport and metabolism ;	-	-	-
SSU05_0774	161.574273333333	86.9317066666667	0.894001732031324	0.017677870070238	0.064769088145855	no	SSU05_0774	1704	1629	1558	1013	1550	544	160.095	166.271	158.357	105.147	105.461	50.1879	ABP89740.1	Threonine aldolase	protein-coding	K01620	ltaE	threonine aldolase	[EC:4.1.2.48]	A0A2K1SYE5	Threonine aldolase (EC 4.1.2.48)	ltaE	amino acid metabolic process [GO:0006520]	-	GO:0006520; GO:0016829	lyase activity [GO:0016829]	-	COG2008	Threonine aldolase	E	Amino acid transport and metabolism ;	-	-	-
SSU05_1317	1071.92075666667	1988.02320666667	-0.891071	0.017779911571296	0.06503309982823	no	SSU05_1317	3367	2896	1082	5464	7722	2670	1409.14	1316.73	489.893	2526.39	2340.41	1097.27	ABP90283.1	hypothetical protein	protein-coding	-	-	-	-	A0A0H3MYI0	Exported protein	-	-	-	-	-	-	-	-	-	-	-	-	-
SSU05_0787	199.406063333333	107.037	0.897190626140741	0.017881092934835	0.065293081777199	no	SSU05_0787	705	625	694	367	575	330	197.557	190.27	210.391	113.618	116.687	90.8052	ABP89753.1	hypothetical protein	protein-coding	-	-	-	-	A0A2K1SYK2	Membrane protein	-	-	-	-	-	-	-	-	-	-	-	-	-
SSU05_0998	364.625413333333	675.684803333333	-0.889905	0.01797728024562	0.06553398462647	no	SSU05_0998	1942	1760	1897	3533	5329	3241	359.668	354.122	380.087	722.893	714.742	589.419	ABP89964.1	Predicted Fe-S-cluster oxidoreductase	protein-coding	K06940	K06940	uncharacterized protein	-	D5AHM5	Predicted Fe-S-cluster oxidoreductase	-	-	-	-	-	-	COG0727	Fe-S-cluster containining protein	R	General function prediction only ;	-	-	-
SSU05_0524	248.912963333333	460.706023333333	-0.888142	0.018180350135756	0.066163052759152	no	SSU05_0524	2365	1994	1916	3896	5533	3984	267.416	244.945	234.377	486.691	453.074	442.353	ABP89490.1	Lyzozyme M1 (1,4-beta-N-acetylmuramidase)	protein-coding	K07273	acm	lysozyme	-	D5AGL4	Glycoside hydrolase, family 25	-	cell wall macromolecule catabolic process [GO:0016998]; peptidoglycan catabolic process [GO:0009253]	-	GO:0003796; GO:0009253; GO:0016998	lysozyme activity [GO:0003796]	-	COG3757	Lyzozyme M1 (1,4-beta-N-acetylmuramidase), GH25 family	M	Cell wall/membrane/envelope biogenesis ;	-	-	-
SSU05_1306	288.585516666667	533.373	-0.886109	0.018393350574532	0.066826092790886	no	SSU05_1306	3191	2650	2609	5018	7666	5438	310.671	280.289	274.796	539.737	540.498	519.883	ABP90272.1	Homoserine trans-succinylase	protein-coding	K00651	metA	homoserine O-succinyltransferase/O-acetyltransferase	[EC:2.3.1.46 2.3.1.31]	D5AIE9	Homoserine O-acetyltransferase (HAT) (EC 2.3.1.31) (Homoserine transacetylase) (HTA)	metAA	L-methionine biosynthetic process from homoserine via O-succinyl-L-homoserine and cystathionine [GO:0019281]	cytoplasm [GO:0005737]	GO:0004414; GO:0005737; GO:0008899; GO:0019281	homoserine O-acetyltransferase activity [GO:0004414]; homoserine O-succinyltransferase activity [GO:0008899]	-	COG1897	Homoserine trans-succinylase	E	Amino acid transport and metabolism ;	-	-	-
SSU05_0168	18.0352766666667	33.7467833333333	-0.904388	0.018535340229801	0.067229352773307	no	SSU05_0168	47	205	193	126	236	596	5.3144	25.1824	23.609	15.74	19.325	66.1753	ABP89138.1	ABC-type sugar transport system, periplasmic component	protein-coding	K02027	ABC.MS.S	multiple sugar transport system substrate-binding protein	-	D5AFK6	Putative sugar ABC transporter, sugar-binding protein	-	-	membrane [GO:0016020]	GO:0016020	-	-	COG1653	ABC-type glycerol-3-phosphate transport system, periplasmic component	G	Carbohydrate transport and metabolism ;	-	-	-
SSU05_2113	582.801	1073.46636333333	-0.881199	0.018950435002854	0.068620189517847	no	SSU05_2113	6819	8429	6747	12578	19506	15122	512.23	687.872	548.3	1043.84	1061.12	1115.44	ABP91079.1	ATPase related to the helicase subunit of the Holliday junction resolvase	protein-coding	K07478	ycaJ	putative ATPase	-	D5AEY2	Putative ATPase	-	DNA synthesis involved in DNA repair [GO:0000731]; DNA-templated DNA replication [GO:0006261]	-	GO:0000731; GO:0003677; GO:0005524; GO:0006261; GO:0008047; GO:0016887; GO:0017116	ATP binding [GO:0005524]; ATP hydrolysis activity [GO:0016887]; DNA binding [GO:0003677]; enzyme activator activity [GO:0008047]; single-stranded DNA helicase activity [GO:0017116]	-	COG2256	Replication-associated recombination protein RarA (DNA-dependent ATPase)	L	Replication, recombination and repair ;	-	-	-
SSU05_0080	608.842826666667	330.000733333333	0.883528383578002	0.01905148305339	0.068871111238005	no	SSU05_0080	1933	1259	1507	730	1198	1017	716.002	506.635	603.892	298.733	321.359	369.91	ABP89052.1	Ribosomal protein S17	protein-coding	K02961	RP-S17	small subunit ribosomal protein S17	-	A0A075SNH8	Small ribosomal subunit protein uS17	rpsQ	translation [GO:0006412]	cytosolic small ribosomal subunit [GO:0022627]	GO:0003735; GO:0006412; GO:0019843; GO:0022627	rRNA binding [GO:0019843]; structural constituent of ribosome [GO:0003735]	-	COG0186	Ribosomal protein S17	J	Translation, ribosomal structure and biogenesis ;	-	-	-
SSU05_1849	80.7298366666667	43.6858433333333	0.885787566423776	0.019087005353063	0.068884716490504	no	SSU05_1849	1100	708	919	462	727	522	93.0399	65.0575	84.0922	43.1715	44.531	43.3551	ABP90815.1	Transcription elongation factor	protein-coding	K02600	nusA	transcription termination/antitermination protein NusA	-	A0A0K2E864	Transcription termination/antitermination protein NusA	nusA	DNA-templated transcription termination [GO:0006353]; transcription antitermination [GO:0031564]	cytosol [GO:0005829]	GO:0003700; GO:0003723; GO:0003746; GO:0005829; GO:0006353; GO:0031564	DNA-binding transcription factor activity [GO:0003700]; RNA binding [GO:0003723]; translation elongation factor activity [GO:0003746]	COG0195;	COG0195	Transcription antitermination factor NusA, contains S1 and KH domains	K	Transcription ;	-	-	-
SSU05_2193	74.4881433333333	137.741353333333	-0.88684	0.019132420095273	0.068933918914696	no	SSU05_2193	374	414	450	595	1030	1039	63.7692	76.688	83.0072	112.082	127.183	173.96	ABP91159.1	Predicted transcriptional regulator	protein-coding	K03497	parB	ParB family transcriptional regulator, chromosome partitioning protein	-	A0A0Z8DD91	ParB/RepB/Spo0J family partition protein (Transcriptional regulator)	parB_2	chromosome segregation [GO:0007059]; positive regulation of sporulation resulting in formation of a cellular spore [GO:0045881]	chromosome [GO:0005694]	GO:0003677; GO:0005694; GO:0007059; GO:0045881	DNA binding [GO:0003677]	-	COG1475	Chromosome segregation protein Spo0J, contains ParB-like nuclease domain	D	Cell cycle control, cell division, chromosome partitioning ;	-	-	-
SSU05_2117	145.166133333333	77.6072133333333	0.905929676147615	0.019185337487683	0.069009945291517	no	SSU05_2117	241	198	178	113	118	139	161.8	144.415	129.284	83.814	57.3712	91.6364	ABP91083.1	conserved hypothetical protein	protein-coding	-	-	-	-	A0A0H3MYK1	30S ribosomal protein S10	-	-	-	-	-	-	-	-	-	-	-	-	-
SSU05_1521	1.84302	0.50502	1.68314222205782	0.019331374086181	0.069420116544581	no	SSU05_1521	3	9	5	1	4	1	0.91205	2.97253	1.64448	0.33587	0.88066	0.29853	ABP90487.1	hypothetical protein	protein-coding	-	-	-	-	A0A0H3MWC4	Uncharacterized protein	-	-	-	-	-	-	-	-	-	-	-	-	-
SSU05_1408	32.2393566666667	60.0297233333333	-0.895782	0.019468416224048	0.069796685603238	no	SSU05_1408	170	114	200	231	333	462	32.2256	23.4771	41.0153	48.3774	45.7139	85.9978	ABP90374.1	Fe2+ transport system protein A	protein-coding	K04758	feoA	ferrous iron transport protein A	-	D5AIP3	Ferrous iron transport protein A	-	-	-	GO:0046914	transition metal ion binding [GO:0046914]	-	COG1918	Fe2+ transport system protein FeoA	P	Inorganic ion transport and metabolism ;	-	-	-
SSU05_1657	124.285896666667	228.526446666667	-0.87867	0.019601192814157	0.070156744577403	no	SSU05_1657	1095	1344	975	2314	3310	1715	113.1	150.811	108.947	264.051	247.586	173.942	ABP90623.1	Predicted metalloprotease	protein-coding	K07054	K07054	uncharacterized protein	-	D5AJC9	Metallophosphoesterase	-	-	membrane [GO:0016020]	GO:0016020	-	-	COG2321	Predicted metalloprotease	R	General function prediction only ;	-	-	-
SSU05_1320	149.077973333333	273.892746666667	-0.877414	0.019656924316006	0.070240311106122	no	SSU05_1320	1682	1542	1810	1544	2347	6477	141.524	140.953	164.757	143.525	143.01	535.143	ABP90286.1	conserved hypothetical protein	protein-coding	-	-	-	-	D5AIG2	Cobalamin-independent methionine synthase MetE C-terminal/archaeal domain-containing protein	-	methionine biosynthetic process [GO:0009086]	-	GO:0003871; GO:0008270; GO:0009086	5-methyltetrahydropteroyltriglutamate-homocysteine S-methyltransferase activity [GO:0003871]; zinc ion binding [GO:0008270]	-	COG0620	Methionine synthase II (cobalamin-independent)	E	Amino acid transport and metabolism ;	-	-	-
SSU05_1149	166.885233333333	90.2007	0.887129173671635	0.019700364472088	0.070279754177564	no	SSU05_1149	442	470	455	220	359	283	153.158	176.931	170.566	84.2208	90.0875	96.2937	ABP90115.1	Uncharacterized protein conserved in bacteria	protein-coding	-	-	-	-	A0A075SE51	Transcriptional regulator	-	-	-	-	-	-	COG3860	Uncharacterized protein	S	Function unknown ;	-	-	-
SSU05_1053	103.754976666667	191.006006666667	-0.880049	0.02009077918162	0.07155484408035	no	SSU05_1053	502	374	330	709	1061	792	123.491	99.9515	87.8229	192.688	189.015	191.315	ABP90019.1	Uncharacterized protein, possibly involved in aromatic compounds catabolism	protein-coding	-	-	-	-	D5AHS3	Phenylacetic acid degradation-related protein	-	menaquinone biosynthetic process [GO:0009234]; phylloquinone biosynthetic process [GO:0042372]	cytosol [GO:0005829]; peroxisome [GO:0005777]	GO:0005777; GO:0005829; GO:0009234; GO:0042372; GO:0061522	1,4-dihydroxy-2-naphthoyl-CoA thioesterase activity [GO:0061522]	-	COG2050	Acyl-coenzyme A thioesterase PaaI, contains HGG motif	Q	Secondary metabolites biosynthesis, transport and catabolism ;	-	-	-
SSU05_2089	146.611483333333	268.390996666667	-0.872228	0.020554845538271	0.073062265480017	no	SSU05_2089	1012	975	1025	1702	2424	2226	139.967	146.5	153.367	260.066	242.789	302.318	ABP91055.1	hypothetical protein	protein-coding	K07052	K07052	CAAX protease family protein	-	D5AEV9	RevS (RevS)	-	CAAX-box protein processing [GO:0071586]	membrane [GO:0016020]	GO:0004222; GO:0016020; GO:0071586	metalloendopeptidase activity [GO:0004222]	-	-	-	-	-	-	-	-
SSU05_0680	1156.37	631.986413333333	0.871451823680588	0.020581394286902	0.073062265480017	no	SSU05_0680	2411	2093	2038	1342	2104	773	1214	1144.93	1110.17	746.538	767.218	382.203	ABP89646.1	hypothetical protein	protein-coding	-	-	-	-	D5AH13	Transposase	-	-	-	-	-	-	-	-	-	-	-	-	-
SSU05_0698	149.911346666667	274.34	-0.871659	0.020648478758072	0.073102822009018	no	SSU05_0698	1172	848	916	1680	2340	2132	170.898	134.336	144.5	270.643	247.102	305.274	ABP89664.1	hypothetical protein	protein-coding	-	-	-	-	A0A0H3MVN7	Uncharacterized protein	-	-	-	-	-	-	-	-	-	-	-	-	-
SSU05_1106	473.371	258.413066666667	0.873025207029837	0.020660225860548	0.073102822009018	no	SSU05_1106	1254	1076	1182	601	1003	642	481.083	448.458	490.572	254.727	278.66	241.852	ABP90072.1	ABC-type phosphate transport system, periplasmic component	protein-coding	-	-	-	-	-	-	-	-	-	-	-	-	-	-	-	-	-	-	-
SSU05_1495	105.659373333333	57.8003766666667	0.870262788002674	0.021122930338683	0.074618299518898	no	SSU05_1495	1285	947	998	491	773	768	120.029	96.0992	100.85	50.669	52.2894	70.4428	ABP90461.1	TPR repeat protein	protein-coding	-	-	-	-	D5AIW8	Tetratricopeptide repeat family protein	-	-	-	-	-	-	COG0457	Tetratricopeptide (TPR) repeat	R	General function prediction only ;	-	-	-
SSU05_1793	395.089963333333	216.779233333333	0.865914928443004	0.021348643391492	0.075286421997463	no	SSU05_1793	2752	2554	2065	1332	1978	1379	420.308	423.767	341.195	224.751	218.775	206.812	ABP90759.1	hypothetical protein	protein-coding	-	-	-	-	A0A0H3MWX8	Sakacin A production response regulator	-	-	-	-	-	-	-	-	-	-	-	-	-
SSU05_0129	0.573003333333333	0.08726	2.5901130157459	0.021381482688076	0.075286421997463	no	SSU05_0129	4	2	1	1	0	0	0.94781	0.51485	0.25635	0.26178	0	0	ABP89099.1	Type II secretory pathway, pseudopilin PulG	protein-coding	K02246	comGD	competence protein ComGD	-	A0A0Z8U472	Type II secretory pathway, pseudopilin PulG	-	-	-	-	-	-	-	-	-	-	-	-	-
SSU05_0729	10539.3590366667	19154.9	-0.861926	0.021629837306517	0.076037466965699	no	SSU05_0729	37055	42200	36736	70422	112293	64949	9552.97	11819.3	10245.8	20057.6	20965	16442.1	ABP89695.1	Oxygen-sensitive ribonucleoside-triphosphate reductase	protein-coding	-	-	-	-	A0AA87F620	Oxygen-sensitive ribonucleoside-triphosphate reductase	-	-	-	-	-	-	-	-	-	-	-	-	-
SSU05_0532	81.6884	148.870606666667	-0.865806	0.021728564591756	0.076260933008929	no	SSU05_0532	581	713	673	1098	1658	1409	68.3324	91.102	85.6307	142.67	141.217	162.725	ABP89498.1	Unknown protein	protein-coding	-	-	-	-	D5AGM4	Hydrolase, haloacid dehalogenase-like family	-	-	cytosol [GO:0005829]	GO:0000287; GO:0005829; GO:0016791	magnesium ion binding [GO:0000287]; phosphatase activity [GO:0016791]	-	COG0561	Hydroxymethylpyrimidine pyrophosphatase and other HAD family phosphatases	HR	Coenzyme transport and metabolism ; General function prediction only ;	-	-	-
SSU05_0137	1502.61	827.473066666667	0.860678597434231	0.021849212472258	0.076560487645117	no	SSU05_0137	19256	17773	18530	9666	14409	11368	1480.99	1485.03	1541.79	821.32	802.551	858.548	ABP89107.1	putative folylpolyglutamate synthetase	protein-coding	K11754	folC	dihydrofolate synthase / folylpolyglutamate synthase	[EC:6.3.2.12 6.3.2.17]	D5AFI0	tetrahydrofolate synthase (EC 6.3.2.17) (Tetrahydrofolylpolyglutamate synthase)	-	peptidoglycan biosynthetic process [GO:0009252]	cytosol [GO:0005829]	GO:0004326; GO:0005524; GO:0005829; GO:0008841; GO:0009252; GO:0046872	ATP binding [GO:0005524]; dihydrofolate synthase activity [GO:0008841]; metal ion binding [GO:0046872]; tetrahydrofolylpolyglutamate synthase activity [GO:0004326]	-	COG0285	Folylpolyglutamate synthase/Dihydropteroate synthase	H	Coenzyme transport and metabolism ;	-	-	-
SSU05_1375	2713.73789333333	1494.73961666667	0.860372090588717	0.021887889542546	0.07657231035126	no	SSU05_1375	18417	19812	28700	13856	20523	9095	2112.1	2468.37	3560.74	1755.54	1704.46	1024.21	ABP90341.1	Predicted integral membrane protein	protein-coding	-	-	-	-	A0A0H3N2U1	Membrane protein	-	-	membrane [GO:0016020]	GO:0016020	-	-	COG5523	Uncharacterized membrane protein	S	Function unknown ;	-	-	-
SSU05_1528	197.030616666667	357.916426666667	-0.86108	0.022227004273839	0.077633449710076	no	SSU05_1528	999	974	896	1692	2369	1948	195.112	206.664	189.317	365.087	335.069	373.594	ABP90494.1	Gp21 protein	protein-coding	-	-	-	-	A0A0H3MWZ5	Hypothetical phage protein	-	-	-	-	-	-	-	-	-	-	-	-	-
SSU05_0078	490.420603333333	270.123	0.860193558095545	0.02228126222683	0.077697842073946	no	SSU05_0078	2283	1539	2168	933	1755	1190	533.124	390.435	547.703	240.703	296.791	272.874	ABP89050.1	50S ribosomal protein L16	protein-coding	K02878	RP-L16	large subunit ribosomal protein L16	-	A0A075SFJ4	Large ribosomal subunit protein uL16	rplP	translation [GO:0006412]	cytosolic large ribosomal subunit [GO:0022625]	GO:0000049; GO:0003735; GO:0006412; GO:0019843; GO:0022625	rRNA binding [GO:0019843]; structural constituent of ribosome [GO:0003735]; tRNA binding [GO:0000049]	-	COG0197	Ribosomal protein L16/L10AE	J	Translation, ribosomal structure and biogenesis ;	-	-	-
SSU05_1326	645.159426666667	1169.19	-0.857758	0.022382043873739	0.077924001865392	no	SSU05_1326	4271	3374	2990	6832	10360	5290	739.977	635.069	560.432	1307.72	1299.87	899.989	ABP90292.1	Ribosome recycling factor	protein-coding	K02838	frr	ribosome recycling factor	-	G7SGT3	Ribosome-recycling factor (RRF) (Ribosome-releasing factor)	frr	cytoplasmic translational termination [GO:0002184]	cytoplasm [GO:0005737]	GO:0002184; GO:0005737; GO:0043023	ribosomal large subunit binding [GO:0043023]	-	COG0233	Ribosome recycling factor	J	Translation, ribosomal structure and biogenesis ;	-	-	-
SSU05_1356	152.250606666667	276.264943333333	-0.859446	0.022564758150769	0.078406158569736	no	SSU05_1356	911	774	752	1650	2224	1244	162.196	149.71	144.845	324.553	286.754	217.489	ABP90322.1	ABC transporter, ATP-binding protein	protein-coding	-	-	-	-	A0A2K1T0L9	ABC transporter ATP-binding protein	yheS_3	-	-	GO:0005524	ATP binding [GO:0005524]	-	-	-	-	-	-	-	-
SSU05_0241	178.762476666667	97.9724866666667	0.865807748140037	0.02259283038547	0.078406158569736	no	SSU05_0241	435	629	443	224	508	265	146.022	229.387	160.878	83.0723	123.494	87.3513	ABP89209.1	transcriptional regulator PlcR, putative	protein-coding	-	-	-	-	A0A123V3N2	PlcR family transcriptional regulator	-	-	-	GO:0003677	DNA binding [GO:0003677]	-	-	-	-	-	-	-	-
SSU05_1815	264.022493333333	477.654356666667	-0.855298	0.022685410202019	0.078601684869296	no	SSU05_1815	9869	8501	7832	16415	25097	13831	283.453	265.257	243.358	520.868	522.014	390.081	ABP90781.1	Ribonucleases G and E	protein-coding	-	-	-	-	A0A0H3MWZ9	Exported protein	-	-	-	-	-	-	-	-	-	-	-	-	-
SSU05_1717	509.754453333333	281.820463333333	0.854995888163998	0.022828579478048	0.078971593122626	no	SSU05_1717	6537	4772	5220	3097	4734	2803	575.571	456.466	497.227	301.259	301.856	242.346	ABP90683.1	Predicted periplasmic solute-binding protein	protein-coding	K07082	mltG	peptidoglycan lytic transglycosylase G	[EC:4.2.2.29]	A0A2K1T089	Endolytic murein transglycosylase (EC 4.2.2.-) (Peptidoglycan polymerization terminase)	yceG	cell wall organization [GO:0071555]; peptidoglycan biosynthetic process [GO:0009252]	plasma membrane [GO:0005886]	GO:0005886; GO:0008932; GO:0009252; GO:0071555	lytic endotransglycosylase activity [GO:0008932]	-	COG1559	Cell division protein YceG, involved in septum cleavage	D	Cell cycle control, cell division, chromosome partitioning ;	-	-	-
SSU05_0818	262.718	144.879	0.858349255436719	0.022924878657095	0.07908281121572	no	SSU05_0818	937	1111	1138	623	958	488	218.807	281.854	287.494	160.727	162.009	111.901	ABP89784.1	Na+-driven multidrug efflux pump	protein-coding	-	-	-	-	D5AHE1	Probable multidrug resistance protein NorM	-	-	plasma membrane [GO:0005886]	GO:0005886; GO:0015297; GO:0042910	antiporter activity [GO:0015297]; xenobiotic transmembrane transporter activity [GO:0042910]	-	-	-	-	-	-	-	-
SSU05_2074	0.747973333333333	2.30523333333333	-1.59197	0.02293365064762	0.07908281121572	no	SSU05_2074	2	2	2	2	9	11	0.70826	0.76944	0.76622	0.78247	2.3081	3.82513	ABP91040.1	Phosphotransferase system cellobiose-specific component IIA	protein-coding	K02759	celC	cellobiose PTS system EIIA component	[EC:2.7.1.196 2.7.1.205]	A0A0H3MXP5	Sugar phosphotransferase system (PTS), lactose/cellobiose-specific family, IIA component	-	phosphoenolpyruvate-dependent sugar phosphotransferase system [GO:0009401]	-	GO:0009401; GO:0016740; GO:0046872	metal ion binding [GO:0046872]; transferase activity [GO:0016740]	-	COG1447	Phosphotransferase system cellobiose-specific component IIA	G	Carbohydrate transport and metabolism ;	-	-	-
SSU05_1052	198.259	109.616	0.854908999422313	0.023038827293022	0.079173848598007	no	SSU05_1052	2323	2273	2582	1323	1868	1405	182.141	193.618	219.018	114.603	106.069	108.176	ABP90018.1	A/G-specific DNA glycosylase	protein-coding	K03575	mutY	A/G-specific adenine glycosylase	[EC:3.2.2.31]	D5AHS2	Adenine DNA glycosylase (EC 3.2.2.31)	-	base-excision repair [GO:0006284]; mismatch repair [GO:0006298]	-	GO:0000701; GO:0006284; GO:0006298; GO:0032357; GO:0034039; GO:0035485; GO:0046872; GO:0051539	4 iron, 4 sulfur cluster binding [GO:0051539]; 8-oxo-7,8-dihydroguanine DNA N-glycosylase activity [GO:0034039]; adenine/guanine mispair binding [GO:0035485]; metal ion binding [GO:0046872]; oxidized purine DNA binding [GO:0032357]; purine-specific mismatch base pair DNA N-glycosylase activity [GO:0000701]	-	COG1194	Adenine-specific DNA glycosylase, acts on AG and A-oxoG pairs	L	Replication, recombination and repair ;	-	-	-
SSU05_1910	111.383946666667	201.420586666667	-0.854632	0.023064044481473	0.079173848598007	no	SSU05_1910	1498	1706	1129	2743	4038	2357	109.465	135.435	89.2525	221.446	213.688	169.128	ABP90876.1	Response regulator	protein-coding	K07720	yesN	two-component system, response regulator YesN	-	D5AK14	Response regulator	-	phosphorelay signal transduction system [GO:0000160]	-	GO:0000160; GO:0003700; GO:0043565	DNA-binding transcription factor activity [GO:0003700]; sequence-specific DNA binding [GO:0043565]	-	-	-	-	-	-	-	-
SSU05_0348	2373.07257666667	4285.82902333333	-0.852815	0.023069558466547	0.079173848598007	no	SSU05_0348	9190	10360	10303	16975	26062	19784	2071	2536.37	2511.84	4226.23	4253.29	4377.97	ABP89315.1	Universal stress protein UspA and related nucleotide-binding protein	protein-coding	-	-	-	-	D5AG15	UspA	-	-	-	-	-	-	COG0589	Nucleotide-binding universal stress protein, UspA family	T	Signal transduction mechanisms ;	-	-	-
SSU05_0268	1782.79513666667	987.462833333333	0.852305463246221	0.023153423840992	0.079336139512026	no	SSU05_0268	12785	16093	19579	10234	16618	5251	1329.05	1817.46	2201.88	1175.34	1251.04	536.012	ABP89237.1	Unknown protein	protein-coding	K02440	glpF	glycerol uptake facilitator	-	D5AFU4	Glycerol uptake facilitator protein, putative	-	-	membrane [GO:0016020]	GO:0015204; GO:0015250; GO:0015254; GO:0016020	glycerol channel activity [GO:0015254]; urea transmembrane transporter activity [GO:0015204]; water channel activity [GO:0015250]	-	COG0580	Glycerol uptake facilitator and related aquaporins (Major Intrinsic Protein Family)	G	Carbohydrate transport and metabolism ;	-	-	-
SSU05_0133	110.147	60.8257	0.85650990584395	0.023225978092631	0.079459221581887	no	SSU05_0133	1042	1015	1098	580	874	577	103.32	109.338	117.783	63.5366	62.7597	56.1807	ABP89104.1	Adenine-specific DNA methylase	protein-coding	K00571	E2.1.1.72	site-specific DNA-methyltransferase (adenine-specific)	[EC:2.1.1.72]	A0A2K1T2D6	Adenine-specific DNA methylase	-	methylation [GO:0032259]	-	GO:0003677; GO:0008170; GO:0032259	DNA binding [GO:0003677]; N-methyltransferase activity [GO:0008170]	-	COG0827	Adenine-specific DNA methylase	L	Replication, recombination and repair ;	-	-	-
SSU05_0873	146.919566666667	81.3124	0.853498200176692	0.023288330351611	0.079547068555344	no	SSU05_0873	2356	2245	2104	1227	1684	1363	146.854	152.025	141.88	84.4955	76.0159	83.4257	ABP89839.1	GMP synthase, PP-ATPase domain/subunit	protein-coding	K01951	guaA	GMP synthase (glutamine-hydrolysing)	[EC:6.3.5.2]	A0A126UMI1	GMP synthase [glutamine-hydrolyzing] (EC 6.3.5.2) (GMP synthetase) (Glutamine amidotransferase)	guaA	glutamine metabolic process [GO:0006541]	cytosol [GO:0005829]	GO:0003921; GO:0005524; GO:0005829; GO:0006541	ATP binding [GO:0005524]; GMP synthase activity [GO:0003921]	-	COG0519	GMP synthase, PP-ATPase domain/subunit	F	Nucleotide transport and metabolism ;	-	-	-
SSU05_1714	47.9241666666667	87.6454933333333	-0.86959	0.0236201360736	0.080553577269871	no	SSU05_1714	171	137	125	265	349	292	54.0253	47.0229	42.7243	92.4965	79.8506	90.5894	ABP90680.1	Acylphosphatase	protein-coding	K01512	acyP	acylphosphatase	[EC:3.6.1.7]	D5AJI5	acylphosphatase (EC 3.6.1.7)	-	-	-	GO:0003998	acylphosphatase activity [GO:0003998]	-	COG1254	Acylphosphatase	C	Energy production and conversion ;	-	-	-
SSU05_2007	447.875346666667	807.234	-0.849863	0.02381468486966	0.080965896536995	no	SSU05_2007	1456	1726	1353	2685	4019	2816	408.005	525.451	410.171	831.239	815.592	774.871	ABP90973.1	Unknown protein	protein-coding	-	-	-	-	D5AKB3	RelE/ParE family protein	-	-	-	-	-	-	-	-	-	-	-	-	-
SSU05_1442	252.041416666667	455.297	-0.85298	0.023815694785893	0.080965896536995	no	SSU05_1442	634	558	567	1083	1560	1041	258.621	247.284	250.219	488.069	460.84	416.983	ABP90408.1	hypothetical protein	protein-coding	-	-	-	-	D5AIR9	VanZ-like domain-containing protein	-	-	-	-	-	-	-	-	-	-	-	-	-
SSU05_0028	1.79252333333333	3.47031666666667	-0.952027	0.023927291348286	0.081217988942775	no	SSU05_0028	30	19	28	34	75	66	1.99334	1.37152	2.01271	2.49584	3.60888	4.30623	ABP89000.1	Glutamine phosphoribosylpyrophosphate amidotransferase	protein-coding	K00764	purF	amidophosphoribosyltransferase	[EC:2.4.2.14]	A0A2K1SXK7	Amidophosphoribosyltransferase (ATase) (EC 2.4.2.14) (Glutamine phosphoribosylpyrophosphate amidotransferase) (GPATase)	purF	'de novo' IMP biosynthetic process [GO:0006189]; glutamine metabolic process [GO:0006541]; purine nucleobase biosynthetic process [GO:0009113]	cytoplasm [GO:0005737]	GO:0000287; GO:0004044; GO:0005737; GO:0006189; GO:0006541; GO:0009113	amidophosphoribosyltransferase activity [GO:0004044]; magnesium ion binding [GO:0000287]	-	COG0034	Glutamine phosphoribosylpyrophosphate amidotransferase	F	Nucleotide transport and metabolism ;	-	-	-
SSU05_0817	164.587	90.6579033333333	0.859194295359925	0.024063417880741	0.081552427161447	no	SSU05_0817	372	395	435	177	342	262	144.433	166.613	182.716	75.9232	96.1614	99.889	ABP89783.1	Unknown protein	protein-coding	-	-	-	-	-	-	-	-	-	-	-	-	-	-	-	-	-	-	-
SSU05_0541	1184.36249333333	658.520013333333	0.846692225208363	0.024202236483783	0.081894931253236	no	SSU05_0541	2974	4104	6073	1939	3729	2997	754.638	1131.34	1667.11	543.568	685.238	746.754	ABP89507.1	Predicted transcriptional regulator	protein-coding	-	-	-	-	D5AGN2	Regulatory protein, GntR	-	-	-	GO:0003700	DNA-binding transcription factor activity [GO:0003700]	-	COG1725	DNA-binding transcriptional regulator YhcF, GntR family	K	Transcription ;	-	-	-
SSU05_1513	7.54628	14.1760366666667	-0.910078	0.024420300881829	0.082504100642815	no	SSU05_1513	41	31	55	81	135	66	6.91754	5.68221	10.0391	15.0984	16.495	10.9347	ABP90479.1	prophage LambdaSa2, site-specific recombinase, phage integrase family	protein-coding	-	-	-	-	D5AIY9	Prophage LambdaSa2, site-specific recombinase, phage integrase family	-	DNA integration [GO:0015074]; DNA recombination [GO:0006310]	-	GO:0003677; GO:0006310; GO:0015074	DNA binding [GO:0003677]	-	COG0582	Integrase	LX	Replication, recombination and repair ; Mobilome: prophages, transposons;	-	-	-
SSU05_1543	1686.16836666667	939.457773333333	0.843832737844824	0.024556669750249	0.08271935791249	no	SSU05_1543	11085	11280	12814	7021	10152	5722	1507.26	1666.29	1884.96	1054.7	999.669	764.001	ABP90509.1	ABC-type branched-chain amino acid transport system, ATPase component	protein-coding	K01996	livF	branched-chain amino acid transport system ATP-binding protein	-	D5AJ18	ABC-type branched-chain amino acid transport systems, ATPase component	-	L-amino acid transport [GO:0015807]	-	GO:0005524; GO:0015658; GO:0015807; GO:0016887	ATP binding [GO:0005524]; ATP hydrolysis activity [GO:0016887]; branched-chain amino acid transmembrane transporter activity [GO:0015658]	-	COG0410	ABC-type branched-chain amino acid transport system, ATPase component	E	Amino acid transport and metabolism ;	-	-	-
SSU05_1104	107.234	59.5381	0.848740777798553	0.024560288840776	0.08271935791249	no	SSU05_1104	959	756	1178	534	787	546	100.995	86.4946	134.211	62.1297	60.0214	56.4632	ABP90070.1	ABC-type phosphate transport system, permease component	protein-coding	K02037	pstC	phosphate transport system permease protein	-	A0AA87F9A0	Phosphate transport system permease protein	-	-	-	-	-	-	COG0573	ABC-type phosphate transport system, permease component	P	Inorganic ion transport and metabolism ;	-	-	-
SSU05_0552	1169.58	652.535056666667	0.841839645267412	0.024908092424242	0.083678959822544	no	SSU05_0552	9612	8816	10543	5035	8241	5641	1102.32	1098.38	1308.05	637.93	684.426	635.249	ABP89518.1	amino acid ABC transporter, amino acid-binding protein	protein-coding	K02030	ABC.PA.S	polar amino acid transport system substrate-binding protein	-	D5AGP3	ABC transporter substrate-binding protein	-	-	-	-	-	-	COG0834	ABC-type amino acid transport/signal transduction system, periplasmic component/domain	ET	Amino acid transport and metabolism ; Signal transduction mechanisms ;	-	-	-
SSU05_0237	53767.1	30010.6	0.841253438966058	0.024922364244059	0.083678959822544	no	SSU05_0237	159449	173212	164478	74188	123814	123958	48936.6	57753.4	54611.4	25155	27519	37357.7	ABP89205.1	Thiol-disulfide isomerase and thioredoxin	protein-coding	K03671	TXN	thioredoxin	-	A0A116TYV0	Thioredoxin	trxA_2	cell redox homeostasis [GO:0045454]	cytosol [GO:0005829]	GO:0005829; GO:0015035; GO:0016853; GO:0045454	isomerase activity [GO:0016853]; protein-disulfide reductase activity [GO:0015035]	-	COG3118	Negative regulator of GroEL, contains thioredoxin-like and TPR-like domains	O	Posttranslational modification, protein turnover, chaperones ;	-	-	-
SSU05_1932	49.8946966666667	89.7346	-0.847043	0.025006353506652	0.083788135656103	no	SSU05_1932	326	445	630	663	1269	1049	32.7276	48.5337	68.4227	73.534	92.2592	103.411	ABP90898.1	glucokinase regulatory protein	protein-coding	K07106	murQ	N-acetylmuramic acid 6-phosphate etherase	[EC:4.2.1.126]	D5AK37	N-acetylmuramic acid 6-phosphate etherase (MurNAc-6-P etherase) (EC 4.2.1.126) (N-acetylmuramic acid 6-phosphate hydrolase) (N-acetylmuramic acid 6-phosphate lyase)	murQ	amino sugar catabolic process [GO:0046348]; glucose homeostasis [GO:0042593]; N-acetylmuramic acid catabolic process [GO:0097173]; peptidoglycan turnover [GO:0009254]; phosphorylation [GO:0016310]; response to fructose [GO:0009750]	cytosol [GO:0005829]	GO:0004857; GO:0005829; GO:0009254; GO:0009750; GO:0016301; GO:0016310; GO:0016803; GO:0016835; GO:0019899; GO:0030246; GO:0042593; GO:0046348; GO:0070095; GO:0097173	carbohydrate binding [GO:0030246]; carbon-oxygen lyase activity [GO:0016835]; enzyme binding [GO:0019899]; enzyme inhibitor activity [GO:0004857]; ether hydrolase activity [GO:0016803]; fructose-6-phosphate binding [GO:0070095]; kinase activity [GO:0016301]	-	COG2103	N-acetylmuramic acid 6-phosphate (MurNAc-6-P) etherase	M	Cell wall/membrane/envelope biogenesis ;	-	-	-
SSU05_1831	543.282213333333	973.467293333333	-0.841431	0.025032140113027	0.083788135656103	no	SSU05_1831	3122	3667	3670	5918	9299	6695	459.399	586.213	584.234	962.078	990.935	967.389	ABP90797.1	Unknown protein	protein-coding	-	-	-	-	G7SHQ5	Integral membrane protein	-	-	membrane [GO:0016020]	GO:0016020	-	-	COG4858	Uncharacterized membrane-anchored protein	S	Function unknown ;	-	-	-
SSU05_0277	11142.6	6228.91054666667	0.839032252511751	0.025340871862975	0.084690833699218	no	SSU05_0277	22665	16222	21248	11296	15763	11688	11973.7	9310.3	12143.8	6592.87	6030.62	6063.24	ABP89245.1	Ribosomal protein L32	protein-coding	K02911	RP-L32	large subunit ribosomal protein L32	-	A4VT06	Large ribosomal subunit protein bL32 (50S ribosomal protein L32)	rpmF	translation [GO:0006412]	large ribosomal subunit [GO:0015934]	GO:0003735; GO:0006412; GO:0015934	structural constituent of ribosome [GO:0003735]	COG0333;	COG0333	Ribosomal protein L32	J	Translation, ribosomal structure and biogenesis ;	-	-	-
SSU05_2018	1351.76	756.458276666667	0.837288116293338	0.026011179102103	0.086747067096428	no	SSU05_2018	2182	2223	2032	1344	2158	769	1302.15	1441.23	1311.88	886.105	932.633	450.637	ABP90984.1	conserved hypothetical protein	protein-coding	-	-	-	-	-	-	-	-	-	-	-	-	-	-	-	-	-	-	-
SSU05_0467	2381.16	1334.81725333333	0.835013274038319	0.026036118340145	0.086747067096428	no	SSU05_0467	22005	21464	23264	12513	19114	12067	2229.95	2363.05	2550.48	1400.92	1402.74	1200.79	ABP89433.1	aspartate--ammonia ligase	protein-coding	K01914	asnA	aspartate--ammonia ligase	[EC:6.3.1.1]	D5AGB6	Aspartate--ammonia ligase (EC 6.3.1.1) (Asparagine synthetase A)	asnA	L-asparagine biosynthetic process [GO:0070981]	cytosol [GO:0005829]	GO:0004071; GO:0005524; GO:0005829; GO:0016740; GO:0070981	aspartate-ammonia ligase activity [GO:0004071]; ATP binding [GO:0005524]; transferase activity [GO:0016740]	-	COG2502	Asparagine synthetase A	E	Amino acid transport and metabolism ;	-	-	-
SSU05_1688	201.982	113.073566666667	0.837018203326484	0.026163804354495	0.08695447138639	no	SSU05_1688	1697	1647	1870	789	1142	1411	186.645	196.795	222.505	95.8714	90.9602	152.389	ABP90654.1	putative ATPase	protein-coding	K01990	ABC-2.A	ABC-2 type transport system ATP-binding protein	-	Q84BI7	ATPase	ybhF	-	-	GO:0005524; GO:0016887	ATP binding [GO:0005524]; ATP hydrolysis activity [GO:0016887]	-	COG1131	ABC-type multidrug transport system, ATPase component	V	Defense mechanisms ;	-	-	-
SSU05_0862	14.5437666666667	26.2194	-0.849536	0.026178547632694	0.08695447138639	no	SSU05_0862	237	199	128	393	552	237	17.4771	15.9427	10.2116	32.0177	29.4789	17.1618	ABP89828.1	site-specific recombinase, phage integrase family	protein-coding	-	-	-	-	A0A2K1SYN9	Phage integrase family site specific recombinase	xerD_1	chromosome segregation [GO:0007059]; DNA integration [GO:0015074]; DNA recombination [GO:0006310]	-	GO:0003677; GO:0006310; GO:0007059; GO:0015074	DNA binding [GO:0003677]	-	-	-	-	-	-	-	-
SSU05_2026	87.2747233333333	48.6308566666667	0.843181799975857	0.026272404598597	0.087132791398099	no	SSU05_2026	547	458	559	317	479	226	86.8346	78.9875	96.0021	55.5959	55.0671	35.2295	ABP90992.1	amino acid permease	protein-coding	-	-	-	-	A0A123SS97	Amino acid permease	lysP_1	amino acid transport [GO:0006865]; transmembrane transport [GO:0055085]	membrane [GO:0016020]	GO:0006865; GO:0016020; GO:0055085	-	-	COG0833	Amino acid permease	E	Amino acid transport and metabolism ;	-	-	-
SSU05_1830	191.346	341.185586666667	-0.834317	0.026535087086175	0.087869624259409	no	SSU05_1830	1079	1387	1331	2043	2851	2909	153.856	214.861	205.322	321.84	294.403	407.314	ABP90796.1	Mg2+ and Co2+ transporter	protein-coding	K03284	corA	magnesium transporter	-	A0A075SK57	Magnesium transporter	-	-	membrane [GO:0016020]	GO:0016020; GO:0046873	metal ion transmembrane transporter activity [GO:0046873]	-	COG0598	Mg2+ and Co2+ transporter CorA	P	Inorganic ion transport and metabolism ;	-	-	-
SSU05_0109	233.691973333333	130.868216666667	0.836090083210941	0.026677548014132	0.088206709821115	no	SSU05_0109	901	850	1330	508	901	625	193.569	198.389	309.119	120.574	140.18	131.851	ABP89079.1	Transcriptional regulator	protein-coding	-	-	-	-	D5AFF5	AdcR, transcriptional repressor for Zn(2+)-responsive expression	-	-	-	GO:0003677; GO:0003700; GO:0008270	DNA binding [GO:0003677]; DNA-binding transcription factor activity [GO:0003700]; zinc ion binding [GO:0008270]	-	COG1846	DNA-binding transcriptional regulator, MarR family	K	Transcription ;	-	-	-
SSU05_0083	838.626133333333	471.416	0.830994191674285	0.026916931114314	0.088862745185611	no	SSU05_0083	5076	3518	4837	2322	3692	2754	903.742	680.466	931.671	456.734	476.032	481.482	ABP89055.1	Ribosomal protein L5	protein-coding	K02931	RP-L5	large subunit ribosomal protein L5	-	A0A075SFK0	Large ribosomal subunit protein uL5	rplE	translation [GO:0006412]	cytosolic large ribosomal subunit [GO:0022625]	GO:0000049; GO:0003735; GO:0006412; GO:0019843; GO:0022625	rRNA binding [GO:0019843]; structural constituent of ribosome [GO:0003735]; tRNA binding [GO:0000049]	-	COG0094	Ribosomal protein L5	J	Translation, ribosomal structure and biogenesis ;	-	-	-
SSU05_0346	292.019203333333	164.162	0.830738095354986	0.027131429214869	0.089434756788829	no	SSU05_0346	2098	2698	2513	1128	2166	1569	237.226	331.426	307.406	140.911	177.364	174.21	ABP89313.1	Predicted hydrolase of the HAD superfamily	protein-coding	-	-	-	-	D5AG13	HAD-superfamily hydrolase, subfamily IIB	-	-	cytosol [GO:0005829]	GO:0000287; GO:0005829; GO:0016791	magnesium ion binding [GO:0000287]; phosphatase activity [GO:0016791]	-	COG4696	Predicted phosphohydrolase, Cof family, HAD superfamily	R	General function prediction only ;	-	-	-
SSU05_1134	59.0377033333333	105.071346666667	-0.831485	0.027653116734949	0.0909814374751	no	SSU05_1134	531	534	497	902	1297	1017	57.0394	62.3173	57.7564	107.045	100.895	107.274	ABP90100.1	hypothetical protein	protein-coding	-	-	-	-	A0A2K1T188	DUF4097 domain-containing protein	-	-	-	-	-	-	-	-	-	-	-	-	-
SSU05_0757	287.541656666667	510.154	-0.827116	0.027684531458537	0.0909814374751	no	SSU05_0757	2330	1933	1893	3474	5361	3842	310.272	279.644	272.709	511.086	516.991	502.385	ABP89723.1	Type IIA topoisomerase (DNA gyrase/topo II, topoisomerase IV), B subunit	protein-coding	K02622	parE	topoisomerase IV subunit B	[EC:5.6.2.2]	-	-	-	-	-	-	-	-	-	-	-	-	-	-	-
SSU05_0042	1.81850666666667	0.739883333333333	1.25201653616115	0.028155598064404	0.092389549473058	no	SSU05_0042	11	8	12	3	7	5	1.83669	1.45118	2.16765	0.55341	0.84644	0.8198	ABP89015.1	Predicted metal-dependent membrane protease	protein-coding	K07052	K07052	CAAX protease family protein	-	A0A075SFG0	CAAX protease	-	CAAX-box protein processing [GO:0071586]	membrane [GO:0016020]	GO:0004222; GO:0016020; GO:0071586	metalloendopeptidase activity [GO:0004222]	-	-	-	-	-	-	-	-
SSU05_0246	20.1422	9.76144333333333	1.07761629132046	0.028635386799651	0.093821984846589	no	SSU05_0246	18	22	15	8	5	16	18.7117	24.8456	16.8692	9.18772	3.7641	16.3325	ABP89214.1	hypothetical protein	protein-coding	-	-	-	-	-	-	-	-	-	-	-	-	-	-	-	-	-	-	-
SSU05_0072	956.874503333333	541.569	0.821123061091512	0.028705950789992	0.093911323172688	no	SSU05_0072	6564	4824	6215	3409	5604	2711	1016.97	811.957	1041.7	583.503	628.764	412.44	ABP89044.1	Ribosomal protein L4	protein-coding	K02926	RP-L4	large subunit ribosomal protein L4	-	A0A075SB77	Large ribosomal subunit protein uL4	rplD	translation [GO:0006412]	ribonucleoprotein complex [GO:1990904]; ribosome [GO:0005840]	GO:0003735; GO:0005840; GO:0006412; GO:0019843; GO:1990904	rRNA binding [GO:0019843]; structural constituent of ribosome [GO:0003735]	-	COG0088	Ribosomal protein L4	J	Translation, ribosomal structure and biogenesis ;	-	-	-
SSU05_1695	5622.60814666667	3183.30656666667	0.820673950155256	0.028774094230396	0.093992485520676	no	SSU05_1695	6814	6353	6675	4588	6519	2102	5489.64	5560.42	5817.77	4083.6	3803.42	1662.9	ABP90662.1	hypothetical protein	protein-coding	-	-	-	-	D5AJG7	Uncharacterized protein	-	-	-	-	-	-	-	-	-	-	-	-	-
SSU05_1569	98.0740433333333	174.159	-0.828236	0.029015408252221	0.094574400649589	no	SSU05_1569	320	319	270	561	821	497	98.2114	106.363	89.6478	190.219	182.476	149.783	ABP90535.1	Acyl carrier protein phosphodiesterase	protein-coding	K01118	acpD	FMN-dependent NADH-azoreductase	[EC:1.7.1.17]	A0A2K1T1C6	FMN dependent NADH:quinone oxidoreductase (EC 1.6.5.-) (Azo-dye reductase) (FMN-dependent NADH-azo compound oxidoreductase) (FMN-dependent NADH-azoreductase) (EC 1.7.1.17)	azoR	-	-	GO:0009055; GO:0010181; GO:0016652; GO:0016655	electron transfer activity [GO:0009055]; FMN binding [GO:0010181]; oxidoreductase activity, acting on NAD(P)H, NAD(P) as acceptor [GO:0016652]; oxidoreductase activity, acting on NAD(P)H, quinone or similar compound as acceptor [GO:0016655]	-	COG1182	FMN-dependent NADH-azoreductase	C	Energy production and conversion ;	-	-	-
SSU05_0162	1387.44859333333	785.896333333333	0.819929206941484	0.02903944252311	0.094574400649589	no	SSU05_0162	3506	3487	3764	1724	3067	2355	1283.9	1387.26	1491.19	697.484	813.362	846.843	ABP89132.1	Uncharacterized conserved small protein	protein-coding	-	-	-	-	G7SD93	DNA-directed RNA polymerase subunit epsilon (RNAP epsilon subunit) (EC 2.7.7.6) (RNA polymerase epsilon subunit) (Transcriptase subunit epsilon)	rpoY	DNA-templated transcription [GO:0006351]	DNA-directed RNA polymerase complex [GO:0000428]	GO:0000428; GO:0003677; GO:0003899; GO:0006351	DNA binding [GO:0003677]; DNA-directed 5'-3' RNA polymerase activity [GO:0003899]	-	COG5503	DNA-dependent RNA polymerase auxiliary subunit epsilon	KV	Transcription ; Defense mechanisms ;	-	-	-
SSU05_0201	305.606133333333	538.896316666667	-0.818294	0.029275870261284	0.0952014431735	no	SSU05_0201	3235	3175	2710	5431	7482	5640	308.432	328.864	279.523	572.062	516.599	528.028	ABP89169.1	Nucleotidyltransferase/DNA polymerase involved in DNA repair	protein-coding	K02346	dinB	DNA polymerase IV	[EC:2.7.7.7]	D5AFN8	DNA polymerase IV (Pol IV) (EC 2.7.7.7)	dinB	DNA-templated DNA replication [GO:0006261]; error-prone translesion synthesis [GO:0042276]; SOS response [GO:0009432]	cytosol [GO:0005829]	GO:0000287; GO:0003684; GO:0003887; GO:0005829; GO:0006261; GO:0009432; GO:0042276	damaged DNA binding [GO:0003684]; DNA-directed DNA polymerase activity [GO:0003887]; magnesium ion binding [GO:0000287]	-	COG0389	Nucleotidyltransferase/DNA polymerase involved in DNA repair	L	Replication, recombination and repair ;	-	-	-
SSU05_0869	18.1121	32.7565233333333	-0.854884	0.029561083695999	0.095985015773386	no	SSU05_0869	65	77	73	143	212	102	15.516	19.9685	18.8518	37.7122	36.6484	23.909	ABP89835.1	hypothetical protein	protein-coding	-	-	-	-	A0A2K1SYN4	Lipoprotein	-	-	-	-	-	-	-	-	-	-	-	-	-
SSU05_1791	26.6299733333333	14.3206133333333	0.883072126250318	0.029616769591931	0.096022082578324	no	SSU05_1791	80	69	63	18	65	54	28.645	26.8408	24.4041	7.12049	16.8548	18.9865	ABP90757.1	Integrase	protein-coding	-	-	-	-	A0A0Z8V3Q0	Integrase	Int-Tn_1	DNA integration [GO:0015074]; DNA recombination [GO:0006310]	-	GO:0003677; GO:0006310; GO:0015074	DNA binding [GO:0003677]	-	COG0582	Integrase	LX	Replication, recombination and repair ; Mobilome: prophages, transposons;	-	-	-
SSU05_2104	51.4384	90.6055133333333	-0.816646	0.029786906787713	0.096429553466491	no	SSU05_2104	2047	1470	1058	2869	4206	2260	65.9659	51.4643	36.8851	102.143	98.1572	71.516	ABP91070.1	hypothetical protein	protein-coding	-	-	-	-	A0A0H3MXR9	Accessory pilus subunit	-	cell adhesion [GO:0007155]	extracellular region [GO:0005576]	GO:0005576; GO:0007155	-	-	-	-	-	-	-	-	-
SSU05_0136	1677.09	955.226036666667	0.812018254344872	0.030410190386285	0.098300600518408	no	SSU05_0136	11156	10726	14707	7311	11378	5842	1449.63	1514.17	2067.46	1049.55	1070.7	745.426	ABP89106.1	unknown protein	protein-coding	-	-	-	-	D5AFH9	Accessory gene regulator B	-	-	membrane [GO:0016020]	GO:0016020	-	-	-	-	-	-	ARO:3007427|ThfT|ThfT is an ECF transporter S component that expands the substrate profile of endogenous ECF transporters to include folate biosynthesis end products. It confers resistance to the folate synthesis inhibitor sulfamethoxazole by allowing uptake of host folate.	-	-
SSU05_0950	55.0749833333333	99.6686	-0.85376	0.030548410310172	0.09860044934935	no	SSU05_0950	76	76	43	125	174	109	61.2287	66.5185	37.4777	111.258	101.518	86.2305	ABP89916.1	hypothetical protein	protein-coding	-	-	-	-	A0A1X9I250	DNA topoisomerase III (EC 5.99.1.2)	-	-	-	GO:0016853	isomerase activity [GO:0016853]	-	-	-	-	-	-	-	-
SSU05_1204	6.75779333333333	3.66768666666667	0.87779621151235	0.030663555582268	0.098825040204963	no	SSU05_1204	60	72	81	45	64	27	5.3859	7.02145	7.86603	4.4627	4.16043	2.37993	ABP90170.1	Citrate synthase	protein-coding	K01647	CS	citrate synthase	[EC:2.3.3.1]	A0A2K1T121	Citrate synthase	citZ	carbohydrate metabolic process [GO:0005975]; tricarboxylic acid cycle [GO:0006099]	cytosol [GO:0005829]	GO:0004108; GO:0005829; GO:0005975; GO:0006099	citrate (Si)-synthase activity [GO:0004108]	-	COG0372	Citrate synthase	C	Energy production and conversion ;	-	-	-
SSU05_0336	245.150953333333	139.393	0.814582453528904	0.030729529753316	0.098890727054809	no	SSU05_0336	1096	792	1377	519	756	854	233.903	183.627	317.923	122.369	116.842	178.968	ABP89304.1	Fructose/tagatose bisphosphate aldolase	protein-coding	K01624	FBA	fructose-bisphosphate aldolase, class II	[EC:4.1.2.13]	A0A075SBV8	Fructose-bisphosphate aldolase	-	fructose 1,6-bisphosphate metabolic process [GO:0030388]; glycolytic process [GO:0006096]	cytosol [GO:0005829]	GO:0004332; GO:0005829; GO:0006096; GO:0008270; GO:0009025; GO:0030388	fructose-bisphosphate aldolase activity [GO:0004332]; tagatose-bisphosphate aldolase activity [GO:0009025]; zinc ion binding [GO:0008270]	-	COG0191	Fructose/tagatose bisphosphate aldolase	G	Carbohydrate transport and metabolism ;	-	-	-
SSU05_1128	461.547	807.884633333334	-0.807648	0.031328682671974	0.100669500319275	no	SSU05_1128	5755	5713	5108	8504	12298	12535	455.672	491.427	437.544	743.89	705.169	974.596	ABP90094.1	Di- and tripeptidase	protein-coding	K01258	pepT	tripeptide aminopeptidase	[EC:3.4.11.4]	D5AHY3	Peptidase T (EC 3.4.11.4) (Aminotripeptidase) (Tripeptidase) (Tripeptide aminopeptidase)	pepT	peptide catabolic process [GO:0043171]; proteolysis [GO:0006508]	cytosol [GO:0005829]	GO:0005829; GO:0006508; GO:0008237; GO:0008270; GO:0043171; GO:0045148	metallopeptidase activity [GO:0008237]; tripeptide aminopeptidase activity [GO:0045148]; zinc ion binding [GO:0008270]	-	COG2195	Di- or tripeptidase	E	Amino acid transport and metabolism ;	-	-	-
SSU05_1054	23.6215	41.5469933333333	-0.814451	0.0314632965325	0.100952500264782	no	SSU05_1054	352	375	353	641	914	649	21.8563	25.2961	23.7122	43.9714	41.099	39.5705	ABP90020.1	ABC-type multidrug transport system, ATPase and permease component	protein-coding	K18888	efrB	ATP-binding cassette, subfamily B, multidrug efflux pump	-	D5AHS4	ABC transporter related protein	-	-	membrane [GO:0016020]	GO:0005524; GO:0016020; GO:0016887; GO:0034040; GO:0140359	ABC-type transporter activity [GO:0140359]; ATP binding [GO:0005524]; ATP hydrolysis activity [GO:0016887]; ATPase-coupled lipid transmembrane transporter activity [GO:0034040]	-	COG1132	ABC-type multidrug transport system, ATPase and permease component	V	Defense mechanisms ;	ARO:3003949|efrB|efrB is a part of the EfrAB efflux pump, and both efrA and efrB are necessary to confer multidrug resistance.	-	-
SSU05_1711	2082.11166666667	1191.8	0.804852859218346	0.03190489087805	0.102086355065509	no	SSU05_1711	8273	9716	11442	6312	9975	3733	1655.92	2112.76	2477.66	1395.79	1445.91	733.714	ABP90677.1	conserved hypothetical protein	protein-coding	K06950	K06950	uncharacterized protein	-	A0A2K1T081	Metal dependent phosphohydrolase	-	-	-	GO:0016787	hydrolase activity [GO:0016787]	-	COG1418	HD superfamily phosphodieaserase, includes HD domain of RNase Y	JR	Translation, ribosomal structure and biogenesis ; General function prediction only ;	-	-	-
SSU05_1336	0.343233333333333	2.31136666666667	-2.42329	0.031910810850353	0.102086355065509	no	SSU05_1336	0	1	0	4	4	0	0	1.0297	0	4.18852	2.74558	0	ABP90302.1	Beta-fructosidases (levanase/invertase)	protein-coding	-	-	-	-	-	-	-	-	-	-	-	-	-	-	-	-	-	-	-
SSU05_0022	456.939173333333	796.983	-0.802527	0.032409003887449	0.103527436571248	no	SSU05_0022	5526	5903	4417	9108	12797	10009	453.127	525.859	391.832	825.107	759.921	805.921	ABP88994.1	Aspartate/tyrosine/aromatic aminotransferase	protein-coding	K00841	patA	aminotransferase	[EC:2.6.1.-]	A0A2K1SXI3	Aminotransferase (EC 2.6.1.-)	patA	biosynthetic process [GO:0009058]	-	GO:0008483; GO:0009058; GO:0030170	pyridoxal phosphate binding [GO:0030170]; transaminase activity [GO:0008483]	-	COG0436	Aspartate/methionine/tyrosine aminotransferase	E	Amino acid transport and metabolism ;	-	-	-
SSU05_1829	317.251836666667	554.573	-0.805619	0.032489554519079	0.103632123164534	no	SSU05_1829	651	793	704	1118	1560	1640	272.453	360.555	318.748	516.929	472.81	673.981	ABP90795.1	Mg2+ and Co2+ transporter	protein-coding	-	-	-	-	-	-	-	-	-	-	-	-	-	-	-	-	-	-	-
SSU05_0973	0.6412	0.276113333333333	1.17068562012483	0.032605246600898	0.103848428601098	no	SSU05_0973	21	6	8	6	11	1	1.11673	0.34663	0.46024	0.3525	0.42362	0.05222	ABP89939.1	Type IV secretory pathway, VirD4 component	protein-coding	K03205	virD4	type IV secretion system protein VirD4	[EC:7.4.2.8]	A7LFV0	TraG (Type IV secretory system conjugative DNA transfer family protein)	traG	-	membrane [GO:0016020]	GO:0016020	-	-	-	-	-	-	-	-	-
SSU05_0330	64.5218	112.408793333333	-0.8012	0.033635755718957	0.106973539815862	no	SSU05_0330	442	464	830	730	1633	1246	46.3965	52.9137	94.2551	84.6572	124.137	128.432	ABP89299.1	ABC-type metal ion transport system, periplasmic component/surface adhesin	protein-coding	K09815	znuA	zinc transport system substrate-binding protein	-	A0A0H3MTG2	Laminin binding protein	lmb	cell adhesion [GO:0007155]; zinc ion transport [GO:0006829]	-	GO:0006829; GO:0007155; GO:0046872	metal ion binding [GO:0046872]	-	COG0803	ABC-type Zn uptake system ZnuABC, Zn-binding component ZnuA	P	Inorganic ion transport and metabolism ;	-	-	VFG019053|VF0275|Lmb|WP_000744526) (lmb) laminin-binding surface protein |Adherence|Lmb is an extracellular protein that was first identified in S. agalactiae. Homologs of this protein were reported in S. pyogenes and S. pneumonia and termed Lbp and AdcAII, respectively||34 kDa lipoprotein mediates the attachment to human laminin, a major component of the basement membrane, which may be essential…
SSU05_2004	318.782056666667	554.837516666667	-0.799376	0.033714007295891	0.107027763098707	no	SSU05_2004	966	828	717	1473	2201	1401	349.775	325.709	280.863	589.24	577.142	498.13	ABP90970.1	Antitoxin of toxin-antitoxin stability system	protein-coding	K19159	yefM	antitoxin YefM	-	A0A0H3N214	Antitoxin	-	-	-	-	-	-	COG2161	Antitoxin component YafN of the YafNO toxin-antitoxin module, PHD/YefM family	V	Defense mechanisms ;	-	-	-
SSU05_2111	449.880396666667	258.721626666667	0.798116737739515	0.033751493757269	0.107027763098707	no	SSU05_2111	1960	2178	2079	966	1516	1646	402.307	485.677	461.657	219.057	225.347	331.761	ABP91077.1	hypothetical protein	protein-coding	-	-	-	-	D5AEY0	DUF3013 family protein	-	-	-	-	-	-	-	-	-	-	-	-	-
SSU05_1105	125.693	72.0881866666667	0.801934212398223	0.033974339046375	0.107577140717646	no	SSU05_1105	790	584	641	325	532	479	140.653	112.96	123.465	63.927	68.594	83.7436	ABP90071.1	ABC-type phosphate transport system, periplasmic component	protein-coding	K02040	pstS	phosphate transport system substrate-binding protein	-	A0A822W6Q9	Phosphate-binding protein	pstS	phosphate ion transport [GO:0006817]	plasma membrane [GO:0005886]	GO:0005886; GO:0006817; GO:0042301	phosphate ion binding [GO:0042301]	-	COG0226	ABC-type phosphate transport system, periplasmic component	P	Inorganic ion transport and metabolism ;	-	-	-
SSU05_0709	9.78495333333333	5.01411	0.938759910772934	0.034129806127585	0.107801469594028	no	SSU05_0709	29	31	33	16	33	9	8.65318	10.0491	10.6526	5.27443	7.13088	2.63702	ABP89675.1	Phosphotransferase system cellobiose-specific component IIA	protein-coding	K02759	celC	cellobiose PTS system EIIA component	[EC:2.7.1.196 2.7.1.205]	A0A0H3MVP1	Sugar phosphotransferase system (PTS), lactose/cellobiose-specific family, IIA component	-	phosphoenolpyruvate-dependent sugar phosphotransferase system [GO:0009401]	-	GO:0009401; GO:0016740; GO:0046872	metal ion binding [GO:0046872]; transferase activity [GO:0016740]	-	COG1447	Phosphotransferase system cellobiose-specific component IIA	G	Carbohydrate transport and metabolism ;	-	-	-
SSU05_2006	695.716213333333	1209.71194333333	-0.798095	0.034178222828819	0.107801469594028	no	SSU05_2006	602	750	666	1142	1757	1204	587.874	795.676	703.599	1232.06	1242.54	1154.53	ABP90972.1	hypothetical protein	protein-coding	-	-	-	-	-	-	-	-	-	-	-	-	-	-	-	-	-	-	-
SSU05_0041	4.91712	2.59804	0.920420422564209	0.034242785535521	0.107801469594028	no	SSU05_0041	45	44	20	15	24	27	5.80061	6.16171	2.78904	2.13615	2.24039	3.41758	ABP89013.1	Amino acid transporter	protein-coding	K01992	ABC-2.P	ABC-2 type transport system permease protein	-	D5AF88	Amino acid transporter	-	-	membrane [GO:0016020]	GO:0016020	-	-	-	-	-	-	-	-	-
SSU05_1411	271.063926666667	156.117886666667	0.795992951867365	0.034243989188698	0.107801469594028	no	SSU05_1411	2223	1706	2040	1156	1639	1176	287.701	239.866	285.625	165.287	153.615	149.452	ABP90377.1	Predicted ATPase involved in cell division	protein-coding	K09812	ftsE	cell division transport system ATP-binding protein	-	D5AIP6	Cell division ATP-binding protein FtsE	ftsE	cell cycle [GO:0007049]; cell division [GO:0051301]	plasma membrane [GO:0005886]	GO:0005524; GO:0005886; GO:0007049; GO:0016887; GO:0022857; GO:0051301	ATP binding [GO:0005524]; ATP hydrolysis activity [GO:0016887]; transmembrane transporter activity [GO:0022857]	-	COG2884	ABC-type ATPase involved in cell division	D	Cell cycle control, cell division, chromosome partitioning ;	-	-	-
SSU05_2207	1.16536	0	3.27377173602841	0.034590590162114	0.108734768205253	no	SSU05_2207	0	2	1	0	0	0	0	2.33398	1.1621	0	0	0	-	tRNA-Ser	tRNA	K14233	tRNA-Ser	tRNA Ser	-	-	-	-	-	-	-	-	-	-	-	-	-	-	-	-
SSU05_1380	76.1549	131.823873333333	-0.791553	0.034956532061477	0.109726075313087	no	SSU05_1380	2358	2446	2743	3580	4993	6362	67.4849	76.0513	84.9283	113.194	103.485	178.793	ABP90346.1	ABC-type antimicrobial peptide transport system, permease component	protein-coding	K02004	ABC.CD.P	putative ABC transport system permease protein	-	D5AIL8	ABC-type antimicrobial peptide transport system, permease component	-	-	plasma membrane [GO:0005886]	GO:0005886	-	-	COG0577	ABC-type antimicrobial peptide transport system, permease component	V	Defense mechanisms ;	-	-	-
SSU05_1201	4383.38400666667	7580.86705333333	-0.790301	0.035040629550655	0.109728074397713	no	SSU05_1201	10885	9647	13444	17732	21385	27524	3986.09	3837.94	5326.12	7173.89	5671.26	9897.45	ABP90167.1	Phosphotransferase system, HPr-related proteins	protein-coding	K02784	ptsH	phosphocarrier protein HPr	-	A0A075SRI4	Phosphocarrier protein HPr	-	phosphoenolpyruvate-dependent sugar phosphotransferase system [GO:0009401]	cytoplasm [GO:0005737]	GO:0005737; GO:0009401	-	-	COG1925	Phosphotransferase system, HPr and related phosphotransfer proteins	TG	Signal transduction mechanisms ; Carbohydrate transport and metabolism ;	-	-	-
SSU05_1044	0.41315	0	3.2630999509716	0.035058347421676	0.109728074397713	no	SSU05_1044	3	0	0	0	0	0	1.23945	0	0	0	0	0	ABP90010.1	hypothetical protein	protein-coding	-	-	-	-	A0A0H3MUZ5	Uncharacterized protein	-	-	-	-	-	-	-	-	-	-	-	-	-
SSU05_1577	109.335	188.950563333333	-0.789214	0.035481246295565	0.110891676102421	no	SSU05_1577	2607	1820	3421	3712	5710	6194	103.209	78.2773	146.519	162.354	163.706	240.792	ABP90543.1	putative internalin A precursor	protein-coding	K13730	inlA	internalin A	-	A0A0H3MWG3	Streptococcal histidine triad-family protein	-	-	-	-	-	-	COG4886	Leucine-rich repeat (LRR) protein	K	Transcription ;	-	-	-
SSU05_2019	679.715356666667	393.441553333333	0.788549403608045	0.035994714103814	0.112334582577226	no	SSU05_2019	1845	1712	1781	1148	1832	677	668.048	673.446	697.652	459.231	480.384	240.709	ABP90985.1	conserved hypothetical protein	protein-coding	K16788	niaX	niacin transporter	-	G7SEM7	Niacin transporter NiaX	-	-	membrane [GO:0016020]	GO:0016020	-	-	-	-	-	-	-	-	-
SSU05_1412	100.622406666667	58.1726333333333	0.790242561866772	0.036125362809718	0.112580333238906	no	SSU05_1412	833	889	1160	532	852	571	82.3434	95.4714	124.052	58.0997	60.9923	55.4259	ABP90378.1	Protein chain release factor B	protein-coding	K02836	prfB	peptide chain release factor 2	-	D5AIP7	Peptide chain release factor 2 (RF-2)	prfB	-	cytoplasm [GO:0005737]	GO:0005737; GO:0016149	translation release factor activity, codon specific [GO:0016149]	-	COG1186	Protein chain release factor B	J	Translation, ribosomal structure and biogenesis ;	-	-	-
SSU05_0574	1575.39687333333	914.256473333333	0.785048507888954	0.036268335250681	0.112863729065605	no	SSU05_0574	17651	12459	16587	7631	11441	12013	1697.95	1302.05	1726.19	810.991	797.025	1134.75	ABP89540.1	Glycosyltransferases involved in cell wall biogenesis	protein-coding	-	-	-	-	A0A0H3N4Z1	Glycosyl transferase	csp2K	-	membrane [GO:0016020]	GO:0016020; GO:0016740	transferase activity [GO:0016740]	-	COG1216	Glycosyltransferase, GT2 family	G	Carbohydrate transport and metabolism ;	-	-	VFG005983|VF0144|Capsule|YP_001197940) (SSU05_0574) cell wall biosynthesis glycosyltransferase |Immune modulation|Ninety different capsule types have been identified. Each has a structurally distinct capsule, composed of repeating oligosaccharide units joined by glycosidic linkages||Resistant to complement deposition and masks cell wall-associated complement from being recognized by the complemen…
SSU05_1494	49.4309766666667	27.4976	0.844217918659712	0.036383571906552	0.113060125308469	no	SSU05_1494	78	81	72	33	57	59	47.4264	53.5055	47.3611	22.1675	25.0987	35.2266	ABP90460.1	TPR repeat protein	protein-coding	-	-	-	-	-	-	-	-	-	-	-	-	-	-	-	-	-	-	-
SSU05_0568	956.767583333333	555.491906666667	0.784378850210352	0.036449284497451	0.113091995736792	no	SSU05_0568	11851	9547	13461	5451	9821	8374	924.712	809.293	1136.3	469.9	554.956	641.619	ABP89534.1	Cps2E	protein-coding	-	-	-	-	D5AGQ7	Cps2E	-	-	membrane [GO:0016020]	GO:0016020; GO:0016780	phosphotransferase activity, for other substituted phosphate groups [GO:0016780]	-	COG2148	Sugar transferase involved in LPS biosynthesis (colanic, teichoic acid)	M	Cell wall/membrane/envelope biogenesis ;	-	-	VFG005911|VF0144|Capsule|YP_001197934) (SSU05_0568) Cps2E |Immune modulation|Ninety different capsule types have been identified. Each has a structurally distinct capsule, composed of repeating oligosaccharide units joined by glycosidic linkages||Resistant to complement deposition and masks cell wall-associated complement from being recognized by the complement receptors on phagocytes|
SSU05_0566	626.337856666667	363.519753333333	0.784870231377403	0.036498108352123	0.113091995736792	no	SSU05_0566	4398	3522	4902	2296	3618	2744	610.898	531.484	736.632	352.341	363.943	374.275	ABP89532.1	Cps2C	protein-coding	K00903	epsB	protein-tyrosine kinase	[EC:2.7.10.3]	Q9X4U7	Tyrosine-protein kinase CpsD (EC 2.7.10.2)	cps2C	capsule polysaccharide biosynthetic process [GO:0045227]; phosphorylation [GO:0016310]	plasma membrane [GO:0005886]	GO:0004715; GO:0005524; GO:0005886; GO:0016310; GO:0045227	ATP binding [GO:0005524]; non-membrane spanning protein tyrosine kinase activity [GO:0004715]	-	COG0489	Chromosome partitioning ATPase, Mrp family, contains Fe-S cluster	D	Cell cycle control, cell division, chromosome partitioning ;	-	-	VFG005887|VF0144|Capsule|YP_001197932) (SSU05_0566) Cps2C |Immune modulation|Ninety different capsule types have been identified. Each has a structurally distinct capsule, composed of repeating oligosaccharide units joined by glycosidic linkages||Resistant to complement deposition and masks cell wall-associated complement from being recognized by the complement receptors on phagocytes|
SSU05_1690	27557.6	16014.5711366667	0.783064455094835	0.036679791663346	0.113392132611501	no	SSU05_1690	93300	55222	71726	35783	55236	55647	33407.2	21481.2	27784.3	14155.1	14323	19565.6	ABP90656.1	MF3-like protein	protein-coding	-	-	-	-	A0A0N0DLV6	CsbD family protein (MF3-like protein)	-	-	-	-	-	-	COG3237	Uncharacterized conserved protein YjbJ, UPF0337 family	S	Function unknown ;	-	-	-
SSU05_2127	42.3760266666667	73.2614	-0.789877	0.036699528397083	0.113392132611501	no	SSU05_2127	465	405	334	652	1204	608	46.682	44.1712	36.2749	72.314	87.5335	59.9367	ABP91093.1	Surface antigen	protein-coding	-	-	-	-	D5AEZ5	ChaP	-	-	-	-	-	-	COG5263	Glucan-binding domain (YG repeat)	G	Carbohydrate transport and metabolism ;	-	-	VFG005320|VF0143|Autolysin|YP_001199493) (cbpD) choline binding protein D |Exoenzyme|Surface protein: choline-binding proteins anchored to the cell surface by a non-covalent interaction of a repeat region at the C-terminal with the phosphorylcholine of the cell wall; Attachment of the enzyme to the choline of the S. pneumoniae cell wall teichoic acid is essential for the lytic activity of the enz…
SSU05_0573	1431.08177333333	832.148826666667	0.782192172149448	0.036951871464555	0.114009401431892	no	SSU05_0573	16159	11188	14836	6157	10249	11785	1563.77	1176.24	1553.24	658.271	718.274	1119.9	ABP89539.1	Cps2J	protein-coding	-	-	-	-	Q204D8	Capsular polysaccharide (Cps1/2J) (Cps2J (EC 2.4.1.212)) (Glycosyltransferase)	cps2J	-	-	GO:0016757	glycosyltransferase activity [GO:0016757]	-	-	-	-	-	-	-	VFG005971|VF0144|Capsule|YP_001197939) (SSU05_0573) Cps2J |Immune modulation|Ninety different capsule types have been identified. Each has a structurally distinct capsule, composed of repeating oligosaccharide units joined by glycosidic linkages||Resistant to complement deposition and masks cell wall-associated complement from being recognized by the complement receptors on phagocytes|
SSU05_0023	328.518	565.085483333333	-0.782461	0.037075246311188	0.114227569955918	no	SSU05_0023	2584	2800	2178	4006	5953	5085	319.046	375.583	290.926	546.45	532.29	616.517	ABP88995.1	Recombinational DNA repair protein (RecF pathway)	protein-coding	K03584	recO	DNA repair protein RecO (recombination protein O)	-	A0A142UPH1	DNA repair protein RecO (Recombination protein O)	recO	DNA recombination [GO:0006310]; double-strand break repair [GO:0006302]	bacterial nucleoid [GO:0043590]	GO:0006302; GO:0006310; GO:0043590	-	-	COG1381	Recombinational DNA repair protein (RecF pathway)	L	Replication, recombination and repair ;	-	-	-
SSU05_0106	74.3267866666667	128.875446666667	-0.792936	0.037155865155108	0.114313576626141	no	SSU05_0106	299	233	174	377	487	524	90.0511	76.2362	56.6931	125.44	106.218	154.968	ABP89076.1	hypothetical protein	protein-coding	-	-	-	-	A0A0H3MSR2	Uncharacterized protein	-	-	-	-	-	-	-	-	-	-	-	-	-
[truncated: 1,464 more rows]
