# Supplementary material for: Multi-omics analysis identifies a role for Streptococcus suis MnmE in growth regulation and environmental adaptation
Source: Microbiol Spectr. 2026 May 22;14(7):e01201-26. doi: 10.1128/spectrum.01201-26 (PMC13340040; doi:10.1128/spectrum.01201-26)
Supplement: Table S3 — Proteomic responses in S. suis strains 05ZYH33 and ΔmnmE. [file spectrum.01201-26-s0004.xlsx]

## Sheet: Proteomic responses in S. suis 
Table S3. Proteomic responses in S. suis strains 05ZYH33 and ΔmnmE.
Protein	PG.ProteinGroups	PG.ProteinAccessions	SequenceNumber	M1	M2	M3	average M	WT1	WT2	WT3	average WT	M/WT	t test p value
ABP89378.1	ABP89378.1	ABP89378.1	4	185165	87942.6	193359	155489	16199.4	20088.6	15321.6	17203.2	9.03837	0.0150895
ABP90739.1	ABP90739.1	ABP90739.1	21	487560	829441	671321	662774	118761	108430	91717.4	106303	6.23477	0.00494299
ABP90095.1	ABP90095.1	ABP90095.1	1	13909.1	14601	27585	18698.4	2343.13	3035.01	4813.75	3397.3	5.5039	0.0274285
ABP89430.1	ABP89430.1	ABP89430.1	6	23461.8	17924.8	28760.3	23382.3	8120.55		2868.93	5494.74	4.2554	0.0282689
ABP89511.1	ABP89511.1	ABP89511.1	24	34216	26208.3	32114.7	30846.3	7317.53	11206.8	9714.77	9413.03	3.27698	0.00127216
ABP90580.1	ABP90580.1	ABP90580.1	2	26833.6	27185.5	34222.9	29414	8649.96	10575.5	8909.09	9378.18	3.13643	0.00127742
ABP90911.1	ABP90911.1	ABP90911.1	40	459866	462107	523363	481779	157337	162990	162653	160993	2.99254	0.000104776
ABP90105.1	ABP90105.1	ABP90105.1	4	30136.6	34676.9	57459.3	40757.6	10171.6	12605.3	19352.2	14043	2.90234	0.0397174
ABP89958.1	ABP89958.1	ABP89958.1	12	10728.4	14332.3	17027.5	14029.4	5629.73	4717.61	4709.65	5019	2.79526	0.00821783
ABP90131.1	ABP90131.1	ABP90131.1	1	6509.9	6282.45	8320.86	7037.74	2851.22		2244.21	2547.72	2.76237	0.0137876
ABP90783.1	ABP90783.1	ABP90783.1	31	1253750	1079590	1050750	1128030	439665	298403	487135	408401	2.76206	0.00106906
ABP90407.1	ABP90407.1	ABP90407.1	5	19081.4	11120	14820.4	15007.3	4847.9	8127.56	3967.69	5647.72	2.65723	0.0234804
ABP90374.1	ABP90374.1	ABP90374.1	12	29640	18777.6	41393	29936.9	11315	11254.2	12390.6	11653.3	2.56897	0.0490413
ABP89440.1	ABP89440.1	ABP89440.1	27	174707	188369	167778	176951	70224.4	71284.6	70352.8	70620.6	2.50566	6.1885e-05
ABP90396.1	ABP90396.1	ABP90396.1	3	164603	144851	221700	177051	81741.1	62730	68876.5	71115.9	2.48962	0.0110953
ABP90953.1	ABP90953.1	ABP90953.1	9	25985.9	31236.4	41399.6	32874	13463.1	13294.9	13727.8	13495.3	2.43596	0.0128311
ABP90285.1	ABP90285.1	ABP90285.1	1	15951.8	12598.3	11873.9	13474.7	1973.29	4728.56	9983.35	5561.73	2.42275	0.0411413
ABP89409.1	ABP89409.1	ABP89409.1	8	13414.7	10540.6	16872.9	13609.4	4641.07	3093.21	9249.71	5661.33	2.40392	0.0378522
ABP89772.1	ABP89772.1	ABP89772.1	3	83784.3	99542.1	85968.9	89765.1	33669.2	28478.6	51441.4	37863.1	2.37078	0.00367611
ABP89199.1	ABP89199.1	ABP89199.1	15	188921	191579	213502	198001	96666.8	62349.2	92305.5	83773.8	2.36351	0.00101097
ABP89957.1	ABP89957.1	ABP89957.1	3	15078.7	14700.7	19137.2	16305.5	8047.86	8166.33	4727.03	6980.41	2.3359	0.00677538
ABP91113.1	ABP91113.1	ABP91113.1	46	162142	178008	201599	180583	91772	68221.9	72167	77387	2.33351	0.00160913
ABP90222.1	ABP90222.1	ABP90222.1	16	259081	242631	195481	232398	95511.3	120648	83807	99988.8	2.32424	0.0038007
ABP89873.1	ABP89873.1	ABP89873.1	14	28914.9	36947.7	44419.8	36760.8	18150.6	12601.4	17270.6	16007.5	2.29647	0.0123821
ABP89500.1	ABP89500.1	ABP89500.1	3	21327.9	22951.6	25173.4	23151	9611.72	9907.45	12580.5	10699.9	2.16366	0.00103936
ABP90571.1	ABP90571.1	ABP90571.1	2	10809.8	17715.2	21111.9	16545.6	8638.54	8551.47	5822.11	7670.71	2.15699	0.0487762
ABP91067.1	ABP91067.1	ABP91067.1	24	98588.3	98717.9	78637	91981.1	36141.8	48606.4	43329.1	42692.4	2.15451	0.00289617
ABP89542.1	ABP89542.1	ABP89542.1	2	50407.6	67210.9	68127.2	61915.2	30404.4	20059	35814.8	28759.4	2.15287	0.0109096
ABP90429.1	ABP90429.1	ABP90429.1	5	24851.3	21974.1	38451.9	28425.8	14705.3	14258.2	10662.1	13208.5	2.15208	0.0439411
ABP89516.1	ABP89516.1	ABP89516.1	10	164591	209982	283505	219359	114260	57947.4	133931	102046	2.14961	0.0473607
ABP91160.1	ABP91160.1	ABP91160.1	1	9369.44	5339.96	6107.31	6938.9	2912.38	3055.23	3729.83	3232.48	2.14662	0.042395
ABP90870.1	ABP90870.1	ABP90870.1	3	67290	93762.2	102322	87791.4	39519.4	23086.9	60688.8	41098.4	2.13613	0.0368843
ABP89237.1	ABP89237.1	ABP89237.1	9	1252510	1501430	2033270	1.59574e+06	779767	453429	1064090	765762	2.08385	0.0458746
ABP90852.1	ABP90852.1	ABP90852.1	49	2979620	4402690	4610840	3.99772e+06	1966120	1765350	2033690	1921720	2.08028	0.0161175
ABP89319.1	ABP89319.1	ABP89319.1	39	5950240	7159880	7531740	6880620	2901750	2791110	4375470	3356110	2.05018	0.00727383
ABP89229.1	ABP89229.1	ABP89229.1	7		15375.2	18896.1	17135.7	7689.39	6427	11120.8	8412.4	2.03695	0.0298943
ABP89365.1	ABP89365.1	ABP89365.1	21	60404.8	53810	60991.1	58402	34072.2	25642.6	27482.3	29065.7	2.00931	0.00103995
ABP89545.1	ABP89545.1	ABP89545.1	39	1012720	1150660	1460120	1.20783e+06	673530	443097	691367	602665	2.00415	0.0173154
ABP90830.1	ABP90830.1	ABP90830.1	15	205795	254658	286987	249147	134888	92309.5	149234	125477	1.98559	0.0132208
ABP90914.1	ABP90914.1	ABP90914.1	10	34028.1	34452.2	37782	35420.8	21306.6	18041.5	14418	17922	1.97638	0.00164605
ABP90236.1	ABP90236.1	ABP90236.1	24	1041140	1048480	1009290	1032970	434216	557786	581902	524635	1.96893	0.000424848
ABP90375.1	ABP90375.1	ABP90375.1	21	67615.5	67801.7	63146.9	66188	35663.6	23389.9	42015.1	33689.5	1.96465	0.00460103
ABP90514.1	ABP90514.1	ABP90514.1	35	1352790	1439820	1096230	1296280	606376	782121	629589	672695	1.92699	0.00595487
ABP89289.1	ABP89289.1	ABP89289.1	4	10868.2	11749.9	9920.42	10846.2	4923.14	6253.48	5717.63	5631.42	1.92601	0.00134458
ABP90358.1	ABP90358.1	ABP90358.1	3	176640	182104	169637	176127	78873.5	90621.2	105045	91513.2	1.92461	0.000542426
ABP89541.1	ABP89541.1	ABP89541.1	26	104076	98631	153049	118585	73245.2	44850.3	67627.6	61907.7	1.91552	0.0429123
ABP90935.1	ABP90935.1	ABP90935.1	26	113591	127530	120079	120400	62720.7	56996.6	69237.5	62984.9	1.91157	0.000430168
ABP89737.1	ABP89737.1	ABP89737.1	13	6271690	7808080	8627110	7568960	3705950	3429170	4768210	3.96778e+06	1.90761	0.0109032
ABP90831.1	ABP90831.1	ABP90831.1	14	153670	184031	209635	182445	105187	81445.8	100707	95779.9	1.90484	0.00812795
ABP89685.1	ABP89685.1	ABP89685.1	26	288030	334846	381202	334693	178263	176044	175396	176568	1.89555	0.00419096
ABP90508.1	ABP90508.1	ABP90508.1	4	13107.2	16821.6	16956.5	15628.4	10039.4	6313.63	8418.6	8257.21	1.8927	0.0113181
ABP90847.1	ABP90847.1	ABP90847.1	12	327553	444181	433749	401828	240464	166946	230607	212672	1.88942	0.012468
ABP90143.1	ABP90143.1	ABP90143.1	1		20900.9	21366.9	21133.9	10125.2		12290.6	11207.9	1.88563	0.0122211
ABP90242.1	ABP90242.1	ABP90242.1	5	95603.4	98817.7	107923	100781	67749.4	43653	50073.2	53825.2	1.87238	0.00439149
ABP90785.1	ABP90785.1	ABP90785.1	22	124657	92455.5	89763.2	102292	56005.2	61365.9	47221.2	54864.1	1.86446	0.0165256
ABP90331.1	ABP90331.1	ABP90331.1	1	13315.2	15335.4	11933	13527.9	7241.37	5380.75	9254.84	7292.32	1.85508	0.0139397
ABP89218.1	ABP89218.1	ABP89218.1	11	58130.7	65337.2	80352.1	67940	40858.1	25957	43477.7	36764.3	1.84799	0.0216083
ABP90276.1	ABP90276.1	ABP90276.1	12	24814.4	35789.8	33434.7	31346.3	17876.6	15052.7	18098.6	17009.3	1.84289	0.0145728
ABP90494.1	ABP90494.1	ABP90494.1	10	23216.1	30480.5	33680.6	29125.7	16626.9	14047.7	17211.8	15962.1	1.82468	0.0153898
ABP90987.1	ABP90987.1	ABP90987.1	10	28663.9	29893.9	40790.7	33116.2	20085.7	14217.9	20220.5	18174.7	1.8221	0.0260762
ABP90778.1	ABP90778.1	ABP90778.1	22	59903.8	44781.4	62756.7	55814	36705	27748.9	27586.8	30680.2	1.81922	0.0166098
ABP90146.1	ABP90146.1	ABP90146.1	46	121883	115757	148601	128747	81424.5	57178	74357.3	70986.6	1.81368	0.00957542
ABP89452.1	ABP89452.1	ABP89452.1	8	13707.4	18423	22914.6	18348.3	11038.8	10414.4	9047.28	10166.8	1.80473	0.0397368
ABP91138.1	ABP91138.1	ABP91138.1	6	34064.3	29879.7	30017.4	31320.5	20173.7	15599.4	16484.6	17419.2	1.79804	0.00209114
ABP89515.1	ABP89515.1	ABP89515.1	70	1223530	1162620	1226840	1204330	685929	512668	817453	672017	1.79211	0.00420822
ABP89970.1	ABP89970.1	ABP89970.1	5	24224.6	21858.1	31151.2	25744.6	13545.9	12235.4	17374	14385.1	1.78967	0.0234723
ABP90712.1	ABP90712.1	ABP90712.1	1	6882.76	6142.49	5246.57	6090.61		3501.05	3311.26	3406.16	1.78812	0.0222115
ABP89342.1	ABP89342.1	ABP89342.1	8	119040	102857	149044	123647	84396.3	67244.6	55988.9	69209.9	1.78655	0.0264373
ABP89512.1	ABP89512.1	ABP89512.1	25	253580	240418	267152	253717	147245	126583	153116	142315	1.78279	0.000563787
ABP90555.1	ABP90555.1	ABP90555.1	7	33683.3	34244.4	29467.4	32465	16724.7	12768.5	25174.8	18222.7	1.78157	0.0227777
ABP91066.1	ABP91066.1	ABP91066.1	18	151931	149518	105728	135726	74575.6	90224.6	64924.9	76575	1.77245	0.0240944
ABP90706.1	ABP90706.1	ABP90706.1	16	90623.7	96208.9	125456	104096	61477.9	58548	56787.6	58937.8	1.7662	0.0142853
ABP89684.1	ABP89684.1	ABP89684.1	29	837687	937629	921874	899063	527403	470679	530514	509532	1.76449	0.000442029
ABP90253.1	ABP90253.1	ABP90253.1	2	209005	239927	233076	227336	141881	81363.4	165623	129622	1.75383	0.0217934
ABP90234.1	ABP90234.1	ABP90234.1	27	1809780	2055240	2617870	2.16096e+06	1174990	1411140	1113400	1.23318e+06	1.75236	0.0222254
ABP90846.1	ABP90846.1	ABP90846.1	10	348623	401494	397421	382513	225290	198302	232600	218731	1.74878	0.00119565
ABP91140.1	ABP91140.1	ABP91140.1	8	66163.9	80527.5	91118.9	79270.1	56088.5	31555.8	49642.8	45762.4	1.73221	0.0313361
ABP89735.1	ABP89735.1	ABP89735.1	18	2832170	2863450	2761710	2819110	1573150	1572950	1783500	1643200	1.71562	0.000103593
ABP89147.1	ABP89147.1	ABP89147.1	28	52955.6	74363.3	60686.5	62668.5	37736.3	42032	31732.5	37166.9	1.68613	0.0212555
ABP89983.1	ABP89983.1	ABP89983.1	8	54433	49910.7	37761.6	47368.4	24269.5	31610.3	28513.8	28131.2	1.68384	0.0237203
ABP89547.1	ABP89547.1	ABP89547.1	41	428867	435401	479324	447864	297886	199601	306640	268042	1.67087	0.00891915
ABP89332.1	ABP89332.1	ABP89332.1	9	28797.8	33434.2	36889.1	33040.4	20866.7	16588.2	21945.8	19800.2	1.66869	0.00979332
ABP90692.1	ABP90692.1	ABP90692.1	61	516889	579467	606651	567669	362696	324468	333428	340197	1.66865	0.00142194
ABP90219.1	ABP90219.1	ABP90219.1	26	248535	256469	253984	252996	157305	171300	129744	152783	1.65592	0.00128555
ABP91133.1	ABP91133.1	ABP91133.1	6	18385.4	18838.7	16923.3	18049.1	9102.73	11540.5	12128.2	10923.8	1.65227	0.00284643
ABP89618.1	ABP89618.1	ABP89618.1	40	191940	214609	259825	222125	153038	110702	141126	134955	1.64591	0.0209567
ABP90060.1	ABP90060.1	ABP90060.1	10	23705.8	18779.2	21715.2	21400.1	16490.5	8379.7	14161	13010.4	1.64484	0.0402427
ABP89062.1	ABP89062.1	ABP89062.1	17	252761	263202	315190	277051	189823	131650	187278	169584	1.63371	0.0165474
ABP91012.1	ABP91012.1	ABP91012.1	14	435066	399532	315919	383506	221104	271144	213696	235315	1.62976	0.0201777
ABP90206.1	ABP90206.1	ABP90206.1	1	108099	121592	117273	115655	61190.9	65072	87693.2	71318.7	1.62166	0.00843548
ABP90475.1	ABP90475.1	ABP90475.1	58	483502	507725	605861	532363	372834	241296	370890	328340	1.62138	0.0236946
ABP91132.1	ABP91132.1	ABP91132.1	14	37821.5	31451.2	31819.4	33697.4	23591.6	25422	13417.5	20810.4	1.61926	0.0391539
ABP89438.1	ABP89438.1	ABP89438.1	2	19628.3	24269.9	23728.2	22542.1	12141	17314.5	12429	13961.5	1.61459	0.0182866
ABP90079.1	ABP90079.1	ABP90079.1	16	68150.4	55009.3	74893	66017.6	48247	36015.6	38875.2	41045.9	1.60838	0.0224656
ABP89361.1	ABP89361.1	ABP89361.1	60	296917	285247	302638	294934	186221	173413	190755	183463	1.60759	0.000106718
ABP90273.1	ABP90273.1	ABP90273.1	27	731155	796867	673416	733813	423583	451347	497090	457340	1.60452	0.00266239
ABP90032.1	ABP90032.1	ABP90032.1	10	115742	124525	147012	129093	88905.2	63268.9	90340.1	80838.1	1.59693	0.0196452
ABP91016.1	ABP91016.1	ABP91016.1	10	111718	95858.4	109554	105710	58594.9	69573.6	70460.2	66209.6	1.5966	0.00322983
ABP90372.1	ABP90372.1	ABP90372.1	38	796034	731568	933200	820267	550635	397131	594502	514089	1.59557	0.0221629
ABP90385.1	ABP90385.1	ABP90385.1	20	343333	417422	428415	396390	266602	172759	306831	248731	1.59365	0.0367691
ABP90150.1	ABP90150.1	ABP90150.1	41	157588	157736	200124	171816	121574	98356.8	104437	108123	1.58908	0.0156141
ABP90393.1	ABP90393.1	ABP90393.1	5	148078	132296	147220	142531	81957	96146.9	92331.4	90145.1	1.58113	0.001404
ABP91134.1	ABP91134.1	ABP91134.1	9	31468	38032.6	35324.4	34941.7	24770.8	23486.1	18283.6	22180.2	1.57536	0.00972697
ABP89248.1	ABP89248.1	ABP89248.1	113	941358	955279	1231650	1.04276e+06	814993	502389	669935	662439	1.57413	0.0437229
ABP90889.1	ABP90889.1	ABP90889.1	6	38066.3	35891.5	36059.9	36672.6	25749	20443.3	23699.9	23297.4	1.57411	0.00139602
ABP91129.1	ABP91129.1	ABP91129.1	71	450051	480070	534473	488198	349327	296297	287300	310975	1.5699	0.00484301
ABP89411.1	ABP89411.1	ABP89411.1	13	64789	55875.7	65102.8	61922.5	48622.1	39980	29909.7	39503.9	1.5675	0.0223875
ABP90041.1	ABP90041.1	ABP90041.1	97	352674	293115	326413	324067	216664	175223	228601	206829	1.56683	0.00770374
ABP90910.1	ABP90910.1	ABP90910.1	28	671706	745967	668411	695361	438129	462451	439537	446706	1.55664	0.000720745
ABP89771.1	ABP89771.1	ABP89771.1	29	142628	167901	139661	150063	92394.2	93234.6	103937	96521.9	1.55471	0.00525907
ABP90116.1	ABP90116.1	ABP90116.1	79	519705	468946	529810	506154	331271	280524	366305	326033	1.55246	0.00448002
ABP89839.1	ABP89839.1	ABP89839.1	67	576240	591830	625603	597891	435870	345611	376686	386056	1.54872	0.00217995
ABP89434.1	ABP89434.1	ABP89434.1	76	1562080	1651520	1657780	1.62379e+06	1001870	998765	1159690	1.05344e+06	1.54142	0.000750394
ABP90384.1	ABP90384.1	ABP90384.1	41	345044	404263	432745	394017	284373	186996	297817	256395	1.53676	0.0339004
ABP90549.1	ABP90549.1	ABP90549.1	10	42512.6	38299.6	45391.6	42067.9	26916.2	33066.8	22230.8	27404.6	1.53507	0.0174372
ABP90585.1	ABP90585.1	ABP90585.1	63	447784	464671	570397	494284	340718	286956	343989	323888	1.5261	0.0161191
ABP89122.1	ABP89122.1	ABP89122.1	131	7592050	7797600	7364430	7.58469e+06	5000320	4550360	5492020	5.01423e+06	1.51263	0.00101012
ABP89743.1	ABP89743.1	ABP89743.1	53	545192	508965	502344	518834	374748	347011	312452	344737	1.50501	0.00147898
ABP90699.1	ABP90699.1	ABP90699.1	38	1998460	2438680	2348780	2.26197e+06	1588370	1279320	1643220	1.50364e+06	1.50434	0.0124811
ABP90011.1	ABP90011.1	ABP90011.1	9	580785	543753	689828	604789	437620	360824	409463	402636	1.50207	0.0147945
ABP89868.1	ABP89868.1	ABP89868.1	6	37199.9	48346.4	38674	41406.8	63143.4	66084.4	57964.3	62397.4	0.663598	0.0076643
ABP89108.1	ABP89108.1	ABP89108.1	37	161398	183064	155820	166761	266068	235489	252563	251373	0.663398	0.00222629
ABP89083.1	ABP89083.1	ABP89083.1	3	48524.1	53189.7	41175.1	47629.6	75672.1	74182.5	66157.4	72004	0.661486	0.00598933
ABP90986.1	ABP90986.1	ABP90986.1	9	38258.8	52361	45766.3	45462	75051	74209.1	56922.4	68727.5	0.661482	0.0316104
ABP90678.1	ABP90678.1	ABP90678.1	11	71791	61111.9	60859.9	64587.6	100648	95850.5	96741.8	97746.8	0.660765	0.0010413
ABP90382.1	ABP90382.1	ABP90382.1	5	19799.3	17897.5	26652.5	21449.8	35398	31055.7	30957.2	32470.3	0.660597	0.0221411
ABP89280.1	ABP89280.1	ABP89280.1	11	37664.8	33006	40816.5	37162.4	65601.6	45789.8	58102.7	56498	0.657765	0.0356561
ABP90977.1	ABP90977.1	ABP90977.1	9	40833.3	29045.2	26346.3	32074.9	51287.4	49648.9	45505.4	48813.9	0.657086	0.0246749
ABP90930.1	ABP90930.1	ABP90930.1	17	171396	155371	131691	152819	217422	277127	203647	232732	0.656632	0.0343478
ABP89392.1	ABP89392.1	ABP89392.1	30	196763	182196	142885	173948	242689	301659	251939	265429	0.655347	0.019897
ABP91155.1	ABP91155.1	ABP91155.1	6	10860.3	14116.8	14038.8	13005.3	22354.7	16320.7	21049.2	19908.2	0.653263	0.031366
ABP90411.1	ABP90411.1	ABP90411.1	25	191467	198155	242258	210627	321341	277369	370107	322939	0.652218	0.0226791
ABP90165.1	ABP90165.1	ABP90165.1	42	171818	173937	173550	173102	280260	261183	255095	265513	0.651953	0.000263633
ABP89469.1	ABP89469.1	ABP89469.1	12	37822.7	55627	61968.7	51806.1	81299.5	69874.1	87382.2	79518.6	0.651497	0.0353091
ABP89265.1	ABP89265.1	ABP89265.1	30	179433	226521	193409	199788	313024	289489	321274	307929	0.648811	0.00306321
ABP90670.1	ABP90670.1	ABP90670.1	7	33718.3	26731.5	30224.2	30224.7	49646.4	46693.6	43732.3	46690.8	0.647337	0.00337844
ABP89518.1	ABP89518.1	ABP89518.1	36	1087100	1157720	808978	1.01793e+06	1425850	1737170	1558960	1.57399e+06	0.64672	0.0163235
ABP90591.1	ABP90591.1	ABP90591.1	2	4635		5364.28	4999.64	8000.76	7780.4	7454.8	7745.32	0.645505	0.00397616
ABP90185.1	ABP90185.1	ABP90185.1	18	147898	130492	132040	136810	208596	227474	199765	211945	0.645498	0.00160783
ABP90426.1	ABP90426.1	ABP90426.1	7	11035.1	12170.6	7941.39	10382.4	13162.9	17089	18004.4	16085.4	0.645451	0.0430375
ABP89336.1	ABP89336.1	ABP89336.1	22	44139.4	41154.7	35774.6	40356.2	65727.2	72751.1	49441.6	62640	0.644257	0.0383163
ABP90518.1	ABP90518.1	ABP90518.1	43	1016430	1037850	765919	940066	1367980	1711990	1309210	1463060	0.642534	0.0268058
ABP90781.1	ABP90781.1	ABP90781.1	23	73103.1	67749.6	70666	70506.2	110650	108214	110855	109906	0.641512	2.38272e-05
ABP90343.1	ABP90343.1	ABP90343.1	21	179488	198488	123994	167323	243234	304253	236605	261364	0.640193	0.0387628
ABP90810.1	ABP90810.1	ABP90810.1	8	27237.7	33941.1	22009.7	27729.5	43595	51196.9	35737.2	43509.7	0.637318	0.0489876
ABP89585.1	ABP89585.1	ABP89585.1	9	130988	128571	103585	121048	174619	216493	179101	190071	0.636857	0.0122526
ABP89450.1	ABP89450.1	ABP89450.1	15	356601	334450	242833	311295	499189	503027	469271	490496	0.634653	0.00792787
ABP89173.1	ABP89173.1	ABP89173.1	5	66500.1	58936	88032.5	71156.2	127966	104928	103767	112220	0.634076	0.0250138
ABP89282.1	ABP89282.1	ABP89282.1	14	85304.9	76191.7	69979.1	77158.6	132751	119667	113133	121850	0.633224	0.00357841
ABP89005.1	ABP89005.1	ABP89005.1	12	28477.7	19715.8	17285.9	21826.5	38215.6	35017.1	30459.1	34563.9	0.631481	0.0353651
ABP90445.1	ABP90445.1	ABP90445.1	19	47360.9	48631.2	53208.3	49733.5	79151.4	84280.8	73437.3	78956.5	0.629884	0.00125261
ABP90126.1	ABP90126.1	ABP90126.1	8	25942.6	20039.1	20978.2	22320	31605.3	33758.3	41025.4	35463	0.629387	0.0178448
ABP90052.1	ABP90052.1	ABP90052.1	29	80942.1	84272.2	93025.2	86079.8	142846	121629	146335	136937	0.628611	0.00395554
ABP90668.1	ABP90668.1	ABP90668.1	3	6032.81	7581.21	6313.29	6642.44	8964.43	9575.5	13166.5	10568.8	0.628494	0.0480547
ABP90842.1	ABP90842.1	ABP90842.1	29	461056	558498	433257	484270	764920	730445	828455	774607	0.625182	0.00365519
ABP90283.1	ABP90283.1	ABP90283.1	6	470421	441025	558148	489865	730228	915344	729250	791607	0.618823	0.0132674
ABP91064.1	ABP91064.1	ABP91064.1	11	18711	14187.7	20689.9	17862.9	28207.2	23951.2	34846.7	29001.7	0.615925	0.039803
ABP89325.1	ABP89325.1	ABP89325.1	32	80537	88901.3	85082.5	84840.3	152449	144838	117628	138305	0.613429	0.00786665
ABP88996.1	ABP88996.1	ABP88996.1	27	102495	102783	84098.8	96458.9	154565	150082	167668	157438	0.612678	0.00168749
ABP90502.1	ABP90502.1	ABP90502.1	15	48696.7	40334.5	52701.8	47244.3	80003	89000.6	63454	77485.9	0.609715	0.0220764
ABP90123.1	ABP90123.1	ABP90123.1	19	33435.4	31549.6	36215.3	33733.4	62382.9	47462	56983.9	55609.6	0.606612	0.00871396
ABP90771.1	ABP90771.1	ABP90771.1	41	339725	510983	452049	434252	687980	658860	827129	724656	0.599253	0.0158671
ABP90410.1	ABP90410.1	ABP90410.1	19	23765.5	19900.3	21457	21707.6	39171.2	30565.4	39111.6	36282.7	0.59829	0.00900017
ABP90544.1	ABP90544.1	ABP90544.1	16	95043.7	70390.1	57931.7	74455.2	126321	112579	137027	125309	0.594173	0.017362
ABP89766.1	ABP89766.1	ABP89766.1	22	60151.4	63565	83450.9	69055.8	136560	92449.2	124306	117772	0.586353	0.0315713
ABP90355.1	ABP90355.1	ABP90355.1	18	26841.1	42772.9	41389.4	37001.1	66241.9	50058.3	73315.4	63205.2	0.585413	0.037669
ABP90122.1	ABP90122.1	ABP90122.1	10	35102.8	38706.6	36682.1	36830.5	67558.4	51211.1	70009.9	62926.5	0.585294	0.0121065
ABP89664.1	ABP89664.1	ABP89664.1	3	10987.2	10369.2	8593.72	9983.37	16184.3	15094	20187.6	17155.3	0.581941	0.0136679
ABP91033.1	ABP91033.1	ABP91033.1	29	899968	1194640	1003820	1.03281e+06	1691590	1728520	1904240	1.77478e+06	0.581935	0.00238361
ABP89326.1	ABP89326.1	ABP89326.1	8	20246.6	23094.4	28627.3	23989.4	48602.1	36236.8	39053.1	41297.3	0.580895	0.0180712
ABP90587.1	ABP90587.1	ABP90587.1	42	317409	291838	303415	304221	560387	515800	498401	524863	0.57962	0.000375196
ABP89627.1	ABP89627.1	ABP89627.1	18	168679	165431	113684	149265	226405	326373	220567	257782	0.579035	0.0485508
ABP89595.1	ABP89595.1	ABP89595.1	26	133707	135398	147948	139018	283657	180156	259393	241069	0.576672	0.0319068
ABP91035.1	ABP91035.1	ABP91035.1	41	4254460	5804310	3977850	4.67887e+06	7063400	8626020	8665410	8.11828e+06	0.576338	0.0113755
ABP89721.1	ABP89721.1	ABP89721.1	82	30627.3	29710.7	31886.9	30741.6	61971.4	43338.9	56154.1	53821.5	0.571178	0.0140743
ABP90342.1	ABP90342.1	ABP90342.1	19	115134	150074	133799	133002	227657	218777	256578	234337	0.567568	0.00265331
ABP90187.1	ABP90187.1	ABP90187.1	5	43305	46320	21952.6	37192.5	55648.8	71882.9	70047.4	65859.7	0.564724	0.0359997
ABP90002.1	ABP90002.1	ABP90002.1	19	23420.7	31374.9	32341.1	29045.6	58396.4	46472.6	49659	51509.3	0.563889	0.00782576
ABP89433.1	ABP89433.1	ABP89433.1	49	345522	448650	450915	415029	802583	696286	712644	737171	0.563002	0.002558
ABP90979.1	ABP90979.1	ABP90979.1	30	336722	250508	209691	265640	499815	486026	433974	473272	0.561285	0.00811013
ABP90639.1	ABP90639.1	ABP90639.1	26	1131420	945611	707871	928301	1624420	1939560	1405350	1.65644e+06	0.560418	0.021127
ABP90957.1	ABP90957.1	ABP90957.1	21	19416.4	15510	18406.6	17777.7	31620	36680.4	26942.8	31747.7	0.559966	0.0101313
ABP90892.1	ABP90892.1	ABP90892.1	17	21042.3	24084.7	22672.3	22599.8	45059.6	40003.1	36979	40680.6	0.555542	0.00198539
ABP89805.1	ABP89805.1	ABP89805.1	2	117768	117952	102244	112655	162110	243686	203258	203018	0.5549	0.0200033
ABP90951.1	ABP90951.1	ABP90951.1	27	31223.4	38305.6	31436.2	33655.1	61352.3	59408.1	61381.4	60713.9	0.554322	0.000361874
ABP89848.1	ABP89848.1	ABP89848.1	25	62615.3	77234.7	78794.3	72881.4	138652	113049	142911	131537	0.554074	0.00530965
ABP89370.1	ABP89370.1	ABP89370.1	29	208827	277159	391683	292556	479720	627981	496419	534707	0.547134	0.0270376
ABP89720.1	ABP89720.1	ABP89720.1	60	24092.7	18061.5	21907.9	21354	43677.1	32739.6	40760.7	39059.1	0.54671	0.0088667
ABP89982.1	ABP89982.1	ABP89982.1	56	98945.9	108333	149061	118780	271052	187409	196016	218159	0.544465	0.0317444
ABP90705.1	ABP90705.1	ABP90705.1	55	209436	149455	112288	157060	300492	320423	247250	289388	0.54273	0.0208051
ABP91105.1	ABP91105.1	ABP91105.1	4	45096	46000.2	46517.8	45871.3	88191.3	98463.4	68098.4	84917.7	0.540186	0.0119302
ABP90403.1	ABP90403.1	ABP90403.1	7	11797.4	9256.74	12487.9	11180.7	23683.8	19176.4	19277.8	20712.7	0.539799	0.00588066
ABP90747.1	ABP90747.1	ABP90747.1	6	64714.3	55336.7	38373.5	52808.2	99606	117017	76928.4	97850.5	0.539682	0.0318876
ABP89980.1	ABP89980.1	ABP89980.1	44	129734	131711	144517	135321	300405	224602	228596	251201	0.538695	0.00985205
ABP90354.1	ABP90354.1	ABP90354.1	12	12435.3	11918	18687.7	14347	33512.9	24938	21575.9	26675.6	0.537832	0.041604
ABP89006.1	ABP89006.1	ABP89006.1	8	16614.7	11354.7	13035.4	13668.3	25708.4	28395.9	22384.5	25496.3	0.536089	0.00709749
ABP90129.1	ABP90129.1	ABP90129.1	20	15698.8	11586.6	21009	16098.1	33321.5	29796.4	26971.7	30029.9	0.536071	0.013296
ABP90191.1	ABP90191.1	ABP90191.1	17	33504.6	28074.6	33600	31726.4	64766.5	56388.7	56547.6	59234.3	0.535609	0.00115148
ABP91147.1	ABP91147.1	ABP91147.1	9	143542	125198	93187.7	120643	254311	260721	162604	225879	0.534103	0.0394773
ABP90224.1	ABP90224.1	ABP90224.1	22	65931.8	70502	76130.4	70854.7	150016	120327	128342	132895	0.533163	0.00267195
ABP90308.1	ABP90308.1	ABP90308.1	9	27696.6	30822.1	17639	25385.9	42760.3	60601	40532.1	47964.5	0.529265	0.0394297
ABP90630.1	ABP90630.1	ABP90630.1	50	143464	168357	133679	148500	313711	261003	281484	285399	0.520324	0.00177534
ABP90873.1	ABP90873.1	ABP90873.1	41	486747	479145	517886	494593	1096210	828003	930240	951484	0.519812	0.00444959
ABP90077.1	ABP90077.1	ABP90077.1	11	43174	45594.7	31704.6	40157.8	75190.4	96327.9	61276.7	77598.3	0.517508	0.0276024
ABP90543.1	ABP90543.1	ABP90543.1	50	179819	138297	126515	148210	277069	348005	234513	286529	0.517261	0.0198657
ABP89226.1	ABP89226.1	ABP89226.1	8	8087.42	9155.92	6922.11	8055.15	16253.3	11878.3	18689	15606.9	0.516129	0.0226396
ABP90277.1	ABP90277.1	ABP90277.1	31	12579	12442	13843.4	12954.8	25237.8	27032.9	23041.4	25104	0.516045	0.000603279
ABP91041.1	ABP91041.1	ABP91041.1	3	14358.6	16343.1	14491.6	15064.4	28930.6	30907	27797.8	29211.8	0.515697	0.000219547
ABP91099.1	ABP91099.1	ABP91099.1	33	888634	689778	415394	664602	1124240	1576670	1175140	1.29202e+06	0.514391	0.0340166
ABP90421.1	ABP90421.1	ABP90421.1	9	10840.5	20334.8	16367.1	15847.5	38295.1	27936.8	26336.7	30856.2	0.513591	0.032056
ABP89453.1	ABP89453.1	ABP89453.1	36	687057	607555	424884	573165	1066400	1320230	964194	1.11694e+06	0.513156	0.0143396
ABP90949.1	ABP90949.1	ABP90949.1	5	200610	170227	174993	181943	332306	447091	286039	355145	0.512307	0.0238065
ABP88978.1	ABP88978.1	ABP88978.1	2	4962.78	4805.15	4794.11	4854.01	7335.05	9474.11	11855.9	9555.02	0.508007	0.0228132
ABP90943.1	ABP90943.1	ABP90943.1	4	38866.3	63876.7	69387.8	57376.9	107810	135266	98821.7	113966	0.503457	0.017241
ABP90347.1	ABP90347.1	ABP90347.1	13	40867.6	49713.3	49591.4	46724.1	99699.1	95736.5	83104.7	92846.8	0.503239	0.00135223
ABP90006.1	ABP90006.1	ABP90006.1	12	33954.9	72659.3	81013.1	62542.4	147948	119898	110657	126168	0.495709	0.0255401
ABP90528.1	ABP90528.1	ABP90528.1	12	29357.9	24693.9	29613	27888.3	58166.5	63788.4	47835.8	56596.9	0.492753	0.00435528
ABP89708.1	ABP89708.1	ABP89708.1	17	27268.3	46351.7	42591.7	38737.2	84813.2	81312.1	69727.5	78617.6	0.49273	0.00574865
ABP90120.1	ABP90120.1	ABP90120.1	31	93541.6	106238	118841	106207	257983	199349	191148	216160	0.491335	0.00783984
ABP91052.1	ABP91052.1	ABP91052.1	51	1358560	1722790	1585610	1.55565e+06	3262810	3301200	2961590	3175200	0.489939	0.000428599
ABP88994.1	ABP88994.1	ABP88994.1	30	115692	131628	109441	118920	253681	241755	240160	245199	0.484996	8.7912e-05
ABP89356.1	ABP89356.1	ABP89356.1	12	18684.3	17189.9	12667.7	16180.6	26713.7	44210.8	29197	33373.8	0.48483	0.0404822
ABP90348.1	ABP90348.1	ABP90348.1	7	199071	363243	527984	363433	761686	872038	623662	752462	0.482991	0.0308689
ABP90520.1	ABP90520.1	ABP90520.1	42	171239	161812	188009	173687	446634	329815	303561	360003	0.482458	0.0139841
ABP91051.1	ABP91051.1	ABP91051.1	19	379433	401403	414772	398536	797878	727962	960628	828823	0.480846	0.00349478
ABP89240.1	ABP89240.1	ABP89240.1	55	1059020	1122960	626719	936233	1827470	1550820	2467330	1948540	0.480479	0.0318408
ABP89779.1	ABP89779.1	ABP89779.1	1	4533.24	8101.9	7903.38	6846.17	17454.7	10820.2	14766.3	14347.1	0.477183	0.0289173
ABP89406.1	ABP89406.1	ABP89406.1	24	947660	849212	728615	841829	1780260	1700550	1819500	1766770	0.476479	0.000215912
ABP91145.1	ABP91145.1	ABP91145.1	20	19375.7	20665.9	13636.6	17892.7	41899.2	27946.8	42873	37573	0.476213	0.0203845
ABP89124.1	ABP89124.1	ABP89124.1	105	572796	832485	722336	709206	1586340	1462590	1460140	1.50302e+06	0.471853	0.00076621
ABP90304.1	ABP90304.1	ABP90304.1	12	7091.51	12340.4	5682.71	8371.54	17983.4	21117.1	14572.8	17891.1	0.467916	0.0263827
ABP90422.1	ABP90422.1	ABP90422.1	46	135140	148539	131920	138533	304275	266830	318667	296591	0.467085	0.000627976
ABP90779.1	ABP90779.1	ABP90779.1	7	14673.5	9219.79	11257.3	11716.9	24930.3	30702.8	19863.8	25165.6	0.46559	0.0186315
ABP90346.1	ABP90346.1	ABP90346.1	26	7559.39	7729.98	8498.71	7929.36	20604.5	11695.2	19072.5	17124.1	0.463054	0.0292428
ABP89402.1	ABP89402.1	ABP89402.1	54	5724080	6937770	4561770	5.74121e+06	11251500	11954600	14673300	1.26265e+07	0.454696	0.00527872
ABP89683.1	ABP89683.1	ABP89683.1	12	18653.6	11376.4	15452.2	15160.7	43584.5	27972.4	29776.9	33777.9	0.448835	0.0255312
ABP89357.1	ABP89357.1	ABP89357.1	7	8408.51	3032.42	3972.03	5137.65	9206.86	13037.1	13564.2	11936.1	0.430431	0.0342399
ABP89704.1	ABP89704.1	ABP89704.1	7	3239.62	5942.81	8558.64	5913.69	12616.7	15054.6	13816.3	13829.2	0.427623	0.00940485
ABP90948.1	ABP90948.1	ABP90948.1	50	78953.4	81751.3	76969.8	79224.8	176333	199642	180176	185384	0.427356	0.000133365
ABP90768.1	ABP90768.1	ABP90768.1	45	405417	858618	778350	680795	1774720	1463290	1546850	1.59495e+06	0.426843	0.00551384
ABP90655.1	ABP90655.1	ABP90655.1	35	1482760	1672060	1728640	1627820	4495570	4376360	2633500	3.83514e+06	0.424448	0.0219616
ABP89999.1	ABP89999.1	ABP89999.1	2	3739.79		5041.65	4390.72	12277.5	11190.3	8939.09	10802.3	0.406462	0.0180232
ABP88997.1	ABP88997.1	ABP88997.1	1	20993.7	19956.5	21661	20870.4	42625.7	59796.4	51798	51406.7	0.405986	0.003599
ABP89394.1	ABP89394.1	ABP89394.1	24	475437	352289	303854	377193	969258	1082470	758392	936707	0.40268	0.00656449
ABP90822.1	ABP90822.1	ABP90822.1	10	92573.3	99143.9	95146.7	95621.3	210438	310744	201680	240954	0.396845	0.014286
ABP90546.1	ABP90546.1	ABP90546.1	10	16457.2	25032.1	24098.5	21862.6	57518.2	48250.6	59541.4	55103.4	0.396756	0.00166091
ABP89979.1	ABP89979.1	ABP89979.1	38	223642	228384	207580	219869	640282	536090	494587	556986	0.394747	0.00153197
ABP89703.1	ABP89703.1	ABP89703.1	7	22968.3	44497.6	48897.4	38787.8	97352.7	87308.9	111206	98622.5	0.393295	0.00483519
ABP90286.1	ABP90286.1	ABP90286.1	18	11229.8	15819	17262.7	14770.5	38878.1	39093.4	37623.6	38531.7	0.383334	0.000223566
ABP90737.1	ABP90737.1	ABP90737.1	22	189842	284366	228067	234092	655659	732850	464640	617716	0.378963	0.0104165
ABP90763.1	ABP90763.1	ABP90763.1	20	70208	137095	123492	110265	286213	283573	303111	290966	0.378962	0.00105983
ABP89279.1	ABP89279.1	ABP89279.1	11	25804	24933.3	23048.5	24595.3	77152.7	68184.2	49596.8	64977.9	0.378517	0.00775173
ABP90365.1	ABP90365.1	ABP90365.1	11	90257.4	61073.6	63056.5	71462.5	203270	252438	111769	189159	0.377791	0.0496206
ABP89264.1	ABP89264.1	ABP89264.1	27	33070	27600.6	27253.5	29308	88273.9	70846.3	75186.7	78102.3	0.375252	0.000933611
ABP90735.1	ABP90735.1	ABP90735.1	22	44967.3	43308.3	39265.8	42513.8	122842	100838	120995	114892	0.370034	0.000564953
ABP89314.1	ABP89314.1	ABP89314.1	2	15367.9	5115.71	8558.68	9680.76	28295.1	25960.2	24348.6	26201.3	0.369476	0.00685649
ABP90765.1	ABP90765.1	ABP90765.1	48	66809.3	134676	155748	119078	391069	206952	391636	329886	0.360967	0.0347416
ABP90862.1	ABP90862.1	ABP90862.1	4	7819.26	6044.06	4264.32	6042.55	15554.6	14782.7	21350.9	17229.4	0.350711	0.00842
ABP90720.1	ABP90720.1	ABP90720.1	30	1965730	1583140	834842	1.46124e+06	3480890	5670090	3441010	4197330	0.348135	0.0276131
ABP89263.1	ABP89263.1	ABP89263.1	10	65529.3	68255.1	49305.3	61029.9	143360	229341	161454	178052	0.342765	0.012049
ABP89315.1	ABP89315.1	ABP89315.1	11	83162.8	118698	159981	120614	348366	413451	295577	352465	0.342201	0.0046829
ABP90764.1	ABP90764.1	ABP90764.1	7	79402.2	166148	166057	137202	389058	404300	410094	401151	0.342022	0.000871302
ABP90767.1	ABP90767.1	ABP90767.1	14	178985	248970	230331	219429	587723	935564	459000	660762	0.332084	0.0373783
ABP89181.1	ABP89181.1	ABP89181.1	52	14998.5	22073.2	22652.3	19908	84230.7	48685.3	47915.2	60277.1	0.330275	0.0299024
ABP90501.1	ABP90501.1	ABP90501.1	12	106105	105144	86786.6	99345.2	298085	412788	219702	310192	0.32027	0.0201699
ABP90736.1	ABP90736.1	ABP90736.1	23	30648.5	42080	36918.1	36548.9	122605	118639	102914	114719	0.318594	0.000338534
ABP89711.1	ABP89711.1	ABP89711.1	12	68727.9	95622.8	91690.8	85347.2	276277	380704	176110	277697	0.307339	0.0321516
ABP90409.1	ABP90409.1	ABP90409.1	6	10898.1	3647.8	14000.7	9515.53	42041.5	33188.3	21738.2	32322.7	0.294392	0.0262866
ABP89420.1	ABP89420.1	ABP89420.1	15	15179.5	16384.9	16683	16082.5	69670.8	47819.2	51959	56483	0.284731	0.00384807
ABP89352.1	ABP89352.1	ABP89352.1	7	7337.93	7170.12		7254.02	25179.6	26296.9	25620.1	25698.9	0.28227	2.67604e-05
ABP90762.1	ABP90762.1	ABP90762.1	27	125541	261558	193167	193422	662874	820005	604325	695735	0.278011	0.00263995
ABP89457.1	ABP89457.1	ABP89457.1	10	182424	106703	93857.7	127662	443539	595775	350266	463193	0.275612	0.0119253
ABP89417.1	ABP89417.1	ABP89417.1	5	10321.5	7830.52	14940.2	11030.7	48304.1	35568.2	36363.6	40078.6	0.275227	0.0032575
ABP89138.1	ABP89138.1	ABP89138.1	14	24196.1	38096.3	29173.3	30488.6	132870	122112	90481.5	115154	0.264762	0.00317054
ABP89182.1	ABP89182.1	ABP89182.1	25	7704.72	8418.51	4894.21	7005.81	31790	26102.6	21586.6	26493.1	0.26444	0.00343662
ABP89416.1	ABP89416.1	ABP89416.1	19	38852.2	35117.9	33339.1	35769.7	156022	138813	141322	145386	0.246033	4.0389e-05
ABP89139.1	ABP89139.1	ABP89139.1	16	17913.5	24778.2	26518.6	23070.1	127122	110235	71587.5	102982	0.224022	0.00864254
ABP89476.1	ABP89476.1	ABP89476.1	19	63869.9	61407.6	46261.9	57179.8	306339	345011	238596	296649	0.192753	0.00162253
ABP89327.1	ABP89327.1	ABP89327.1	16	18327.1	21661.4	17918.8	19302.4	132119	97183.8	119712	116338	0.165916	0.000705957
ABP89328.1	ABP89328.1	ABP89328.1	29	13814.4	9933.06	9460.96	11069.5	112968	98994.5	81302	97754.8	0.113237	0.000726862
ABP90353.1	ABP90353.1	ABP90353.1	37	17056.8	13781	15360.8	15399.5	249004	163775	188707	200495	0.0768074	0.00186175
ABP89592.1	ABP89592.1	ABP89592.1	64	290101	215490	179272	228288	3681770	2406570	3652150	3246830	0.0703109	0.00201204
ABP89594.1	ABP89594.1	ABP89594.1	6	24174.2	30430.8	14962	23189	410978	225378	436872	357743	0.0648203	0.00742872
ABP90521.1	ABP90521.1	ABP90521.1	44	14353.5	6019.41	9308.65	9893.85	251763	129451	144137	175117	0.0564985	0.0128809
ABP90523.1	ABP90523.1	ABP90523.1	2	2471.04		2140.21	2305.62	58336.1	27993.5	57146	47825.2	0.0482094	0.0379942
ABP89593.1	ABP89593.1	ABP89593.1	26	47538.4	50021.7	31672.3	43077.5	1091960	863211	1130050	1028407	0.0418876	0.000295502
ABP90524.1	ABP90524.1	ABP90524.1	38	75744.7	64480.8	59849.7	66691.7	1928210	1600190	1369490	1632630	0.0408493	0.000643446
ABP89590.1	ABP89590.1	ABP89590.1	87	112690	55752.2	43819.5	70753.9	3596520	2615240	3174180	3.12865e+06	0.0226149	0.000427533
ABP88989.1	ABP88989.1	ABP88989.1	75	618727	661476	607192	629132	503074	432737	482487	472766	1.33075	0.00419499
ABP88993.1	ABP88993.1	ABP88993.1	37	368637	392680	374364	378560	603783	523770	524703	550752	0.687352	0.00331443
ABP89011.1	ABP89011.1	ABP89011.1	65	381508	385560	392767	386612	288814	234552	259158	260841	1.48217	0.00142491
ABP89024.1	ABP89024.1	ABP89024.1	8	8376.15	9244.71	8424.33	8681.73	13687	12274.5	11102.3	12354.6	0.702712	0.0100373
ABP89049.1	ABP89049.1	ABP89049.1	55	9223110	9396730	10092500	9570780	8484420	7618770	8048030	8.05041e+06	1.18886	0.0140446
ABP89059.1	ABP89059.1	ABP89059.1	51	9665870	9999390	8073330	9.2462e+06	6105080	6021490	7680480	6602350	1.40044	0.0301124
ABP89067.1	ABP89067.1	ABP89067.1	56	2102250	2046310	1693160	1947240	1424270	1529740	1526450	1.49349e+06	1.30382	0.0267695
ABP89077.1	ABP89077.1	ABP89077.1	11	72470.8	68553	65723.8	68915.9	47262.5	49288	53830.2	50126.9	1.37483	0.00242071
ABP89089.1	ABP89089.1	ABP89089.1	36	792566	863294	766191	807350	1027330	924946	914600	955625	0.84484	0.0326132
ABP89090.1	ABP89090.1	ABP89090.1	37	56813.6	55192.9	56159.3	56055.3	74599.4	61033	73056.3	69562.9	0.805821	0.0351452
ABP89092.1	ABP89092.1	ABP89092.1	192	708733	666297	657893	677641	551575	455220	549844	518880	1.30597	0.011067
ABP89112.1	ABP89112.1	ABP89112.1	25	319406	305862	283885	303051	275409	262216	271885	269837	1.12309	0.0399888
ABP89130.1	ABP89130.1	ABP89130.1	67	892700	791239	828193	837377	774410	665754	673502	704555	1.18852	0.0443066
ABP89131.1	ABP89131.1	ABP89131.1	54	239577	196449	229404	221810	193404	165888	170597	176630	1.25579	0.0438256
ABP89196.1	ABP89196.1	ABP89196.1	12	44776	59478.2	68390.1	57548.1	87863.6	78535.3	77096.5	81165.1	0.709025	0.0369258
ABP89198.1	ABP89198.1	ABP89198.1	35	143673	108091	122461	124742	96614	92202.3	93121	93979.1	1.32733	0.0418958
ABP89204.1	ABP89204.1	ABP89204.1	12	114619	96524.3	101081	104075	80319.6	65064.7	67582.1	70988.8	1.46607	0.0100598
ABP89220.1	ABP89220.1	ABP89220.1	54	1884280	1794770	1725400	1.80148e+06	1414220	1258260	1597000	1423160	1.26583	0.0249398
ABP89238.1	ABP89238.1	ABP89238.1	25	141449	121506	109450	124135	159768	145749	171655	159057	0.780442	0.0432763
ABP89249.1	ABP89249.1	ABP89249.1	41	138537	126235	131914	132229	109972	87702.4	87898.4	95190.9	1.38909	0.0106898
ABP89260.1	ABP89260.1	ABP89260.1	23	44071.7	47848.8	50243.9	47388.1	68131.4	55398.7	61578.8	61703	0.768004	0.0249292
ABP89268.1	ABP89268.1	ABP89268.1	81	4618200	4934030	3955010	4.50241e+06	3203730	3765920	3573650	3.51443e+06	1.28112	0.0410248
ABP89303.1	ABP89303.1	ABP89303.1	36	161088	166112	166461	164554	138298	121700	144496	134831	1.22044	0.013347
ABP89307.1	ABP89307.1	ABP89307.1	14	5340080	5844680	5628580	5.60445e+06	7706590	6836360	8650020	7730990	0.724933	0.0173772
ABP89316.1	ABP89316.1	ABP89316.1	48	364591	443445	487617	431884	711068	531105	687045	643073	0.671595	0.0343059
ABP89322.1	ABP89322.1	ABP89322.1	56	383883	358129	304344	348785	419696	442262	445132	435697	0.800523	0.024711
ABP89323.1	ABP89323.1	ABP89323.1	53	467219	427954	401088	432087	678450	669426	586549	644808	0.670101	0.00369804
ABP89324.1	ABP89324.1	ABP89324.1	9	107051	120913	81685.7	103217	148717	152879	134439	145345	0.710149	0.0299648
ABP89359.1	ABP89359.1	ABP89359.1	16	50985.3	44644.1	56104.8	50578.1	39090.4	35459.3	39883	38144.2	1.32597	0.0255901
ABP89360.1	ABP89360.1	ABP89360.1	9	54021.9	54893.5	53774.4	54229.9	41694.1	37959.2	41189.1	40280.8	1.3463	0.000331898
ABP89379.1	ABP89379.1	ABP89379.1	21	99481.1	94168	89618.9	94422.7	72802	67190.3	57208.1	65733.5	1.43645	0.00594457
ABP89385.1	ABP89385.1	ABP89385.1	29	152881	132723	144543	143382	112964	106615	97600.4	105726	1.35616	0.00688052
ABP89403.1	ABP89403.1	ABP89403.1	7	37171.4	36645	27065.1	33627.2	23172	22667.3	22816.8	22885.4	1.46937	0.030876
ABP89414.1	ABP89414.1	ABP89414.1	25	274732	292394	318457	295194	248828	220528	245069	238142	1.23957	0.0211562
ABP89425.1	ABP89425.1	ABP89425.1	83	406700	368695	387983	387793	359048	323413	350136	344199	1.12665	0.0466927
ABP89428.1	ABP89428.1	ABP89428.1	9	30083.4	30043.2	28072.3	29399.6	40712.3	44169.1	32789.9	39223.8	0.749536	0.0458493
ABP89445.1	ABP89445.1	ABP89445.1	13	91111.3	79168.7	92836.2	87705.4	107132	101047	123173	110451	0.794069	0.0446408
ABP89455.1	ABP89455.1	ABP89455.1	79	512391	502989	533037	516139	414882	361105	417967	397985	1.29688	0.00448333
ABP89463.1	ABP89463.1	ABP89463.1	24	122450	121145	112782	118792	178082	169335	150317	165911	0.715999	0.00571993
ABP89504.1	ABP89504.1	ABP89504.1	14	132302	137431	129315	133016	102006	106948	91246.5	100067	1.32927	0.00318955
ABP89510.1	ABP89510.1	ABP89510.1	100	4910420	5873460	5961620	5.58183e+06	4134970	3588630	4759390	4.161e+06	1.34147	0.0408471
ABP89522.1	ABP89522.1	ABP89522.1	16	75007.9	83454.4	74909.9	77790.7	63508.3	61026.2	57866.8	60800.4	1.27944	0.00652634
ABP89523.1	ABP89523.1	ABP89523.1	23	88037.5	85452.1	87706.1	87065.2	103414	104719	104302	104145	0.836	4.51687e-05
ABP89528.1	ABP89528.1	ABP89528.1	11	18222.9	20524.5	24859.1	21202.2	16642.1	14755.3	14820.4	15405.9	1.37623	0.0468957
ABP89574.1	ABP89574.1	ABP89574.1	14	241096	227490	208364	225650	155945	154488	153775	154736	1.45829	0.00173165
ABP89580.1	ABP89580.1	ABP89580.1	69	1973420	2243950	2407690	2.20835e+06	1768180	1554300	1844420	1722300	1.28221	0.0339961
ABP89586.1	ABP89586.1	ABP89586.1	31	250638	238066	224968	237891	350035	320141	337554	335910	0.708198	0.00100699
ABP89598.1	ABP89598.1	ABP89598.1	22	111031	97068.9	101926	103342	78404.8	79621.3	61120.1	73048.7	1.4147	0.013883
ABP89604.1	ABP89604.1	ABP89604.1	41	301512	292475	286221	293403	354224	320790	319214	331409	0.885318	0.0361201
ABP89610.1	ABP89610.1	ABP89610.1	2	433572	399589	361718	398293	301881	261491	343513	302295	1.31756	0.0380675
ABP89614.1	ABP89614.1	ABP89614.1	26	2015500	1979860	1604980	1866780	1194100	1365710	1260610	1.27347e+06	1.4659	0.0134424
ABP89624.1	ABP89624.1	ABP89624.1	43	108506	88460.9	77195.2	91387.4	126838	127335	122315	125496	0.728209	0.0213959
ABP89632.1	ABP89632.1	ABP89632.1	14	49385.4	44675.1	51481.9	48514.1	38451.6	40852.7	33272.3	37525.5	1.29283	0.0217335
ABP89652.1	ABP89652.1	ABP89652.1	69	724154	720978	612386	685839	984514	994645	959262	979474	0.700212	0.00154289
ABP89730.1	ABP89730.1	ABP89730.1	65	446388	452144	493061	463864	353707	288969	331682	324786	1.42822	0.0044228
ABP89739.1	ABP89739.1	ABP89739.1	5	10477400	10972500	11739600	1.10632e+07	7764160	7262880	7772350	7.5998e+06	1.45572	0.00101672
ABP89750.1	ABP89750.1	ABP89750.1	23	70363.2	70084.4	57853.4	66100.3	103879	87474.3	98818.6	96724	0.683391	0.00858463
ABP89767.1	ABP89767.1	ABP89767.1	9	72041.6	61062.4	39812.8	57638.9	83167.6	86188.9	84133.9	84496.8	0.682143	0.0475063
ABP89769.1	ABP89769.1	ABP89769.1	20	99105.7	115181	102149	105479	91803	77262.7	77241.9	82102.5	1.28472	0.0277855
ABP89774.1	ABP89774.1	ABP89774.1	16	144120	146044	152348	147504	121651	104073	112928	112884	1.30669	0.00359451
ABP89793.1	ABP89793.1	ABP89793.1	15	39570.6	54447.4	44255.3	46091.1	74536.9	57241	66379.8	66052.6	0.697794	0.0398996
ABP89794.1	ABP89794.1	ABP89794.1	17	110644	103084	82159.3	98629.1	124093	126719	120193	123668	0.797529	0.0455154
ABP89812.1	ABP89812.1	ABP89812.1	10	123124	116170	151832	130375	86215.5	86929.9	101443	91529.5	1.42441	0.0316712
ABP89838.1	ABP89838.1	ABP89838.1	24	17817.5	17197.3	20256.7	18423.8	28157.9	22527.4	28604.3	26429.9	0.697084	0.0209351
ABP89851.1	ABP89851.1	ABP89851.1	1	26273.3	20756.7	22222.9	23084.3	29589.3	30419.4	27546	29184.9	0.790967	0.0303801
ABP89864.1	ABP89864.1	ABP89864.1	19	133941	127520	168765	143409	101047	90595.8	105565	99069.3	1.44756	0.0307799
ABP89867.1	ABP89867.1	ABP89867.1	45	160541	148146	154552	154413	180832	187310	165039	177727	0.868821	0.0362126
ABP89901.1	ABP89901.1	ABP89901.1	33	42391	38288.6	35557	38745.5	53594	60944.5	51903.1	55480.5	0.698363	0.00802195
ABP89902.1	ABP89902.1	ABP89902.1	6	37391	34231.7	38952.4	36858.4	48877.9	45089.3	55082.7	49683.3	0.741866	0.0164773
ABP89962.1	ABP89962.1	ABP89962.1	21	34063.8	31667.9	30718.2	32150	40634.5	42217.9	36236.7	39696.4	0.809897	0.0210975
ABP89978.1	ABP89978.1	ABP89978.1	22	59660.2	56918.6	66317.4	60965.4	42164.4	47008.2	39819.7	42997.4	1.41788	0.00683785
ABP90023.1	ABP90023.1	ABP90023.1	33	540720	609676	545864	565420	425101	373562	419387	406017	1.3926	0.00442191
ABP90031.1	ABP90031.1	ABP90031.1	24	421111	423162	435789	426687	369413	309620	370189	349741	1.22001	0.0201396
ABP90042.1	ABP90042.1	ABP90042.1	41	3181240	3499540	2834920	3171900	3700650	4376620	4104870	4.06071e+06	0.781119	0.0317663
ABP90047.1	ABP90047.1	ABP90047.1	73	383363	381602	358326	374430	531990	448268	497907	492722	0.759923	0.00989046
ABP90049.1	ABP90049.1	ABP90049.1	27	1489160	1291880	947403	1.24281e+06	1642130	2054390	1752720	1.81641e+06	0.684213	0.0459521
ABP90050.1	ABP90050.1	ABP90050.1	17	185449	173047	170621	176372	126611	139415	134290	133439	1.32175	0.00190717
ABP90075.1	ABP90075.1	ABP90075.1	15	41646.5	42350.9	47204.7	43734	37832.4	35347.5	31689.8	34956.6	1.2511	0.0245575
ABP90080.1	ABP90080.1	ABP90080.1	13	136685	129514	134377	133525	117558	92863.4	102059	104160	1.28192	0.017386
ABP90093.1	ABP90093.1	ABP90093.1	25	318859	364688	394294	359280	456277	502050	536998	498442	0.720807	0.0122449
ABP90153.1	ABP90153.1	ABP90153.1	37	157245	155573	139778	150865	183372	173721	188239	181777	0.829946	0.0116135
ABP90171.1	ABP90171.1	ABP90171.1	10	10968.7	8134.39	9585.44	9562.84	12942.9	14306.8	13754.1	13667.9	0.699655	0.0106942
ABP90184.1	ABP90184.1	ABP90184.1	4	23367.9	23839.7	29835.8	25681.1	20069.9	15704.7	18267.9	18014.2	1.42561	0.0346351
ABP90188.1	ABP90188.1	ABP90188.1	11	75058.4	78417.6	75307.2	76261.1	100916	102073	87465.4	96818.1	0.787673	0.012922
ABP90198.1	ABP90198.1	ABP90198.1	5	18685.3	17170.9	14963.9	16940	21491.5	26138	22700.9	23443.5	0.722591	0.0209989
ABP90207.1	ABP90207.1	ABP90207.1	10	87692.4	77605.2	92521.7	85939.8	65774.3	69262.5	70666.8	68567.9	1.25335	0.0198941
ABP90215.1	ABP90215.1	ABP90215.1	18	143305	166032	168275	159204	141118	121536	121544	128066	1.24314	0.0391053
ABP90216.1	ABP90216.1	ABP90216.1	36	254835	251805	319955	275532	219626	185617	211444	205562	1.34038	0.0459992
ABP90225.1	ABP90225.1	ABP90225.1	28	136508	152717	151493	146906	194583	164256	196016	184952	0.794294	0.0304517
ABP90228.1	ABP90228.1	ABP90228.1	31	109992	100317	104315	104875	158272	147083	123058	142804	0.734394	0.0243431
ABP90229.1	ABP90229.1	ABP90229.1	16	109563	104152	92076.8	101931	144605	125396	138445	136149	0.748671	0.0111338
ABP90233.1	ABP90233.1	ABP90233.1	57	97953.3	86349.3	97277.6	93860.1	116174	117589	104253	112672	0.833038	0.029267
ABP90243.1	ABP90243.1	ABP90243.1	20	102665	107649	111906	107407	78751.9	69499.4	67352.6	71868	1.4945	0.0012768
ABP90264.1	ABP90264.1	ABP90264.1	31	883168	858077	888369	876538	603711	645286	587293	612097	1.43203	0.000175651
ABP90320.1	ABP90320.1	ABP90320.1	27	60777.2	58724.3	57062.5	58854.7	79793.6	77017.4	69647	75486	0.779677	0.00661939
ABP90336.1	ABP90336.1	ABP90336.1	14	116250	110543	115143	113979	96694.8	83321.5	72497.5	84171.3	1.35413	0.0144644
ABP90340.1	ABP90340.1	ABP90340.1	35	294000	279817	245614	273144	212701	193019	197273	200998	1.35894	0.0097495
ABP90344.1	ABP90344.1	ABP90344.1	75	148473	122428	137634	136178	117788	93620.1	103041	104816	1.29921	0.0384513
ABP90361.1	ABP90361.1	ABP90361.1	9	65957.9	62585.1	61168.3	63237.1	86793.4	105445	88871.1	93703.2	0.674866	0.0073901
ABP90363.1	ABP90363.1	ABP90363.1	57	206419	180620	180076	189038	230892	225549	210861	222434	0.849863	0.0340547
ABP90376.1	ABP90376.1	ABP90376.1	13	278474	273796	282354	278208	211580	159092	231484	200719	1.38606	0.0234703
ABP90377.1	ABP90377.1	ABP90377.1	31	365031	429761	398912	397901	312875	293239	253053	286389	1.38937	0.0122272
ABP90394.1	ABP90394.1	ABP90394.1	42	1360750	1501610	1247260	1.36987e+06	1001820	1082280	1004010	1029370	1.33079	0.0121063
ABP90412.1	ABP90412.1	ABP90412.1	20	670957	715845	793182	726661	905229	835498	865125	868617	0.836572	0.0257968
ABP90414.1	ABP90414.1	ABP90414.1	51	1485000	1452040	1446710	1461250	1774060	1654870	1688890	1705940	0.856566	0.00282522
ABP90415.1	ABP90415.1	ABP90415.1	22	85344.8	70455.3	76603.1	77467.7	112287	118684	89132.6	106701	0.726025	0.0426186
ABP90433.1	ABP90433.1	ABP90433.1	51	269008	229194	288594	262265	219384	172827	204417	198876	1.31874	0.0462607
ABP90442.1	ABP90442.1	ABP90442.1	27	55727.6	52210.5	57028.2	54988.8	48955.5	39310.5	45797.5	44687.8	1.23051	0.0317832
ABP90472.1	ABP90472.1	ABP90472.1	16	71760.5	72005	82307.9	75357.8	58531.8	53744.4	57782	56686.1	1.32939	0.00782161
ABP90493.1	ABP90493.1	ABP90493.1	14	47628.2	51421.2	45249.7	48099.7	57348.7	57134.6	58114.6	57532.6	0.836042	0.00661297
ABP90498.1	ABP90498.1	ABP90498.1	12	52755.6	50287	52617.1	51886.6	38043.9	36606.3	47672.6	40774.3	1.27253	0.0356321
ABP90499.1	ABP90499.1	ABP90499.1	18	194372	198093	226627	206364	144690	127846	152798	141778	1.45554	0.00678486
ABP90562.1	ABP90562.1	ABP90562.1	10	15830.4	13856.9	15312	14999.8	19960.1	21544.3	22249.2	21251.2	0.705832	0.00224136
ABP90568.1	ABP90568.1	ABP90568.1	8	32079.7	28902.3	29767.9	30250	24724.1	25324.5	21125.1	23724.6	1.27505	0.0157029
ABP90600.1	ABP90600.1	ABP90600.1	25	68784.7	72763.8	79654.4	73734.3	61802	44093.5	51320.6	52405.4	1.407	0.0242306
ABP90604.1	ABP90604.1	ABP90604.1	46	8785090	9480180	7681910	8649060	11374700	12784800	10158300	1.14393e+07	0.756085	0.0389193
ABP90606.1	ABP90606.1	ABP90606.1	20	143586	152193	155685	150488	128743	112785	127248	122925	1.22422	0.0114764
ABP90610.1	ABP90610.1	ABP90610.1	6	17946.2	16536.6	15388.3	16623.7	21546	21705.2	20924.6	21391.9	0.777101	0.00357553
ABP90613.1	ABP90613.1	ABP90613.1	18	2560470	2791460	2417910	2.58995e+06	3055630	3788490	3691440	3.51185e+06	0.737487	0.0222512
ABP90631.1	ABP90631.1	ABP90631.1	27	1173810	1276950	1023440	1.15807e+06	1441000	1553010	1437830	1477280	0.783918	0.0182051
ABP90684.1	ABP90684.1	ABP90684.1	17	641267	719963	566795	642675	516833	471399	530554	506262	1.26945	0.0459321
ABP90697.1	ABP90697.1	ABP90697.1	6	52426.1	57881.8	69338.6	59882.2	45969	33388.7	44786.2	41381.3	1.44708	0.0444712
ABP90698.1	ABP90698.1	ABP90698.1	16	45730.4	38521.6	53670.7	45974.2	33032.2	31182.7	33728	32647.6	1.40819	0.0398916
ABP90701.1	ABP90701.1	ABP90701.1	22	1316310	1568270	1518590	1.46772e+06	957267	803395	1217060	992574	1.4787	0.0294367
ABP90733.1	ABP90733.1	ABP90733.1	26	639324	776700	713939	709988	1054410	984054	1053320	1.03059e+06	0.688911	0.00223235
ABP90742.1	ABP90742.1	ABP90742.1	4	49182.9	54669.1	47705.4	50519.1	36376.9	35047.4	40722.1	37382.1	1.35142	0.00851329
ABP90748.1	ABP90748.1	ABP90748.1	28	315521	273634	297901	295685	261996	209528	241801	237775	1.24355	0.0412571
ABP90750.1	ABP90750.1	ABP90750.1	11	208235	163119	180263	183872	152722	134370	129696	138929	1.3235	0.0393707
ABP90751.1	ABP90751.1	ABP90751.1	27	207704	215212	220691	214536	178402	158600	165153	167385	1.28169	0.00244437
ABP90754.1	ABP90754.1	ABP90754.1	3	30522	33443.6	34628.4	32864.7	19751.6	27355.1	20167.5	22424.7	1.46555	0.0192387
ABP90782.1	ABP90782.1	ABP90782.1	15	163897	163480	122346	149908	108343	93039.1	110457	103946	1.44216	0.0362764
ABP90784.1	ABP90784.1	ABP90784.1	40	124719	110565	124541	119942	98860.4	92708.8	75262.3	88943.8	1.34851	0.0216787
ABP90788.1	ABP90788.1	ABP90788.1	18	493535	557428	421676	490880	676554	747320	749744	724539	0.677506	0.00706876
ABP90802.1	ABP90802.1	ABP90802.1	37	201121	215482	236935	217846	168397	140731	177546	162225	1.34287	0.0215505
ABP90817.1	ABP90817.1	ABP90817.1	10	219255	188324	177077	194885	145897	145073	156413	149128	1.30684	0.0252239
ABP90824.1	ABP90824.1	ABP90824.1	30	63586.4	68422.9	54260.1	62089.8	86298.9	78320.3	78541.6	81053.6	0.766034	0.0181734
ABP90826.1	ABP90826.1	ABP90826.1	8	45164	35505.7	35006	38558.6	62945.7	56574.5	46776.6	55432.3	0.695598	0.0425802
ABP90832.1	ABP90832.1	ABP90832.1	46	773196	698005	705475	725559	565589	561816	607927	578444	1.25433	0.00637268
ABP90833.1	ABP90833.1	ABP90833.1	28	524594	541590	572551	546245	429109	379414	391861	400128	1.36518	0.00204575
ABP90841.1	ABP90841.1	ABP90841.1	18	121177	120320	125698	122398	174291	188116	174511	178973	0.683894	0.000313023
ABP90893.1	ABP90893.1	ABP90893.1	94	652261	629162	629448	636957	555971	571038	514150	547053	1.16434	0.00853256
ABP90919.1	ABP90919.1	ABP90919.1	9	65448.5	65176.2	60306.3	63643.7	49358.2	46046.9	48429.6	47944.9	1.32743	0.00126714
ABP90923.1	ABP90923.1	ABP90923.1	43	808433	800939	877069	828814	725473	626238	618959	656890	1.26172	0.0149779
ABP90926.1	ABP90926.1	ABP90926.1	6	157416	184618	204627	182220	143321	126018	134642	134660	1.35318	0.0309212
ABP90931.1	ABP90931.1	ABP90931.1	8	305192	294758	248679	282876	343495	384734	352436	360222	0.785284	0.022499
ABP90932.1	ABP90932.1	ABP90932.1	46	241401	211629	216236	223089	315465	278979	284957	293134	0.761048	0.00867002
ABP90945.1	ABP90945.1	ABP90945.1	60	8407010	9276390	7910790	8.5314e+06	6232240	6908730	7120580	6753850	1.26319	0.0208692
ABP90959.1	ABP90959.1	ABP90959.1	10	92646.1	110196	71615.6	91485.9	130608	116612	140933	129384	0.707086	0.0453434
ABP90960.1	ABP90960.1	ABP90960.1	16	24685	25269.4	24301.4	24751.9	28706.5	33328.2	28272.7	30102.5	0.822256	0.0311246
ABP91001.1	ABP91001.1	ABP91001.1	16	100794	94544.8	85508.8	93615.9	108134	128546	120389	119023	0.786536	0.0265389
ABP91017.1	ABP91017.1	ABP91017.1	49	2867970	3189740	2581530	2.87975e+06	3355620	3454300	3869870	3559930	0.808934	0.0449078
ABP91047.1	ABP91047.1	ABP91047.1	66	264205	250432	230825	248487	316912	285068	292065	298015	0.833808	0.0223501
ABP91048.1	ABP91048.1	ABP91048.1	55	735176	920237	989201	881538	1344470	1110860	1390800	1.28204e+06	0.687604	0.0253865
ABP91079.1	ABP91079.1	ABP91079.1	20	18921.6	18702.2	15025.3	17549.7	26179.2	27222.6	20609.7	24670.5	0.711364	0.0417986
ABP91081.1	ABP91081.1	ABP91081.1	12	34084.9	35904.3	40570.8	36853.3	52652.9	53763.6	49312.2	51909.6	0.709953	0.00304632
ABP91109.1	ABP91109.1	ABP91109.1	20	86545.2	98862.2	93492.5	92966.6	123839	107276	115526	115547	0.804579	0.0193366
ABP91122.1	ABP91122.1	ABP91122.1	65	11579700	11907800	13967600	1.2485e+07	8399850	9384050	8400060	8.72799e+06	1.43046	0.0100048
ABP91149.1	ABP91149.1	ABP91149.1	72	585666	544523	513939	548043	607703	651119	658344	639055	0.857582	0.0252311
ABP91157.1	ABP91157.1	ABP91157.1	9	29049.8	27599.5	27804	28151.1	19166	21691.1	20616.6	20491.2	1.37381	0.000880699
ABP91159.1	ABP91159.1	ABP91159.1	12	40971.7	35415.7	30576.1	35654.5	27369.3	24359.7	25985.1	25904.7	1.37637	0.0355879
ABP88976.1	ABP88976.1	ABP88976.1	46	875407	1139340	1352760	1.1225e+06	717962	797112	841474	785516	1.429	0.0775421
ABP88979.1	ABP88979.1	ABP88979.1	3	19191.2	22558	19574.4	20441.2	30886.5	21183.9	35584.9	29218.4	0.699599	0.115086
ABP88980.1	ABP88980.1	ABP88980.1	38	256296	244380	258710	253129	265160	227921	248251	247111	1.02435	0.632443
ABP88981.1	ABP88981.1	ABP88981.1	24	213191	232091	205663	216982	272778	331292	196990	267020	0.812605	0.275656
ABP88982.1	ABP88982.1	ABP88982.1	33	25578.9	21458.3	30639.9	25892.4	27513.9	17436.9	22915.9	22622.2	1.14455	0.453344
ABP88983.1	ABP88983.1	ABP88983.1	4	117300	145113	72896.5	111770	144298	195003	177658	172320	0.648619	0.078476
ABP88984.1	ABP88984.1	ABP88984.1	4	18443.7	12608	13858.3	14970	15914.4	11530.5	14249.7	13898.2	1.07712	0.649624
ABP88987.1	ABP88987.1	ABP88987.1	7	7905.89	3275.91	9213.8	6798.53	6734.47	6175.97	4363.05	5757.83	1.18075	0.619804
ABP88988.1	ABP88988.1	ABP88988.1	18	1085070	1205110	1085580	1.12525e+06	1009970	913489	1111730	1.01173e+06	1.11221	0.179119
ABP88991.1	ABP88991.1	ABP88991.1	14	208881	256291	182736	215969	197118	202965	314311	238131	0.906934	0.639368
ABP88992.1	ABP88992.1	ABP88992.1	7	24522.3	23266.9	20663.7	22817.6	22576.6	17171.4	12789.3	17512.4	1.30294	0.156953
ABP88995.1	ABP88995.1	ABP88995.1	3	4311.44	6153.75	8199.89	6221.69	6698.19	4408.48	5984.84	5697.17	1.09207	0.709535
ABP88998.1	ABP88998.1	ABP88998.1	4	8323.38		4930.95	6627.16	4070.53	9843.37	17732.7	10548.9	0.628235	0.510468
ABP88999.1	ABP88999.1	ABP88999.1	6	4629.75	7114.14	3740.91	5161.6	9523.97	6052.95	5177.42	6918.11	0.746099	0.351581
ABP89000.1	ABP89000.1	ABP89000.1	3		4667.32	727.354	2697.34	29209.9	2292.62	32892.3	21464.9	0.125662	0.231334
ABP89004.1	ABP89004.1	ABP89004.1	15	14787.4	16222.6	16062.3	15690.8	16174.1	19850.6	16637	17553.9	0.893862	0.207993
ABP89007.1	ABP89007.1	ABP89007.1	5	9664.78	9744.34	4849.66	8086.26	8583.91	7986.33	5507.34	7359.19	1.0988	0.717594
ABP89008.1	ABP89008.1	ABP89008.1	9	14795.4	14745.1	19851.1	16463.9	11249.5	11329.6	13687.6	12088.9	1.3619	0.0797409
ABP89010.1	ABP89010.1	ABP89010.1	5	12532.9	16069.3	16394.5	14998.9	7542.98	8682.74	22132.4	12786	1.17307	0.671579
ABP89022.1	ABP89022.1	ABP89022.1	14	17734.1	15568.7	18709.3	17337.4	30093.9	29651.9	14574.3	24773.4	0.699839	0.22483
ABP89025.1	ABP89025.1	ABP89025.1	35	388661	332230	447442	389444	644831	438864	641369	575021	0.677269	0.0705197
ABP89028.1	ABP89028.1	ABP89028.1	12	35902.4	28838.2	48966.1	37902.2	62942	50786.1	54455.5	56061.2	0.676087	0.0582643
ABP89030.1	ABP89030.1	ABP89030.1	13	57983.2	64636.6	72149.3	64923	68462.4	40207.4	68600	59089.9	1.09872	0.601097
ABP89031.1	ABP89031.1	ABP89031.1	25	41430.1	44323.8	51611.8	45788.6	44094	26813.5	42553.8	37820.4	1.21068	0.274469
ABP89032.1	ABP89032.1	ABP89032.1	5	33361.3	39225.7	44036.5	38874.5	32990.6	38510	34412.3	35304.3	1.10113	0.36564
ABP89034.1	ABP89034.1	ABP89034.1	11	30849.3	30529	36973.9	32784.1	30186.9	21921.2	36843.1	29650.4	1.10569	0.549347
ABP89036.1	ABP89036.1	ABP89036.1	30	450756	408587	306213	388519	411209	463872	423784	432955	0.897365	0.38649
ABP89037.1	ABP89037.1	ABP89037.1	12	83899	101433	78813.9	88048.6	71633.2	93497.7	77386.4	80839.1	1.08918	0.489063
ABP89038.1	ABP89038.1	ABP89038.1	10	98688.6	143386	200007	147361	195104	289787	147739	210877	0.6988	0.281115
ABP89039.1	ABP89039.1	ABP89039.1	16	167672	162584	122392	150883	183096	319277	184006	228793	0.659472	0.175983
ABP89042.1	ABP89042.1	ABP89042.1	30	8243920	8176370	5705750	7.37535e+06	4441760	5509090	6539630	5.49683e+06	1.34175	0.142695
ABP89043.1	ABP89043.1	ABP89043.1	26	921638	871349	450036	747674	743353	882456	856964	827591	0.903435	0.634426
ABP89044.1	ABP89044.1	ABP89044.1	28	8664090	9572010	8322090	8852730	5471470	7124880	7862060	6819470	1.29816	0.0636922
ABP89045.1	ABP89045.1	ABP89045.1	25	8723840	9630370	7289760	8547990	5768930	6859930	7428720	6685860	1.27852	0.0902685
ABP89046.1	ABP89046.1	ABP89046.1	62	7971650	8366080	6336840	7558190	5749980	6314540	6777310	6280610	1.20342	0.137127
ABP89047.1	ABP89047.1	ABP89047.1	37	13613000	10537400	9028060	1.10595e+07	19152500	25771900	10284800	1.84031e+07	0.600959	0.192065
ABP89048.1	ABP89048.1	ABP89048.1	24	9801050	8071160	4893820	7.58868e+06	11130000	15944400	10052300	1.23756e+07	0.613198	0.107187
ABP89050.1	ABP89050.1	ABP89050.1	25	6670930	7483810	5082590	6.41244e+06	4941300	5499420	6803200	5.74797e+06	1.1156	0.499187
ABP89051.1	ABP89051.1	ABP89051.1	7	2087850	1924620	2444540	2.15234e+06	1589050	2669260	1401380	1.88656e+06	1.14088	0.564647
ABP89052.1	ABP89052.1	ABP89052.1	18	9872230	9455050	5885200	8404160	8433870	10069800	9856530	9453400	0.889009	0.485091
ABP89053.1	ABP89053.1	ABP89053.1	32	9113070	8829160	5717010	7.88641e+06	7730120	10052300	8442150	8.74152e+06	0.902178	0.542615
ABP89054.1	ABP89054.1	ABP89054.1	21	5041990	4231030	2830000	4034340	4642810	6729970	4765550	5.37944e+06	0.749955	0.223746
ABP89055.1	ABP89055.1	ABP89055.1	53	10390600	9953860	6509420	8.95129e+06	7396890	8093870	9068830	8186530	1.09342	0.593332
ABP89056.1	ABP89056.1	ABP89056.1	30	15024200	14559100	10411500	13331600	11940500	18541300	13988800	1.48235e+07	0.899354	0.573985
ABP89057.1	ABP89057.1	ABP89057.1	32	12943500	11905900	6504630	1.04513e+07	11250000	15616200	11144000	1.26701e+07	0.824885	0.421693
ABP89058.1	ABP89058.1	ABP89058.1	18	10039000	10223400	6622940	8961780	7294940	9396830	9245740	8.64584e+06	1.03654	0.826729
ABP89060.1	ABP89060.1	ABP89060.1	8	1114510	1120340	1476010	1.23695e+06	1193410	2437570	1300150	1643710	0.752537	0.38322
ABP89061.1	ABP89061.1	ABP89061.1	23	13623900	13052400	7550530	1.14089e+07	11297100	17253600	12569800	1.37068e+07	0.832354	0.434986
ABP89063.1	ABP89063.1	ABP89063.1	37	1455230	1249370	952752	1.21912e+06	1705390	2776220	1598430	2026680	0.601534	0.11582
ABP89064.1	ABP89064.1	ABP89064.1	7	939096	825440	888991	884509	913698	1237150	736449	962432	0.919035	0.631334
ABP89065.1	ABP89065.1	ABP89065.1	36	11878400	12451000	9327820	1.12191e+07	8061110	8992890	9036830	8.69694e+06	1.29	0.0672031
ABP89066.1	ABP89066.1	ABP89066.1	20	7166390	7568780	5044210	6.59313e+06	5172490	6249440	6124740	5848890	1.12724	0.432574
ABP89068.1	ABP89068.1	ABP89068.1	4	19841.4	31026	26770.3	25879.2	28996.7	45651.9	36280.7	36976.4	0.699885	0.129181
ABP89069.1	ABP89069.1	ABP89069.1	16	15504200	15299100	9113600	1.33056e+07	10135300	15740400	12364300	1.27467e+07	1.04385	0.843567
ABP89073.1	ABP89073.1	ABP89073.1	2	8613.83		2641.06	5627.44	2738.32	4509.64	2300.83	3182.93	1.76801	0.381772
ABP89074.1	ABP89074.1	ABP89074.1	2	6220.61		3042.36	4631.48	1762.16	2535.71		2148.93	2.15525	0.268346
ABP89078.1	ABP89078.1	ABP89078.1	7	16955.4	14819.7	21421.2	17732.1	19736.3	16356.8	31030.4	22374.5	0.792514	0.392152
ABP89079.1	ABP89079.1	ABP89079.1	13	142868	138838	197456	159721	130840	124937	124061	126613	1.26149	0.156761
ABP89080.1	ABP89080.1	ABP89080.1	16	75551	45653.4	53962.3	58388.9	54359.1	61267.7	54657	56761.3	1.02868	0.868041
ABP89082.1	ABP89082.1	ABP89082.1	45	407725	403041	348558	386441	365639	385232	366325	372399	1.03771	0.5222
ABP89085.1	ABP89085.1	ABP89085.1	4	17935.2	24912.5	43319.1	28722.3	33321.4	46329.1	21954.5	33868.3	0.848057	0.644812
ABP89086.1	ABP89086.1	ABP89086.1	6	15594.3	15760.8	13855.3	15070.1	16030.6	12948.8	15648.9	14876.1	1.01304	0.873706
ABP89087.1	ABP89087.1	ABP89087.1	7	72959.6	79098.3	70691.7	74249.9	79623.4	84714.1	94190.5	86176	0.861607	0.0736897
ABP89091.1	ABP89091.1	ABP89091.1	119	1404920	1261990	1242200	1.30304e+06	1227410	1054860	1199200	1160490	1.12283	0.126541
ABP89093.1	ABP89093.1	ABP89093.1	3	15874.2	8084.56	14777.3	12912	8241.06	8585.39	6247.01	7691.15	1.67881	0.109131
ABP89103.1	ABP89103.1	ABP89103.1	1	28432.3	11934.1	8852.73	16406.4	12491.7	16216.5	19493.9	16067.4	1.0211	0.960333
ABP89104.1	ABP89104.1	ABP89104.1	9	100738	65199.4	52624.8	72854.1	88343.9	92322.8	86695.3	89120.7	0.817477	0.324819
ABP89105.1	ABP89105.1	ABP89105.1	35	855484	804907	795728	818706	885463	880092	785149	850235	0.962918	0.44786
ABP89106.1	ABP89106.1	ABP89106.1	2	9568.88	2893.97	9699.74	7387.53	5220.24	6939.59	3402.08	5187.3	1.42416	0.423094
ABP89107.1	ABP89107.1	ABP89107.1	23	91801.1	70929.7	85608.8	82779.9	77001.9	59575.7	80529.7	72369.1	1.14386	0.309809
ABP89109.1	ABP89109.1	ABP89109.1	2	107481	107684	115575	110247	59099.6	110078	109782	92986.5	1.18562	0.371202
ABP89110.1	ABP89110.1	ABP89110.1	6	19654.2	11660.6	21247.2	17520.7	31457.2	55811	16318.1	34528.8	0.507422	0.225493
ABP89111.1	ABP89111.1	ABP89111.1	9	51429.5	48968.1	33623.6	44673.7	65038.2	115908	62089.4	81011.9	0.551447	0.118551
ABP89114.1	ABP89114.1	ABP89114.1	8	14308.3	13120.2	22052	16493.5	19295.5	16814	18497.7	18202.4	0.906117	0.586639
ABP89117.1	ABP89117.1	ABP89117.1	11	284190	357570	359039	333600	322497	549264	376329	416030	0.801864	0.320389
ABP89118.1	ABP89118.1	ABP89118.1	54	1598620	2134510	1459100	1.73074e+06	1879160	2103110	1996580	1992950	0.868433	0.291128
ABP89119.1	ABP89119.1	ABP89119.1	26	1093480	1574820	1094040	1.25411e+06	1478030	1654880	1643610	1.59217e+06	0.787674	0.118015
ABP89120.1	ABP89120.1	ABP89120.1	19	7566920	5879020	3641880	5695940	5428790	6809040	6376360	6204730	0.918	0.695177
ABP89121.1	ABP89121.1	ABP89121.1	39	13975800	12789600	7118410	1.12946e+07	12002200	15615600	11027000	12881600	0.876801	0.565216
ABP89125.1	ABP89125.1	ABP89125.1	69	14572200	15779800	12670400	14340800	15590900	14464800	19912600	16656100	0.860994	0.287992
ABP89127.1	ABP89127.1	ABP89127.1	69	5524560	5790360	4338900	5217940	6047920	6510350	7312330	6.62353e+06	0.787788	0.0722379
ABP89129.1	ABP89129.1	ABP89129.1	5	55543.4	50288	33497.8	46443.1	90036	146151	54816.4	97001.1	0.478789	0.138906
ABP89132.1	ABP89132.1	ABP89132.1	4	235005	231764	218146	228305	166767	292597	332081	263815	0.865398	0.517674
ABP89134.1	ABP89134.1	ABP89134.1	10	38527	33372.1	44561	38820	56872.2	50688.9	37164.1	48241.7	0.804698	0.229915
ABP89135.1	ABP89135.1	ABP89135.1	1	3235.09	4101.46	1655.28	2997.28	3026.02	6478.36		4752.19	0.630715	0.348825
ABP89136.1	ABP89136.1	ABP89136.1	19	103605	113673	125954	114411	131722	95751.1	129468	118980	0.961593	0.748588
ABP89137.1	ABP89137.1	ABP89137.1	6	14728.9	21603.6	18924.3	18418.9	25385.4	9926.2	23600.8	19637.5	0.937949	0.828706
ABP89142.1	ABP89142.1	ABP89142.1	14		3804.41	7963.75	5884.08	22172.1	10913.6	19529.5	17538.4	0.335497	0.0873848
ABP89145.1	ABP89145.1	ABP89145.1	1	10259	16235.1	16219.2	14237.8	9879.66		17894.9	13887.3	1.02524	0.934713
ABP89148.1	ABP89148.1	ABP89148.1	2	7620.38	3402.84	7958.8	6327.34	12892.3	8725.42	7610.11	9742.61	0.64945	0.191482
ABP89151.1	ABP89151.1	ABP89151.1	4	10214.4	3795.17	10363	8124.19	19490.2	13342.1	8491.88	13774.7	0.58979	0.215993
ABP89153.1	ABP89153.1	ABP89153.1	18	29789	30035.4	37806.2	32543.5	38071.1	28398	27295.8	31255	1.04123	0.780244
ABP89156.1	ABP89156.1	ABP89156.1	22	158362	145583	112599	138848	175706	196245	158947	176966	0.784603	0.0934031
ABP89157.1	ABP89157.1	ABP89157.1	6	39579.7		35549.3	37564.5	42007.8	28029	40998.6	37011.8	1.01493	0.932429
ABP89158.1	ABP89158.1	ABP89158.1	4	32714	24707.5	30280.7	29234.1	51524	46717.5	25869.6	41370.4	0.706643	0.213987
ABP89159.1	ABP89159.1	ABP89159.1	1	1839.25	5981.24	5124.27	4314.92	8461.98	2981.4	11079.1	7507.49	0.574748	0.302392
ABP89161.1	ABP89161.1	ABP89161.1	10	23534.3	26048.7	35416.3	28333.1	28743.9	20652.4	27673.7	25690	1.10288	0.581811
ABP89162.1	ABP89162.1	ABP89162.1	11	156808	125292	196567	159556	161605	249199	117327	176044	0.906341	0.726252
ABP89163.1	ABP89163.1	ABP89163.1	17	74146.3	84148.3	101211	86501.9	116869	83888.7	98584.9	99780.9	0.866918	0.34407
ABP89164.1	ABP89164.1	ABP89164.1	82	703522	791876	374276	623225	723530	527348	883001	711293	0.876186	0.618649
ABP89165.1	ABP89165.1	ABP89165.1	40	116943	114538	129079	120187	150012	123400	164854	146089	0.822697	0.115779
ABP89166.1	ABP89166.1	ABP89166.1	16	155185	173110	121233	149843	197839	282718	171551	217369	0.689346	0.140677
ABP89168.1	ABP89168.1	ABP89168.1	92	669812	569713	673599	637708	692534	497030	677601	622388	1.02461	0.840701
ABP89170.1	ABP89170.1	ABP89170.1	3	18642.8	18030	13489.2	16720.7	23240.1	16479.7	25964.5	21894.8	0.763683	0.187067
ABP89171.1	ABP89171.1	ABP89171.1	1	63571.1	54171.6	55069.2	57604	53175.2	72251.4	38274.9	54567.2	1.05565	0.782357
ABP89172.1	ABP89172.1	ABP89172.1	4	223960	211512	177123	204198	118333	218141	181769	172748	1.18206	0.386032
ABP89174.1	ABP89174.1	ABP89174.1	9	11733.5	15591.9	15648.1	14324.5	22605	19671.6	34052.8	25443.1	0.563001	0.0719422
ABP89176.1	ABP89176.1	ABP89176.1	8	16349.8	17316.7	13572.9	15746.5	25054.5	21070.3	17084.7	21069.8	0.747347	0.106062
ABP89178.1	ABP89178.1	ABP89178.1	9	26806.9	25224.6	36519.7	29517.1	22975.8	19444.7	29890.9	24103.8	1.22458	0.311557
ABP89179.1	ABP89179.1	ABP89179.1	4	8952.86	5645.91	38702.4	17767.1	7703.53	7805.9	7921.1	7810.18	2.27486	0.397147
ABP89186.1	ABP89186.1	ABP89186.1	4	9449.4	16099	7329.19	10959.2	17277.3	13672.9	13899.7	14950	0.733058	0.239105
ABP89191.1	ABP89191.1	ABP89191.1	4	9054.33	7465.01	10896.6	9138.65	10379.3	9096.94	18063.8	12513.3	0.730312	0.319331
ABP89192.1	ABP89192.1	ABP89192.1	28	12973.3	8749.97	14477.2	12066.8	16053.7	13026.4	20376.2	16485.4	0.731969	0.181647
ABP89193.1	ABP89193.1	ABP89193.1	17	246269	296844	274556	272556	266402	283550	261089	270347	1.00817	0.897654
ABP89194.1	ABP89194.1	ABP89194.1	14	13166.2	15812.7	16786.4	15255.1	25818.8	17546.3	19538.4	20967.8	0.727548	0.103375
ABP89200.1	ABP89200.1	ABP89200.1	18	186151	185074	175207	182144	172800	173391	188991	178394	1.02102	0.586162
ABP89201.1	ABP89201.1	ABP89201.1	8	66233.1	66113.5	42008.6	58118.4	75825.1	83638.9	78702.3	79388.8	0.732073	0.0639339
ABP89203.1	ABP89203.1	ABP89203.1	51	76042.6	67626.7	68780.3	70816.5	80709.9	72660.3	72923.4	75431.2	0.938823	0.283656
ABP89205.1	ABP89205.1	ABP89205.1	15	533902	868875	790704	731160	837902	1195100	890396	974466	0.750319	0.181155
ABP89207.1	ABP89207.1	ABP89207.1	32	207789	221534	277514	235612	201392	170382	196186	189320	1.24452	0.118796
ABP89208.1	ABP89208.1	ABP89208.1	28	123795	113392	194575	143921	239657	165614	153228	186166	0.773076	0.318731
ABP89209.1	ABP89209.1	ABP89209.1	4	15496.4	15822.7	14262.4	15193.8	14685.6	21450.2	18580.3	18238.7	0.833055	0.205652
ABP89210.1	ABP89210.1	ABP89210.1	5	7133.59	11619.8	10681.3	9811.56	8589.02	6128.18	6217.4	6978.2	1.40603	0.148572
ABP89216.1	ABP89216.1	ABP89216.1	5	6338.47	10974.5	7478.02	8263.66	12438.5	8660.17	7603.14	9567.27	0.863743	0.554734
ABP89217.1	ABP89217.1	ABP89217.1	4	11221.7	15445.1	10322.8	12329.9	15372.5	11877.8	6536.47	11262.3	1.0948	0.7412
ABP89219.1	ABP89219.1	ABP89219.1	2	18426.3	28940	24257.5	23874.6	31581.1	35393.7	31354.6	32776.5	0.728407	0.0547542
ABP89221.1	ABP89221.1	ABP89221.1	15	71129.5	84245.8	74263.9	76546.4	112843	84473.8	91391.3	96236	0.795403	0.104582
ABP89222.1	ABP89222.1	ABP89222.1	4	10953.6	6242.56	4373.31	7189.82	5071.88	3763.99		4417.94	1.62742	0.360415
ABP89223.1	ABP89223.1	ABP89223.1	4	15907.7	19366.7	15125.7	16800	22098.5	20577.4	17126.5	19934.1	0.842777	0.185958
ABP89230.1	ABP89230.1	ABP89230.1	22	60314.6	62669.6	52905.3	58629.8	80775.6	67274.4	67665.8	71905.3	0.815376	0.0672102
ABP89231.1	ABP89231.1	ABP89231.1	7	20864	19346.7	23457	21222.6	18025.9	12984.4	21191.3	17400.5	1.21965	0.226129
ABP89232.1	ABP89232.1	ABP89232.1	7	42607.3	26356.2	35781.6	34915	45401.9	57376.5	28866.1	43881.5	0.795666	0.399312
ABP89241.1	ABP89241.1	ABP89241.1	9	83319.3	236002	191439	170253	93578.4	98063.2	77513.6	89718.4	1.89764	0.153213
ABP89242.1	ABP89242.1	ABP89242.1	5	3618.73	5095.5	4801.76	4505.33	5623.57	5435.6	5568.69	5542.62	0.812852	0.0847033
ABP89244.1	ABP89244.1	ABP89244.1	10	2019370	1637050	2762920	2139780	2405480	3530760	1925850	2.6207e+06	0.816493	0.453051
ABP89245.1	ABP89245.1	ABP89245.1	9	4440180	2843050	2183280	3.1555e+06	4945080	7802850	3148560	5298830	0.595509	0.229229
ABP89246.1	ABP89246.1	ABP89246.1	32	338174	313760	332284	328073	491268	452097	361074	434813	0.754514	0.0530513
ABP89247.1	ABP89247.1	ABP89247.1	30	175506	198126	238156	203929	331415	222463	230439	261439	0.780026	0.219688
ABP89251.1	ABP89251.1	ABP89251.1	11	11924.9	8318.01	14405.5	11549.5	15521.4	10202.4	11153.6	12292.5	0.939557	0.773191
ABP89252.1	ABP89252.1	ABP89252.1	15	18113.9	19650.6	18347.7	18704.1	38062.1	22563	30795.2	30473.4	0.613783	0.0591749
ABP89253.1	ABP89253.1	ABP89253.1	1	42268.3	63428.7	76337.3	60678.1	53252.4	34371.3	69088.3	52237.3	1.16158	0.582124
ABP89255.1	ABP89255.1	ABP89255.1	22	33037.7	34576.6	45933.5	37849.3	41206.7	23335	44731.2	36424.3	1.03912	0.863445
ABP89257.1	ABP89257.1	ABP89257.1	19	61002	60300.9	68215.6	63172.8	74755.6	55123.1	62030	63969.6	0.987545	0.90519
ABP89258.1	ABP89258.1	ABP89258.1	12	44141.8	32232.4	45640.4	40671.5	34094.3	26264.6	33602.8	31320.6	1.29856	0.131304
ABP89259.1	ABP89259.1	ABP89259.1	5	7099.64	17800.6	12447.2	12449.1	11128.3	28679	9489.56	16432.3	0.757603	0.593391
ABP89261.1	ABP89261.1	ABP89261.1	6	8008.99	3470.09	9745.54	7074.87	11016.3	4902.6	11311.4	9076.77	0.779449	0.514727
ABP89262.1	ABP89262.1	ABP89262.1	10	8012.45	5099.71	7601.82	6904.66	9836.97	7402.95	7727.26	8322.39	0.829648	0.298576
ABP89266.1	ABP89266.1	ABP89266.1	20	22830	20831.3	25278.8	22980	22715.7	24712.6	20935.9	22788.1	1.00842	0.914855
ABP89267.1	ABP89267.1	ABP89267.1	26	801203	684294	437133	640877	412717	541432	397723	450624	1.4222	0.178104
ABP89270.1	ABP89270.1	ABP89270.1	31	412939	333824	312321	353028	318878	432449	262526	337951	1.04461	0.809624
ABP89272.1	ABP89272.1	ABP89272.1	14	30043.9	21607.1	41414.6	31021.9	45353.9	41597.1	41534.6	42828.5	0.724327	0.114895
ABP89273.1	ABP89273.1	ABP89273.1	36	464566	516356	368012	449645	340417	390580	358179	363059	1.23849	0.132184
ABP89277.1	ABP89277.1	ABP89277.1	36	603578	702341	704475	670131	466796	284447	608774	453339	1.47821	0.0950846
ABP89278.1	ABP89278.1	ABP89278.1	6	15119.2	17880.1	15666.8	16222	13619.1	10591.7	18025.6	14078.8	1.15223	0.407391
ABP89281.1	ABP89281.1	ABP89281.1	2	1584.21	4964.74	5507.26	4018.74	4419.88	3254.3	5775.18	4483.12	0.896415	0.761198
ABP89284.1	ABP89284.1	ABP89284.1	9	129947	96293.1	125231	117157	172158	144933	136527	151206	0.774817	0.0863618
ABP89285.1	ABP89285.1	ABP89285.1	18	29933.2	24211.9	28257.3	27467.5	27070.9	31615.3	17690.7	25459	1.07889	0.674283
ABP89286.1	ABP89286.1	ABP89286.1	7	41373.7	39343.6	34854	38523.8	31571.1	33490.5	33783	32948.2	1.16922	0.0528031
ABP89287.1	ABP89287.1	ABP89287.1	12	57054.3	51397.3	39605.6	49352.4	49067.9	56711.4	38839.4	48206.2	1.02378	0.882768
ABP89288.1	ABP89288.1	ABP89288.1	14	58238.5	51978.5	45154.6	51790.5	44013.9	51126.8	43421.1	46187.3	1.12132	0.282589
ABP89292.1	ABP89292.1	ABP89292.1	4	16259.8	9580.63	14281.6	13374	6834.5	12207.2	13979.7	11007.1	1.21503	0.463364
ABP89296.1	ABP89296.1	ABP89296.1	57	5159870	5079280	3398850	4546000	4309630	5761360	5218930	5096640	0.89196	0.483252
ABP89299.1	ABP89299.1	ABP89299.1	8	29829.4	16527	16166.5	20841	20540.9	25961.6	20766.5	22423	0.929446	0.759755
ABP89300.1	ABP89300.1	ABP89300.1	12	43235	24109.8	23398.2	30247.7	24000.9	31137.7	36444.5	30527.7	0.990827	0.971742
ABP89302.1	ABP89302.1	ABP89302.1	6	207738	253466	115871	192358	258340	238460	218924	238575	0.806281	0.333211
ABP89304.1	ABP89304.1	ABP89304.1	14	1751920	1793180	1922980	1.82269e+06	2021220	1664160	2707660	2.13101e+06	0.855318	0.376927
ABP89308.1	ABP89308.1	ABP89308.1	12	5040270	3930140	3113750	4.02805e+06	5032610	5845000	4918180	5.26526e+06	0.765024	0.120989
ABP89309.1	ABP89309.1	ABP89309.1	4	9117.03		7165.14	8141.09	3247.49	4940.52		4094.01	1.98854	0.0885734
ABP89310.1	ABP89310.1	ABP89310.1	1	3469.91	2522.21	2911.17	2967.76	4589.16	3288.44		3938.8	0.753469	0.204507
ABP89311.1	ABP89311.1	ABP89311.1	3	19576.3	25547.1	28020.4	24381.3	16960.1	15502	27862.4	20108.2	1.21251	0.40882
ABP89312.1	ABP89312.1	ABP89312.1	6	317368	335119	353518	335335	326711	244025	241619	270785	1.23838	0.0966601
ABP89313.1	ABP89313.1	ABP89313.1	18	28241.5	38155	48824	38406.8	59639	56206.7	39525.5	51790.4	0.741582	0.194512
ABP89317.1	ABP89317.1	ABP89317.1	18	370558	329174	404592	368108	304533	379751	361132	348472	1.05635	0.565851
ABP89320.1	ABP89320.1	ABP89320.1	12	33400.2	43676.1	47879.5	41651.9	49310.7	41280.2	62941.5	51177.5	0.813873	0.280839
ABP89321.1	ABP89321.1	ABP89321.1	5	125144	96518.4	95073.1	105578	119645	166998	114628	133757	0.789331	0.218933
ABP89330.1	ABP89330.1	ABP89330.1	8	31227.3	17512.2	32596.6	27112	30582.4	21913.8	35979.6	29491.9	0.919303	0.725741
ABP89333.1	ABP89333.1	ABP89333.1	13	222067	201833	183961	202620	223297	223267	213914	220159	0.920335	0.200071
ABP89334.1	ABP89334.1	ABP89334.1	17	176293	155179	161866	164446	217201	239218	155901	204107	0.805687	0.19756
ABP89335.1	ABP89335.1	ABP89335.1	6	91646.4	57331	64355	71110.8	89991.7	131962	86596.1	102850	0.691403	0.151844
ABP89337.1	ABP89337.1	ABP89337.1	11	14689.4	9215.54	12286.4	12063.8	24374.9	19238.9	13710.1	19108	0.631348	0.11168
ABP89341.1	ABP89341.1	ABP89341.1	8	280819	329614	256865	289099	209787	338476	257733	268665	1.07606	0.661019
ABP89343.1	ABP89343.1	ABP89343.1	37	33745.9	31538.9	46406.1	37230.3	48307.5	33678	39088.1	40357.9	0.922504	0.64564
ABP89344.1	ABP89344.1	ABP89344.1	7	7416.11	4459.39	6746.38	6207.29	10219.8	6332.02	12367.9	9639.91	0.643916	0.158042
ABP89345.1	ABP89345.1	ABP89345.1	7	14150.2	22255.2	23139.5	19848.3	25427	18580.1	17193.7	20400.3	0.972943	0.892343
ABP89346.1	ABP89346.1	ABP89346.1	8	23934.3	19743.9	20576.4	21418.2	20761.5	15602.6	24523.9	20296	1.05529	0.717173
ABP89347.1	ABP89347.1	ABP89347.1	3	10954.2	8916.92	13222.5	11031.2	11864.7	7222.98	9968.95	9685.54	1.13894	0.503698
ABP89349.1	ABP89349.1	ABP89349.1	24	8796.25	10414.2	11730.8	10313.8	19608.4	11131.4	16433.6	15724.5	0.655905	0.107264
ABP89351.1	ABP89351.1	ABP89351.1	15	27410.2	5223.76	20941.2	17858.4	21917	13728	25125.1	20256.7	0.881604	0.762414
ABP89358.1	ABP89358.1	ABP89358.1	3	6897.78		2816.83	4857.31	5847.31	9806.3	10399.7	8684.44	0.559311	0.207737
ABP89362.1	ABP89362.1	ABP89362.1	5	18072.3	10993.5	21993	17019.6	16989.3	20412.7	12320.5	16574.2	1.02688	0.91633
ABP89363.1	ABP89363.1	ABP89363.1	8	17093.4	20466.4	22285.5	19948.4	23271.4	13332.2	11322.8	15975.5	1.24869	0.376244
ABP89368.1	ABP89368.1	ABP89368.1	6	9002.51	15013.4	9902.26	11306.1	10862.3	13460	9592.21	11304.8	1.00011	0.999582
ABP89369.1	ABP89369.1	ABP89369.1	16	1177740	1063330	786293	1009121	1155290	1458800	1250140	1.28808e+06	0.783432	0.130136
ABP89371.1	ABP89371.1	ABP89371.1	2	28210.3	26997	47800.1	34335.8	35381.8	37701.8	38811.1	37298.2	0.920574	0.686274
ABP89373.1	ABP89373.1	ABP89373.1	36	175651	205591	240201	207148	169970	148371	176329	164890	1.25628	0.108037
ABP89376.1	ABP89376.1	ABP89376.1	20	59409.8	52937.7	66792.4	59713.3	52637.8	47261.4	36983.9	45627.7	1.30871	0.081823
ABP89377.1	ABP89377.1	ABP89377.1	3	19684.3	10896.8	22525.1	17702.1	14785.1	10014	12384.9	12394.7	1.4282	0.231061
ABP89381.1	ABP89381.1	ABP89381.1	40	169748	162468	189613	173943	175565	147254	162356	161725	1.07555	0.348646
ABP89382.1	ABP89382.1	ABP89382.1	5	14452.6	12300.4	12705.2	13152.7	14292.3	11915.1	14239.5	13482.3	0.975556	0.763878
ABP89383.1	ABP89383.1	ABP89383.1	3	14819.3	11822.8	20642	15761.4	17045.1	11942	14281.3	14422.8	1.09281	0.676531
ABP89384.1	ABP89384.1	ABP89384.1	9	166052	156226	156879	159719	189007	359917	161521	236815	0.674446	0.282529
ABP89386.1	ABP89386.1	ABP89386.1	22	243707	218955	178889	213850	239887	193016	190822	207908	1.02858	0.822087
ABP89387.1	ABP89387.1	ABP89387.1	17	217603	229961	194404	213989	228797	251141	154369	211436	1.01208	0.938413
ABP89388.1	ABP89388.1	ABP89388.1	61	246421	230327	222850	233199	295416	251103	263638	270052	0.863534	0.0688117
ABP89389.1	ABP89389.1	ABP89389.1	19	289762	232836	253987	258862	364683	375431	235753	325289	0.79579	0.237392
ABP89390.1	ABP89390.1	ABP89390.1	13	122849	95805.9	105485	108047	134610	236109	108891	159870	0.675841	0.261109
ABP89391.1	ABP89391.1	ABP89391.1	38	24336.7	24181.5	28482.1	25666.8	33512	26851	37050	32471	0.790452	0.108601
ABP89393.1	ABP89393.1	ABP89393.1	23	44028.8	51935	63595	53186.3	37925.9	30747.2	40917.6	36530.2	1.45595	0.0607734
ABP89395.1	ABP89395.1	ABP89395.1	41	75634.5	89215.2	88862.9	84570.9	93314.6	70642.3	113763	92573.3	0.913556	0.577932
ABP89396.1	ABP89396.1	ABP89396.1	10	17032	20483.3	26791.9	21435.7	25856.8	12345.3	21691.3	19964.5	1.07369	0.77944
ABP89398.1	ABP89398.1	ABP89398.1	17	1566320	1389050	1775000	1576790	1689930	1506050	1558380	1.58479e+06	0.994954	0.951763
ABP89399.1	ABP89399.1	ABP89399.1	24	121268	167016	146688	144991	209687	206709	169451	195282	0.742467	0.0531644
ABP89400.1	ABP89400.1	ABP89400.1	32	582609	689012	679379	650333	670212	596433	637809	634818	1.02444	0.718704
ABP89401.1	ABP89401.1	ABP89401.1	5	91975.3	85298.9	59118.3	78797.5	55460.1	76589.9	53280.6	61776.9	1.27552	0.244368
ABP89410.1	ABP89410.1	ABP89410.1	5	11485.1	14678.2	11486.3	12549.9	12429.9	9061.31	15140.2	12210.5	1.0278	0.876844
ABP89412.1	ABP89412.1	ABP89412.1	4	20488.3	17757.2	11095.7	16447.1	18462.8	22373.2	11213.4	17349.8	0.947969	0.843889
ABP89413.1	ABP89413.1	ABP89413.1	13	142037	171712	180178	164642	128968	125094	165450	139837	1.17738	0.224726
ABP89415.1	ABP89415.1	ABP89415.1	23	15456.2		8061.23	11758.7	31685	26459.1	20713	26285.7	0.447343	0.0602542
ABP89418.1	ABP89418.1	ABP89418.1	4		10676.1	17810.9	14243.5	57555.1	28629.4	52989	46391.2	0.30703	0.0735779
ABP89421.1	ABP89421.1	ABP89421.1	8	110578	85171.8	108410	101387	80867.1	111166	62058.3	84697.1	1.19705	0.367816
ABP89422.1	ABP89422.1	ABP89422.1	11	282486	276279	229776	262847	258932	321099	220183	266738	0.985413	0.913827
ABP89424.1	ABP89424.1	ABP89424.1	7	8314.28	3523.52	5080.11	5639.3	5936.04	4436.81	9280	6550.95	0.860837	0.673663
ABP89427.1	ABP89427.1	ABP89427.1	29	79767.4	80553.3	117752	92690.9	113385	76954	87174	92504.3	1.00202	0.991559
ABP89431.1	ABP89431.1	ABP89431.1	3	24750	19770.4	13468.6	19329.7	10036	14880.3	8285.43	11067.2	1.74657	0.0961875
ABP89432.1	ABP89432.1	ABP89432.1	12	17099.3	19581.9	23838.1	20173.1	22596.9	18705.8	21255.9	20852.9	0.967402	0.779941
ABP89436.1	ABP89436.1	ABP89436.1	6	70576.5	76278.4	51909.7	66254.9	76164.5	95480.1	84324.6	85323.1	0.776518	0.108178
ABP89437.1	ABP89437.1	ABP89437.1	9	26327	23744.6	18191.3	22754.3	28228.9	25121.9	24696.8	26015.9	0.874632	0.285178
ABP89441.1	ABP89441.1	ABP89441.1	5	42965.1	53631.3	66668.5	54421.6	47771	13310.5	35580.1	32220.5	1.68904	0.142835
ABP89442.1	ABP89442.1	ABP89442.1	33	111267	132117	136115	126500	141113	117174	146028	134772	0.938622	0.521268
ABP89443.1	ABP89443.1	ABP89443.1	21	39429.3	38973.3	52931.7	43778.1	50556.6	37706.8	49445.6	45903	0.953709	0.74724
ABP89444.1	ABP89444.1	ABP89444.1	13	164303	118735	104256	129098	189276	259634	145195	198035	0.651895	0.143209
ABP89446.1	ABP89446.1	ABP89446.1	38	1801260	1998300	1482530	1.7607e+06	1756890	2004670	2060830	1.9408e+06	0.907203	0.366234
ABP89447.1	ABP89447.1	ABP89447.1	56	3033280	2932590	2328710	2764860	2821360	3397390	3091210	3103320	0.890936	0.287101
ABP89449.1	ABP89449.1	ABP89449.1	18	40090	41978.6	39686.5	40585	41982.2	38745.4	35520.8	38749.5	1.04737	0.409499
ABP89456.1	ABP89456.1	ABP89456.1	5	46783.5	68830.9	89042.7	68219	175409	249249	101462	175373	0.388993	0.0731709
ABP89458.1	ABP89458.1	ABP89458.1	64	189354	168273	156534	171387	159336	177760	162154	166417	1.02987	0.679651
ABP89459.1	ABP89459.1	ABP89459.1	9	209213	199029	176963	195068	193508	225070	204857	207812	0.938678	0.39091
ABP89460.1	ABP89460.1	ABP89460.1	2	28983.6	37958.5	41997.8	36313.3	34172.4		28608.6	31390.5	1.15682	0.4277
ABP89461.1	ABP89461.1	ABP89461.1	2	36185.9	51344.1	64663.5	50731.2	16147.2	17232.9	37598.6	23659.6	2.14421	0.0660729
ABP89462.1	ABP89462.1	ABP89462.1	9	80318.2	75076.7	55127.8	70174.2	66186.2	73086.2	68904.9	69392.4	1.01127	0.926226
ABP89471.1	ABP89471.1	ABP89471.1	34	88822.7	73651	100721	87731.6	79978.8	65372.7	57338.4	67563.3	1.29851	0.120774
ABP89472.1	ABP89472.1	ABP89472.1	27	47501	47327	67527.4	54118.5	57826.8	44027.6	47742.7	49865.7	1.08528	0.617648
ABP89473.1	ABP89473.1	ABP89473.1	13	58779	52876.6	84863.1	65506.2	42546.6	62182.5	32026.1	45585.1	1.43701	0.206206
ABP89474.1	ABP89474.1	ABP89474.1	4	31496.2	28735.6	26768.5	29000.1	35210.8	64305.2	39499.2	46338.4	0.625833	0.131678
ABP89475.1	ABP89475.1	ABP89475.1	2	5022.68	22410.8	35468.4	20967.3	6724.36	7705.63	9182.6	7870.86	2.66391	0.21291
ABP89477.1	ABP89477.1	ABP89477.1	20	108140	191426	212859	170808	200552	159459	218754	192922	0.885377	0.576684
ABP89478.1	ABP89478.1	ABP89478.1	5	17563.4	18165.7	14077.5	16602.2	10562.3	11584	27660.6	16602.3	0.999994	0.999987
ABP89479.1	ABP89479.1	ABP89479.1	22	483485	548579	466473	499512	418785	427279	559280	468448	1.06631	0.581792
ABP89480.1	ABP89480.1	ABP89480.1	6	26905.2	32459	33740.9	31035	27206.2	37536.1	26932.3	30558.2	1.0156	0.912421
ABP89481.1	ABP89481.1	ABP89481.1	17	325981	284501	207050	272511	307146	401340	297996	335494	0.812267	0.259837
ABP89482.1	ABP89482.1	ABP89482.1	10	97412.7	107352	114084	106283	109900	79773.5	116868	102180	1.04015	0.756804
ABP89483.1	ABP89483.1	ABP89483.1	8	181164	195782	173410	183452	142760	89575.6	172152	134829	1.36063	0.124115
ABP89485.1	ABP89485.1	ABP89485.1	66	957954	856512	968749	927738	896407	761723	743264	800465	1.159	0.101458
ABP89486.1	ABP89486.1	ABP89486.1	10	27930.2	24256.9	33153.2	28446.8	27515.4	24668.1	20358.6	24180.7	1.17642	0.267564
ABP89487.1	ABP89487.1	ABP89487.1	14	82683.4	53587.8	46416.9	60896	66415.4	104140	57881.3	76145.6	0.799732	0.445215
ABP89490.1	ABP89490.1	ABP89490.1	4	35411.4	32632.4	40147.9	36063.9	39181.5	36841.8	34514	36845.8	0.97878	0.776513
ABP89492.1	ABP89492.1	ABP89492.1	5	168301	164521	228378	187067	163813	110531	131007	135117	1.38448	0.114928
ABP89493.1	ABP89493.1	ABP89493.1	80	183088	210252	259316	217552	266191	187218	276219	243209	0.894505	0.51443
ABP89495.1	ABP89495.1	ABP89495.1	3	3832.27		5133.18	4482.73	12304.5	17318.3	4188.23	11270.3	0.397745	0.264819
ABP89496.1	ABP89496.1	ABP89496.1	102	22860100	22681400	18040200	21193900	19553900	22342600	19740500	2.05457e+07	1.03155	0.739212
ABP89497.1	ABP89497.1	ABP89497.1	42	1728570	1728050	1862040	1.77289e+06	1663990	1713860	1626050	1.66797e+06	1.0629	0.11038
ABP89498.1	ABP89498.1	ABP89498.1	16	245575	176948	161231	194585	232431	230742	173742	212305	0.916534	0.612338
ABP89499.1	ABP89499.1	ABP89499.1	28	58338.3	53292.1	59218.9	56949.8	75201.2	63181.1	56133.2	64838.5	0.878333	0.249788
ABP89501.1	ABP89501.1	ABP89501.1	7	7303.97	24635.6	9991.93	13977.2	12264	18075.9	20221.6	16853.8	0.829317	0.650654
ABP89506.1	ABP89506.1	ABP89506.1	17	224250	209655	179227	204377	173151	200947	175183	183094	1.11624	0.254152
ABP89507.1	ABP89507.1	ABP89507.1	15	215388	202979	140087	186151	230051	316590	214965	253869	0.733258	0.160105
ABP89508.1	ABP89508.1	ABP89508.1	43	20680.5	18317.2	25537.9	21511.9	32244.4	22070.3	28041	27451.9	0.78362	0.177794
ABP89509.1	ABP89509.1	ABP89509.1	52	3187400	3696490	2921560	3.26848e+06	3363090	3243090	3232420	3.27953e+06	0.996631	0.964167
ABP89513.1	ABP89513.1	ABP89513.1	8	15730.6	12331.8	15194.2	14418.9	15952.8	15137.7	9060.04	13383.5	1.07736	0.690434
ABP89514.1	ABP89514.1	ABP89514.1	12	100942	101224	110886	104351	94115.6	100659	77626.1	90800.2	1.14923	0.148853
ABP89517.1	ABP89517.1	ABP89517.1	12	372402	308700	370581	350561	384241	437161	305369	375590	0.93336	0.596988
ABP89521.1	ABP89521.1	ABP89521.1	6	32381.2	39499.6	40019.7	37300.2	28610.3	33941.7	18975.8	27175.9	1.37254	0.114177
ABP89524.1	ABP89524.1	ABP89524.1	29	146878	155000	161611	154496	161934	122094	169923	151317	1.02101	0.84646
ABP89525.1	ABP89525.1	ABP89525.1	6	12712.6	15771.7	8422.46	12302.3	12722.6	20060.4	16328.6	16370.5	0.751488	0.247236
ABP89526.1	ABP89526.1	ABP89526.1	13	71210.6	79654.5	60349.1	70404.7	84132.9	108155	70988.9	87758.9	0.802251	0.228962
ABP89527.1	ABP89527.1	ABP89527.1	20	133002	192567	186045	170538	209293	138949	191304	179849	0.948231	0.758669
ABP89529.1	ABP89529.1	ABP89529.1	12	38005.6	33161	42316.5	37827.7	43132.5	29829.2	32450.7	35137.5	1.07656	0.608834
ABP89530.1	ABP89530.1	ABP89530.1	16	215755	215984	229812	220517	194884	158845	207623	187117	1.1785	0.0948561
ABP89531.1	ABP89531.1	ABP89531.1	20	1395610	2067700	2125160	1.86282e+06	1534970	976093	1564580	1.35855e+06	1.37119	0.170803
ABP89532.1	ABP89532.1	ABP89532.1	38	988587	1235270	1463510	1.22912e+06	784034	761490	946344	830623	1.47976	0.055527
ABP89533.1	ABP89533.1	ABP89533.1	22	75501	85348	79713.6	80187.5	73572.2	76195.2	84127.3	77964.9	1.02851	0.629916
ABP89534.1	ABP89534.1	ABP89534.1	13	59084.5	66422.2	82443.9	69316.9	57687.1	33447.3	61880.1	51004.8	1.35903	0.178282
ABP89535.1	ABP89535.1	ABP89535.1	45	246591	270074	328892	281852	210201	138056	217682	188646	1.49408	0.0574007
ABP89536.1	ABP89536.1	ABP89536.1	37	137626	150450	168612	152229	177736	133369	180027	163711	0.929868	0.550765
ABP89537.1	ABP89537.1	ABP89537.1	56	350053	418337	700342	489577	296844	202649	282461	260651	1.87828	0.108479
ABP89538.1	ABP89538.1	ABP89538.1	2	8115.95	2168.09	11478.1	7254.05	4200.81	3420.99		3810.9	1.9035	0.400828
ABP89539.1	ABP89539.1	ABP89539.1	18	673121	952164	1232600	952628	646218	560810	767999	658342	1.44701	0.162888
ABP89540.1	ABP89540.1	ABP89540.1	29	92993.1	104642	148035	115223	81708	65209.3	69630.4	72182.6	1.59628	0.0692857
ABP89544.1	ABP89544.1	ABP89544.1	65	2743650	3728910	4083370	3.51864e+06	2153310	1333310	2666940	2.05119e+06	1.71542	0.0582162
ABP89546.1	ABP89546.1	ABP89546.1	14	368068	321370	372066	353835	307675	289501	228804	275327	1.28514	0.053018
ABP89548.1	ABP89548.1	ABP89548.1	10	109067	101130	136016	115404	182950	196520	105233	161568	0.714279	0.202714
ABP89549.1	ABP89549.1;ABP90087.1;ABP90574.1	ABP89549.1;ABP90087.1;ABP90574.1	13	223861	164881	140968	176570	139446	168619	135673	147913	1.19374	0.344242
ABP89562.1	ABP89562.1	ABP89562.1	8	195881	173756	117458	162365	156979	182096	188571	175882	0.923147	0.620858
ABP89563.1	ABP89563.1	ABP89563.1	3	126631	133263	123224	127706	139119	95801.5	158643	131188	0.973459	0.862093
ABP89564.1	ABP89564.1	ABP89564.1	6	133579	133273	132161	133004	122443	141822	160467	141577	0.939447	0.478768
ABP89565.1	ABP89565.1	ABP89565.1	7	22735.8	23433.4	38937.3	28368.8	28565	20024.5	28675.4	25755	1.10149	0.686275
ABP89566.1	ABP89566.1	ABP89566.1	1	24463.3	18880.7	22371.6	21905.2	21630.4	33410.7	17555.6	24198.9	0.905215	0.67174
ABP89567.1	ABP89567.1	ABP89567.1	4	14955.7	10576.8	6347.45	10626.6	6527.49	9288.41	3312.17	6376.02	1.66666	0.232827
ABP89568.1	ABP89568.1	ABP89568.1	22	262589	191436	210228	221418	303187	296036	227806	275676	0.80318	0.166225
ABP89569.1	ABP89569.1	ABP89569.1	48	164179	152706	187779	168221	165810	140679	131288	145926	1.15279	0.201132
ABP89571.1	ABP89571.1	ABP89571.1	11	37550.1	37480.9	60926	45319	38596.6	37643.9	25238.3	33826.3	1.33976	0.266671
ABP89572.1	ABP89572.1	ABP89572.1	17	102838	104788	139158	115595	92839.1	71728.4	96067.7	86878.4	1.33053	0.110439
ABP89573.1	ABP89573.1	ABP89573.1	3	147719	148953	101493	132722	187194	253026	153510	197910	0.670616	0.120534
ABP89578.1	ABP89578.1	ABP89578.1	4		3997.15	6557.64	5277.4	1817.32	1377.68	4003.4	2399.47	2.1994	0.135309
ABP89579.1	ABP89579.1	ABP89579.1	18	81951.4	90523.8	78463.4	83646.2	93604.9	78891.4	104824	92440.1	0.904869	0.35013
ABP89587.1	ABP89587.1	ABP89587.1	11	34000.8	40197.1	25351.8	33183.2	32600.2	47752.5	38775	39709.2	0.835655	0.348792
ABP89588.1	ABP89588.1	ABP89588.1	8	25922.2	28577.8	19341.7	24613.9	24888.7	22432.6	21099.2	22806.8	1.07923	0.574661
ABP89589.1	ABP89589.1	ABP89589.1	11	25122.9	20574.3	30145.9	25281	21147.7	18831.1	26007.7	21995.5	1.14937	0.398605
ABP89591.1	ABP89591.1	ABP89591.1	4	5097.04	11186.6		8141.82	17540.2	10745.8	19218.8	15834.9	0.514168	0.153093
ABP89597.1	ABP89597.1	ABP89597.1	10	15138.7	21973.6	8758.51	15290.3	23889.9	29161.4	16909	23320.1	0.655669	0.198154
ABP89600.1	ABP89600.1	ABP89600.1	9	23107.4	39013.2	36735.4	32952	28848.2	41254.5	30777.5	33626.7	0.979935	0.919692
ABP89603.1	ABP89603.1	ABP89603.1	10	145265	120346	110514	125375	126536	202975	156497	162003	0.773907	0.209599
ABP89605.1	ABP89605.1	ABP89605.1	4	14342.3	8224.81	27980.3	16849.1	12100.6	7488.51	12030.8	10540	1.59859	0.354845
ABP89606.1	ABP89606.1	ABP89606.1	6	117160	137160	130631	128317	81820.3	145471	118935	115409	1.11185	0.541725
ABP89607.1	ABP89607.1	ABP89607.1	24	66522.2	68571	75563.4	70218.9	62449.9	52722.1	41183.6	52118.5	1.34729	0.0546476
ABP89609.1	ABP89609.1	ABP89609.1	4	3697.21		4017.2	3857.2	6430.33	3511.76	11169	7037.03	0.54813	0.350567
ABP89611.1	ABP89611.1	ABP89611.1	5	24416.7	26920.6	19337.1	23558.1	37086.2	28559	26565.9	30737	0.766441	0.141195
ABP89616.1	ABP89616.1	ABP89616.1	13	54353.7	51168.7	61640.4	55720.9	59680.5	55577.7	47689.9	54316	1.02587	0.779383
ABP89617.1	ABP89617.1	ABP89617.1	33	84123.3	92644	94249.3	90338.9	82328.3	64169.8	87928.6	78142.2	1.15608	0.194262
ABP89621.1	ABP89621.1	ABP89621.1	19	193231	202754	237772	211252	354555	236827	316803	302728	0.697828	0.0700342
ABP89622.1	ABP89622.1	ABP89622.1	7	67693.9	41723.9	67078.2	58832	67307.1	61427.1	70183.6	66305.9	0.887281	0.449971
ABP89623.1	ABP89623.1	ABP89623.1	21	77744.8	93081.1	88570.8	86465.6	62061.8	49333.8	78041.6	63145.7	1.3693	0.0695039
ABP89625.1	ABP89625.1	ABP89625.1	6	22334	26620.4	34295.9	27750.1	23054.3	17016.1	36555	25541.8	1.08646	0.760059
ABP89628.1	ABP89628.1	ABP89628.1	11	22465.3	16865.1	21780.8	20370.4	16520.2	10797.1	15623	14313.4	1.42317	0.0728338
ABP89629.1	ABP89629.1	ABP89629.1	3	69284.7	69041.3	77545.5	71957.2	83084.9	78952.3	52596.7	71544.6	1.00577	0.968914
ABP89630.1	ABP89630.1	ABP89630.1	15	32862.2	37950	39647.6	36819.9	43098.2	37514.6	29907.5	36840.1	0.999453	0.996509
ABP89631.1	ABP89631.1	ABP89631.1	41	200070	256384	246932	234462	222956	243524	209927	225469	1.03989	0.6758
ABP89633.1	ABP89633.1	ABP89633.1	39	317431	394120	451980	387844	304563	273652	292185	290133	1.33678	0.070947
ABP89634.1	ABP89634.1	ABP89634.1	5	15089.1	17120.4	6271.11	12826.9	8374.86	9443.28	11588.7	9802.28	1.30856	0.431547
ABP89635.1	ABP89635.1	ABP89635.1	10	30450.1	21638.8	24825.2	25638	30447.6	41478.3	22975.7	31633.9	0.810462	0.371292
ABP89637.1	ABP89637.1	ABP89637.1	18	106801	97438.1	77049.3	93762.8	87111.6	106913	84104.9	92709.8	1.01136	0.930412
ABP89638.1	ABP89638.1	ABP89638.1	1	10365.3	4810.58	3952.67	6376.18	4304.41	3463.7	12507.2	6758.44	0.943441	0.918656
ABP89640.1	ABP89640.1	ABP89640.1	44	188000	193290	217846	199712	244766	182411	247043	224740	0.888636	0.339265
ABP89641.1	ABP89641.1	ABP89641.1	3	36802.2	83331.2	69675.4	63269.6	27383.6	20930	59993.1	36102.2	1.75251	0.212908
ABP89654.1	ABP89654.1	ABP89654.1	23	102102	131550	117391	117014	125089	123065	111233	119796	0.976783	0.785084
ABP89655.1	ABP89655.1	ABP89655.1	31	140555	138202	100246	126334	163528	202642	124293	163488	0.772745	0.227953
ABP89656.1	ABP89656.1	ABP89656.1	27	215637	231559	218331	221842	225803	198787	240249	221613	1.00103	0.98688
ABP89657.1	ABP89657.1	ABP89657.1	8	217056	302536	333487	284360	233118	168337	213027	204827	1.38829	0.115903
ABP89658.1	ABP89658.1	ABP89658.1	28	105757	127133	135825	122905	118359	114671	142711	125247	0.981301	0.86091
ABP89659.1	ABP89659.1	ABP89659.1	63	80296.6	86266.6	108197	91586.7	120895	78696.5	109076	102889	0.890149	0.497441
ABP89660.1	ABP89660.1	ABP89660.1	11	16695.3	18402.4	18281	17792.9	20101	16498.3	38011.5	24870.3	0.715429	0.348802
ABP89666.1	ABP89666.1	ABP89666.1	13	137517	150216	132196	139976	153103	175134	146315	158184	0.884896	0.149097
ABP89667.1	ABP89667.1	ABP89667.1	5	6812.99	8579.31	10355.9	8582.73	6088.21	7144.64	4416.81	5883.22	1.45885	0.105446
ABP89672.1	ABP89672.1	ABP89672.1	19	32833.9	36099.8	47881.5	38938.4	50043.1	43003.3	42115.2	45053.9	0.864263	0.305815
ABP89673.1	ABP89673.1	ABP89673.1	1	3613.6	5501.22	6589.18	5234.67	3596.56	2153.51	3512.42	3087.5	1.69544	0.0952402
ABP89674.1	ABP89674.1	ABP89674.1	13	18703.3	20392.4	20420.1	19838.6	22188.9	17540.4	18663.3	19464.2	1.01924	0.816512
ABP89680.1	ABP89680.1	ABP89680.1	12	579531	355578	407774	447628	353786	357244	455058	388696	1.15161	0.477896
ABP89681.1	ABP89681.1	ABP89681.1	4	4565.61		5515.9	5040.76	1913.73	4606.74	6764.25	4428.24	1.13832	0.761821
ABP89694.1	ABP89694.1	ABP89694.1	67	1198390	1436260	1522130	1.38559e+06	1431600	1147440	1505020	1.36135e+06	1.01781	0.876042
ABP89695.1	ABP89695.1	ABP89695.1	21	224981	247634	251361	241325	389279	456296	251198	365591	0.660096	0.11105
ABP89696.1	ABP89696.1	ABP89696.1	39	1463650	1610630	1583420	1.55257e+06	1189140	918992	1546270	1218134	1.27455	0.14853
ABP89697.1	ABP89697.1	ABP89697.1	55	68807.9	54930.6	67080.5	63606.3	71615.3	53606	74123.7	66448.3	0.95723	0.733996
ABP89698.1	ABP89698.1	ABP89698.1	17	14434.1	38457.7	33613.2	28835	41280.6	44720.6	50455.1	45485.4	0.633939	0.0999243
ABP89699.1	ABP89699.1	ABP89699.1	21	91245.2	175890	174436	147190	197497	191808	286728	225344	0.65318	0.133211
ABP89701.1	ABP89701.1	ABP89701.1	11	19656.2	29710.4	27195.2	25520.6	23128.4	21696.7	25141.9	23322.3	1.09426	0.527631
ABP89702.1	ABP89702.1	ABP89702.1	13	10320	21850.9	24367.2	18846	24628	21117.4	28641	24795.5	0.76006	0.286348
ABP89705.1	ABP89705.1	ABP89705.1	1	6556.82	7378.98	13752.3	9229.37	5428.54		8853.98	7141.26	1.2924	0.560729
ABP89706.1	ABP89706.1	ABP89706.1	7	17440.6	23246.2	38520.5	26402.4	37242	24856.3	47180.2	36426.2	0.724821	0.328365
ABP89707.1	ABP89707.1	ABP89707.1	23	39085	47369.8	50282.2	45579	70183.3	47809	70377	62789.8	0.725899	0.104002
ABP89709.1	ABP89709.1	ABP89709.1	14	59710.3	64205.4	64819.9	62911.9	75244	90263	56961	74156	0.848372	0.313578
ABP89712.1	ABP89712.1	ABP89712.1	6	32519.2	46054.7	32248.5	36940.8	27064.1	23980.6	16266.5	22437.1	1.64642	0.059956
ABP89713.1	ABP89713.1	ABP89713.1	9	122352	125639	221495	156495	131583	84535.2	120297	112138	1.39556	0.279279
ABP89714.1	ABP89714.1	ABP89714.1	23	237879	288792	372189	299620	543907	435238	330806	436650	0.686178	0.133409
ABP89715.1	ABP89715.1	ABP89715.1	14	22455.8	19860.9	22274.7	21530.5	22055.8	12953.9	25215.3	20075	1.0725	0.719067
ABP89717.1	ABP89717.1	ABP89717.1	56	945471	781740	601406	776206	878022	1022660	813018	904567	0.858097	0.334556
ABP89719.1	ABP89719.1	ABP89719.1	178	4610460	4806330	4762370	4.72639e+06	4161820	5158580	5845790	5.0554e+06	0.934919	0.54063
ABP89722.1	ABP89722.1	ABP89722.1	5	52566.8	69477.2	79134.2	67059.4	53074.6	39787.7	86080.2	59647.5	1.12426	0.663434
ABP89723.1	ABP89723.1	ABP89723.1	14	361606	323960	227812	304459	260638	317905	285346	287963	1.05729	0.721674
ABP89724.1	ABP89724.1	ABP89724.1	29	123021	94935.6	83552	100503	108584	113720	85355.8	102553	0.980006	0.895234
ABP89725.1	ABP89725.1	ABP89725.1	3	8975.93	6608.04	8710.4	8098.12	6192.59	14904.7	8150.62	9749.3	0.830636	0.579679
ABP89728.1	ABP89728.1	ABP89728.1	7	26511	22955.9	28731.4	26066.1	42243.1	38614.9	29925.7	36927.9	0.705865	0.0540954
ABP89729.1	ABP89729.1	ABP89729.1	4	2199.31	8132.46	3679.21	4670.33	6764.4	8076.96	4564.47	6468.61	0.721998	0.431236
ABP89731.1	ABP89731.1	ABP89731.1	4	45469.6	52849.3	68123.4	55480.8	51813.2	69372	67066.6	62750.6	0.884147	0.448031
ABP89733.1	ABP89733.1	ABP89733.1	15	389154	458640	786098	544631	507377	404068	294013	401819	1.35541	0.35613
ABP89734.1	ABP89734.1	ABP89734.1	10	276786	275719	331960	294822	274594	440422	192166	302394	0.974959	0.924763
ABP89738.1	ABP89738.1	ABP89738.1	4	1566900	1589890	1263930	1.47357e+06	650455	636056	1253900	846804	1.74016	0.0521225
ABP89740.1	ABP89740.1	ABP89740.1	32	109475	131708	152820	131334	189899	157311	172610	173273	0.75796	0.0553295
ABP89742.1	ABP89742.1	ABP89742.1	26	383238	326885	420263	376795	377370	356833	338557	357587	1.05372	0.548809
ABP89744.1	ABP89744.1	ABP89744.1	1	26928.7	13985.1	43681	28198.3	22271.2	13774.8	21353.8	19133.3	1.47378	0.371178
ABP89747.1	ABP89747.1	ABP89747.1	9	983480	1600070	1980930	1.52149e+06	684477	864342	1137130	895316	1.69939	0.121154
ABP89748.1	ABP89748.1	ABP89748.1	14	6260560	5629740	3557460	5.14925e+06	4585660	8548390	5786710	6306920	0.816445	0.463395
ABP89752.1	ABP89752.1	ABP89752.1	21	252291	221835	187376	220501	255972	294988	174074	241678	0.912374	0.62671
ABP89755.1	ABP89755.1	ABP89755.1	20	342568	392399	274742	336570	322375	386922	270606	326634	1.03042	0.845821
ABP89756.1	ABP89756.1	ABP89756.1	18	49372.5	62168	73816.3	61785.6	81070.9	66848	65153.3	71024.1	0.869925	0.347045
ABP89757.1	ABP89757.1	ABP89757.1	15	36962.6	52888.9	67533.1	52461.5	40359.5	36772.4	35770.8	37634.2	1.39398	0.172427
ABP89758.1	ABP89758.1	ABP89758.1	57	142163	181069	241332	188188	144134	103212	138006	128451	1.46506	0.131114
ABP89759.1	ABP89759.1	ABP89759.1	8	13078.8	13754.6	21786.4	16206.6	12616.7	10017.4	9698.49	10777.5	1.50374	0.139081
ABP89760.1	ABP89760.1	ABP89760.1	19	108153	110411	97253.4	105272	116859	110837	125437	117711	0.89433	0.101418
ABP89762.1	ABP89762.1	ABP89762.1	15	9890290	8721970	5410760	8.00767e+06	7177150	13417000	8564630	9.71959e+06	0.823869	0.501355
ABP89763.1	ABP89763.1	ABP89763.1	4	191479	123304	141291	152025	160565	353771	149992	221443	0.686519	0.373199
ABP89764.1	ABP89764.1	ABP89764.1	44	149721	163988	204777	172829	272942	178493	278602	243346	0.710219	0.124904
ABP89765.1	ABP89765.1	ABP89765.1	9	64088	74230.7	96646.1	78321.6	178188	88627.8	137111	134642	0.581701	0.110986
ABP89768.1	ABP89768.1	ABP89768.1	37	659788	597519	504360	587222	635131	698474	646350	659985	0.889751	0.213237
ABP89770.1	ABP89770.1	ABP89770.1	29	301291	282580	616344	400072	302913	241384	200386	248228	1.61171	0.247712
ABP89775.1	ABP89775.1	ABP89775.1	5	25297.1	23049	42252.7	30199.6	40053.6	7744.31	32284.1	26694	1.13133	0.775116
ABP89778.1	ABP89778.1	ABP89778.1	3	45077.3	62204.5	49171.1	52151	51159.8	43294	52056.9	48836.9	1.06786	0.602295
ABP89780.1	ABP89780.1	ABP89780.1	9	42671.3	44712.3	37642.8	41675.5	42658.4	27508.8	38950.1	36372.4	1.1458	0.350366
ABP89781.1	ABP89781.1	ABP89781.1	29	151349	188443	237773	192522	170682	129125	107477	135761	1.41809	0.142547
ABP89785.1	ABP89785.1	ABP89785.1	18	406556	407662	316056	376758	272078	316032	289934	292681	1.28726	0.0630744
ABP89786.1	ABP89786.1	ABP89786.1	19	121376	89162.3	121197	110578	103583	113637	70156.3	95792.1	1.15436	0.432316
ABP89787.1	ABP89787.1	ABP89787.1	26	161091	143691	200518	168433	151569	125053	139068	138563	1.21557	0.18119
ABP89788.1	ABP89788.1	ABP89788.1	7	7086.4	6783.13	9742.59	7870.71	11893.9	9113.72	9775.22	10260.9	0.767055	0.130611
ABP89789.1	ABP89789.1	ABP89789.1	16	124756	116461	113166	118128	116105	98188.2	143227	119173	0.991225	0.94214
ABP89790.1	ABP89790.1	ABP89790.1	48	987690	890885	986928	955168	943847	549587	1077650	857028	1.11451	0.576721
ABP89791.1	ABP89791.1	ABP89791.1	2	39952.5	15703.8	30675.5	28777.3	14998.4		8144.25	11571.3	2.48695	0.166858
ABP89792.1	ABP89792.1	ABP89792.1	21	228956	197059	151911	192642	359127	533460	251677	381421	0.505064	0.0907596
ABP89795.1	ABP89795.1	ABP89795.1	21	31491.5	27494.3	28437.7	29141.2	28783.5	20071.2	27493.6	25449.4	1.14506	0.281848
ABP89796.1	ABP89796.1	ABP89796.1	41	39748	49074.1	55961	48261	57883.3	39956.7	57450.8	51763.6	0.932335	0.666654
ABP89798.1	ABP89798.1	ABP89798.1	26	255777	215785	242749	238104	197357	159426	234044	196942	1.209	0.168922
ABP89800.1	ABP89800.1	ABP89800.1	25	340040	309660	314959	321553	314557	245140	263557	274418	1.17176	0.107311
ABP89801.1	ABP89801.1	ABP89801.1	17	88295	75852.8	65911.5	76686.4	79674.8	104369	69543	84528.9	0.907221	0.555391
ABP89803.1	ABP89803.1	ABP89803.1	43	440391	379680	386708	402260	414582	471799	324262	403548	0.996808	0.979464
ABP89807.1	ABP89807.1	ABP89807.1	46	171952	134444	150577	152324	156980	129295	170118	152131	1.00127	0.991055
ABP89808.1	ABP89808.1	ABP89808.1	6	279327	283462	440796	334528	290960	424041	227881	314294	1.06438	0.809385
ABP89809.1	ABP89809.1	ABP89809.1	10	15177.9	25534.2	17047.8	19253.3	22625.9	20800.4	20227.7	21218	0.907404	0.580066
ABP89813.1	ABP89813.1	ABP89813.1	9	43073.1	33390.9	61472.3	45978.8	55711.9	40992.1	36011.7	44238.6	1.03934	0.872059
ABP89814.1	ABP89814.1	ABP89814.1	50	405800	385939	336002	375914	409472	404923	372482	395626	0.950175	0.454203
ABP89815.1	ABP89815.1	ABP89815.1	7	19426.6	11893.3	16402.1	15907.3	28746	15877	15367.6	19996.9	0.795491	0.450355
ABP89816.1	ABP89816.1	ABP89816.1	4	16405.6	4420.63	6018.32	8948.18	14895.3	23112.7	11689.5	16565.8	0.540159	0.207265
ABP89817.1	ABP89817.1	ABP89817.1	3	10341.9	8031.64	8104.42	8825.99	6710.67	8233.09	9012.27	7985.34	1.10527	0.454406
ABP89818.1	ABP89818.1	ABP89818.1	49	400748	481808	461455	448004	521151	472134	594713	529333	0.846356	0.132525
ABP89819.1	ABP89819.1	ABP89819.1	21	145236	153090	127198	141841	135188	146749	114897	132278	1.0723	0.472124
ABP89820.1	ABP89820.1	ABP89820.1	3		3909.38	7211.17	5560.27	6246.32	7833.02	10833.3	8304.21	0.669573	0.287684
ABP89821.1	ABP89821.1	ABP89821.1	10	47050.7	42876.8	82082.5	57336.7	64219.8	52856.2	67692.4	61589.5	0.930949	0.763693
ABP89822.1	ABP89822.1	ABP89822.1	12	58234.2	39066.7	33799.2	43700	63521.2	92709.4	70090	75440.2	0.579267	0.051407
ABP89826.1	ABP89826.1	ABP89826.1	14	16110.4	24044.4	26850.8	22335.2	24142.3	19405.4	24428.9	22658.9	0.985716	0.932777
ABP89832.1	ABP89832.1	ABP89832.1	12	12357.4	13698.5	18416.2	14824	13057.2	10360.3	12961.6	12126.4	1.22246	0.256328
ABP89836.1	ABP89836.1	ABP89836.1	3	2991.97		3692.18	3342.07	3181.09	1928.94		2555.01	1.30805	0.387005
ABP89840.1	ABP89840.1	ABP89840.1	14	34627.6	39072	39741.1	37813.6	36501.6	38923.9	42260.5	39228.7	0.963927	0.574141
ABP89841.1	ABP89841.1	ABP89841.1	9	41906.9	23317.6	27412.4	30879	18820.4	26512.6	17604	20979	1.4719	0.190688
ABP89842.1	ABP89842.1	ABP89842.1	61	410426	369334	258575	346112	442981	522966	445313	470420	0.73575	0.0766775
ABP89843.1	ABP89843.1	ABP89843.1	20	84554.2	71477.8	89168	81733.3	74572.6	65482.9	68932.9	69662.8	1.17327	0.111224
ABP89847.1	ABP89847.1	ABP89847.1	13	14184	14033.3	11661	13292.8	10821	10427.9	11905.5	11051.5	1.20281	0.0733194
ABP89850.1	ABP89850.1	ABP89850.1	8	39729.8	32605.1	29944	34093	41373	46307.2	38840.1	42173.4	0.808399	0.0913862
ABP89852.1	ABP89852.1	ABP89852.1	4	63224.4	64372.5	50577.4	59391.4	66006.4	39219.1	65269.9	56831.8	1.04504	0.8079
ABP89853.1	ABP89853.1	ABP89853.1	5	8903.67	6170.08	7254.49	7442.75	8146.6	10732.7	10048.7	9642.67	0.771856	0.118325
ABP89854.1	ABP89854.1	ABP89854.1	10	25688.3	24379.3	31726.1	27264.6	24729	19354.5	18210.1	20764.5	1.31304	0.0982056
ABP89856.1	ABP89856.1	ABP89856.1	2	8086.02	20835.5	22841.8	17254.4	12216.1	9167.22	16857.1	12746.8	1.35363	0.429446
ABP89857.1	ABP89857.1	ABP89857.1	18	33820	34786.6	40837	36481.2	39397.1	51944.6	30686.2	40676	0.896874	0.556688
ABP89860.1	ABP89860.1	ABP89860.1	8	9681.54	16100.1	16355.7	14045.8	13656.7	12167.2	12453.8	12759.2	1.10083	0.594988
ABP89862.1	ABP89862.1	ABP89862.1	31	36814.7	58840.3	64849.2	53501.4	37495	34371.7	38252	36706.2	1.45756	0.122676
ABP89863.1	ABP89863.1	ABP89863.1	5	48617.1	35878.5	58280.8	47592.1	73632.5	62204.3	44070.4	59969.1	0.793611	0.314818
ABP89866.1	ABP89866.1	ABP89866.1	4	37676.4	30468	41305.7	36483.4	62731.7	54254.9	31900.9	49629.2	0.735119	0.248107
ABP89876.1	ABP89876.1	ABP89876.1	4	10473.4	16858.8	12917.2	13416.5	17372.6	11524.7	10177	13024.8	1.03007	0.898646
ABP89888.1	ABP89888.1	ABP89888.1	38	50786.7	34292.3	52931.2	46003.4	59607.7	46078	58966.4	54884	0.838193	0.293762
ABP89892.1	ABP89892.1	ABP89892.1	2	34029.7	45320.1	17805.2	32385	56780.3	38942.6	46627.6	47450.2	0.682506	0.188355
ABP89900.1	ABP89900.1	ABP89900.1	2	9056.43	10602.3	15115.7	11591.5	11821	10023.2	16026	12623.4	0.918253	0.705689
ABP89903.1	ABP89903.1	ABP89903.1	9	32684.1	41774	38425.6	37627.9	33082.4	32245	30084	31803.8	1.18313	0.106058
ABP89909.1	ABP89909.1	ABP89909.1	2	13197.4	15123.6	12337.3	13552.8	18225.1	23356.7	14704.8	18762.2	0.722344	0.120089
ABP89910.1	ABP89910.1	ABP89910.1	8	10526.4	8935.61	11464.8	10308.9	8334.52	12119.5	8853.9	9769.31	1.05524	0.718729
ABP89912.1	ABP89912.1	ABP89912.1	18	86121	133530	169379	129677	141390	121473	134892	132585	0.978064	0.912348
ABP89920.1	ABP89920.1	ABP89920.1	3	5927.43	7624.56	6129.36	6560.45	7325.23	9866.7	2844.55	6678.83	0.982276	0.958175
ABP89921.1	ABP89921.1	ABP89921.1	10	24326.8	28295.8	39435	30685.9	26485.3	18437.4	24569	23163.9	1.32473	0.216628
ABP89922.1	ABP89922.1	ABP89922.1	12	27874.3	33336.7	35052.5	32087.8	33295.5	37955.4	28214.7	33155.2	0.967807	0.778589
ABP89923.1	ABP89923.1	ABP89923.1	23	67883	77401.4	115377	86887.1	87773.3	66866.1	91530.5	82056.6	1.05887	0.783142
ABP89924.1	ABP89924.1	ABP89924.1	11	28142.5	32171.3	26954.2	29089.3	30992.9	20791.2	24045.1	25276.4	1.15085	0.324578
ABP89927.1	ABP89927.1	ABP89927.1	3	8033.5	4248.11	5768.49	6016.7	16014.2	7003.62	7347.64	10121.8	0.594429	0.261985
ABP89932.1	ABP89932.1	ABP89932.1	5	9666.06	13473.2	12345	11828.1	10892.7	8675.29	15902.1	11823.4	1.0004	0.998535
ABP89933.1	ABP89933.1	ABP89933.1	10	16591.9	12922.9	14840.9	14785.2	12476.6	13773.8	8404.75	11551.7	1.27992	0.169779
ABP89949.1	ABP89949.1	ABP89949.1	31	9558610	10287600	8680680	9.50896e+06	6620560	10584200	9094470	8766410	1.0847	0.583223
ABP89950.1	ABP89950.1	ABP89950.1	40	10768000	11262300	8969970	1.03334e+07	7191970	8945250	8399780	8179000	1.26341	0.0680659
ABP89951.1	ABP89951.1	ABP89951.1	54	139676	131500	115073	128750	123235	120277	138296	127269	1.01163	0.87913
ABP89956.1	ABP89956.1	ABP89956.1	3	8249.61	13431	10756.9	10812.5	12543.7	19523.1	16546.9	16204.6	0.66725	0.0986745
ABP89959.1	ABP89959.1	ABP89959.1	9	17442	28558.4	24665.9	23555.4	38764.6	33660.2	25318.2	32581	0.722981	0.151215
ABP89963.1	ABP89963.1	ABP89963.1	23	90261	71103.1	63758.8	75041	110042	140040	87863.3	112648	0.666152	0.0921695
ABP89966.1	ABP89966.1	ABP89966.1	21	271367	253068	219232	247889	211884	230398	272595	238292	1.04027	0.704839
ABP89968.1	ABP89968.1	ABP89968.1	15	42667	38870.6	44771.2	42102.9	54022.2	38958.4	40583.8	44521.5	0.945677	0.658611
ABP89969.1	ABP89969.1	ABP89969.1	10	29671.5	37505.8	45503.5	37560.3	54093.3	44299.9	23543.7	40645.6	0.924091	0.775226
ABP89973.1	ABP89973.1	ABP89973.1	19	206040	268507	189922	221490	198092	206422	188943	197819	1.11966	0.388515
ABP89975.1	ABP89975.1	ABP89975.1	18	64955.1	63754.2	59713.1	62807.5	51269.2	57663	33095	47342.4	1.32666	0.109145
ABP89976.1	ABP89976.1	ABP89976.1	4	20596.5	14148.6	13240.7	15995.3	48429.4	27008	30074.6	35170.7	0.45479	0.0535775
ABP89981.1	ABP89981.1	ABP89981.1	24	89538.4	101649	101997	97728.1	122228	95829	122672	113576	0.860462	0.180245
ABP89984.1	ABP89984.1	ABP89984.1	4	6603.31		3210.78	4907.05	4720.98	5306.78		5013.88	0.978692	0.956156
ABP89986.1	ABP89986.1	ABP89986.1	8	31271.2	30914.6	36939.8	33041.9	42336.4	46530.4	23573.6	37480.1	0.881583	0.577165
ABP89987.1	ABP89987.1	ABP89987.1	3	9335.37	7618.6	17592.2	11515.4	14099.7	15853.3	16179.7	15377.6	0.748843	0.286828
ABP89988.1	ABP89988.1	ABP89988.1	57	32507.7	21976.9	32800.9	29095.2	25423.2	45716.8	30628.3	33922.8	0.857688	0.531128
ABP89989.1	ABP89989.1	ABP89989.1	44	1734540	1825590	2230570	1.93023e+06	1642150	1019650	1692210	1.45134e+06	1.32997	0.144621
ABP89990.1	ABP89990.1	ABP89990.1	14	41179.2	35505.7	48311.3	41665.4	35452.6	33372.2	23736.9	30853.9	1.35041	0.104777
ABP89991.1	ABP89991.1	ABP89991.1	13	41466.8	41678.9	52060.2	45068.6	36480	27561.8	38867.4	34303.1	1.31384	0.0931965
ABP89992.1	ABP89992.1	ABP89992.1	13	332488	344210	329631	335443	423122	301201	399984	374769	0.895066	0.35522
ABP89993.1	ABP89993.1	ABP89993.1	27	610735	565518	569355	581869	561458	457564	611702	543575	1.07045	0.466527
ABP89994.1	ABP89994.1	ABP89994.1	13	364864	379501	433900	392755	278619	162311	355295	265408	1.47981	0.10067
ABP89995.1	ABP89995.1	ABP89995.1	29	695309	683207	563644	647387	663281	684710	673805	673932	0.960611	0.565832
ABP89998.1	ABP89998.1	ABP89998.1	14	11584.7	15390.9	11916.8	12964.1	14038.6	12085.5	15890.2	14004.8	0.925694	0.560106
ABP90001.1	ABP90001.1	ABP90001.1	3	2797.42	3643.24	4348.04	3596.23	8832.76	5769.99	3655.55	6086.1	0.590893	0.187562
ABP90003.1	ABP90003.1	ABP90003.1	11	17113	19592.7	20613.6	19106.4	18337.1	12231.6	15423.6	15330.8	1.24628	0.138827
ABP90004.1	ABP90004.1	ABP90004.1	8	37893.9	27576.8	30641.5	32037.4	41409.3	64492.5	30671.6	45524.5	0.70374	0.26584
ABP90005.1	ABP90005.1	ABP90005.1	4	1986.77	4435.98	4259.95	3560.9	3618.86	3947.71	5242.55	4269.71	0.833992	0.489081
ABP90008.1	ABP90008.1	ABP90008.1	7	23098.7	17073	20521.6	20231.1	28640.3	28674.4	21447.4	26254	0.77059	0.112507
ABP90009.1	ABP90009.1	ABP90009.1	4	8583.21	18879.8	14851.9	14105	19740.8	19717.9	19365.1	19607.9	0.71935	0.140342
ABP90017.1	ABP90017.1	ABP90017.1	8	26332.7	20107	19931.8	22123.8	33459.3	40440.2	26071.7	33323.7	0.663906	0.073747
ABP90018.1	ABP90018.1	ABP90018.1	19	21275.5	17209.4	28080.4	22188.4	25875.2	26997.7	13859.6	22244.2	0.997494	0.992063
ABP90019.1	ABP90019.1	ABP90019.1	2	9429.6		9280.34	9354.97	13691.1	21449.2	12889.8	16010	0.584319	0.155392
ABP90020.1	ABP90020.1	ABP90020.1	7	13061.2	10058.1	18003.2	13707.5	13199.7	10442.3	13749.6	12463.9	1.09978	0.649055
ABP90022.1	ABP90022.1	ABP90022.1	9	9188.91	9925.21	10571	9895.04	11820.3	12089.9	8774.29	10894.8	0.908233	0.428366
ABP90024.1	ABP90024.1	ABP90024.1	5	12565.6	14794.4	20795.3	16051.8	18150.5	11290.7	5234.16	11558.5	1.38875	0.371441
ABP90025.1	ABP90025.1	ABP90025.1	20	62603.5	59370.5	46625.3	56199.8	54881.3	55420.9	47440.6	52580.9	1.06882	0.547559
ABP90026.1	ABP90026.1	ABP90026.1	18	70256	79384.3	67350.2	72330.2	59510.3	73406.4	63102.1	65339.6	1.10699	0.274206
ABP90027.1	ABP90027.1	ABP90027.1	3	16062.7	14312.9	18890.1	16421.9	19658.9	17996.6	15384.5	17680	0.92884	0.528211
ABP90030.1	ABP90030.1	ABP90030.1	1	52897.7	102030	46914.8	67280.8	43546.2	54712.5	50426.1	49561.6	1.35752	0.3749
ABP90033.1	ABP90033.1	ABP90033.1	17	352693	379698	407061	379817	391485	405310	261838	352878	1.07634	0.606856
ABP90034.1	ABP90034.1	ABP90034.1	2	74504.4	90287.9	83562.7	82785	50105.9	58919.5	72721.6	60582.3	1.36649	0.0503067
ABP90035.1	ABP90035.1	ABP90035.1	18	216719	309989	286539	271082	202192	218745	237147	219361	1.23578	0.157384
ABP90036.1	ABP90036.1	ABP90036.1	6	14421	16227.3	21302.2	17316.8	18669.2	19017.7	17487.4	18391.4	0.941571	0.637543
ABP90040.1	ABP90040.1	ABP90040.1	10	111145	85565.9	71670	89460.3	94623.5	93679.1	90275.1	92859.2	0.963397	0.784727
ABP90045.1	ABP90045.1	ABP90045.1	3	59128.3	61619.9	75200.9	65316.4	58233.4	44607.7	72891.5	58577.5	1.11504	0.520278
ABP90046.1	ABP90046.1	ABP90046.1	9	81441.1	85329.8	106096	90955.6	77453	40460.6	105308	74407.2	1.2224	0.460326
ABP90051.1	ABP90051.1	ABP90051.1	26	706760	618268	539071	621366	565505	627268	647666	613480	1.01286	0.891677
ABP90053.1	ABP90053.1	ABP90053.1	17	110936	99364.7	155663	121988	80399.5	77487.1	75549.4	77812	1.56773	0.0623162
ABP90054.1	ABP90054.1	ABP90054.1	11	15219	14454.1	18110.1	15927.7	20239.8	13038.2	17968.2	17082.1	0.932424	0.655598
ABP90055.1	ABP90055.1	ABP90055.1	9	2701320	2707790	3024600	2.81124e+06	3327000	6042540	2642600	4.00405e+06	0.702099	0.316846
ABP90061.1	ABP90061.1	ABP90061.1	12	70991.5	90869.7	62875.8	74912.3	78680.2	94764.4	72081.3	81842	0.915329	0.552576
ABP90066.1	ABP90066.1	ABP90066.1	15	332466	421896	402444	385602	366478	329931	300969	332459	1.15985	0.18381
ABP90067.1	ABP90067.1	ABP90067.1	27	130847	128612	114337	124599	138162	139754	134646	137521	0.906036	0.0744551
ABP90068.1	ABP90068.1	ABP90068.1	25	325790	356026	355080	345632	327698	277694	276165	293852	1.17621	0.0576606
ABP90069.1	ABP90069.1	ABP90069.1	5	112714	122602	163972	133096	76309.2	65044.4	116904	86085.9	1.54608	0.102026
ABP90070.1	ABP90070.1	ABP90070.1	2	18793.5	25492.3	33357.7	25881.2	16606.1	15380.2	23800.6	18595.6	1.39179	0.215879
ABP90071.1	ABP90071.1	ABP90071.1	9	196526	162783	124540	161283	219476	251040	207176	225897	0.713966	0.0581125
ABP90073.1	ABP90073.1	ABP90073.1	7	26306.7	14552.9	35396.3	25418.6	32372.4	23453.8	17966	24597.4	1.03339	0.916419
ABP90076.1	ABP90076.1	ABP90076.1	5	44173.2	41591.6	49680.5	45148.4	40456.1	37845.3	26711.4	35004.3	1.2898	0.104269
ABP90081.1	ABP90081.1	ABP90081.1	3	66873.4	78335.1	70331.5	71846.7	54530.3	66202.2	55009.2	58580.6	1.22646	0.0601396
ABP90090.1	ABP90090.1	ABP90090.1	15	17033.3	13881.1	14293.4	15069.3	18565.2	16343.3	18773.4	17894	0.842142	0.0881434
ABP90094.1	ABP90094.1	ABP90094.1	51	830080	1007570	913092	916914	919035	783393	890340	864256	1.06093	0.468508
ABP90097.1	ABP90097.1	ABP90097.1	7	14271.3	14395.2	14362.7	14343.1	13396.9	19115	13166.3	15226.1	0.942007	0.67353
ABP90098.1	ABP90098.1	ABP90098.1	13	31993.1	33016.4	42578.3	35862.6	40002.2	42638.5	38465.6	40368.8	0.888375	0.277081
ABP90099.1	ABP90099.1	ABP90099.1	2	4955.95	2961.97	3768.24	3895.39	1604.75	3662.08		2633.41	1.47921	0.323587
ABP90100.1	ABP90100.1	ABP90100.1	2	41594.4	50435.4	31932.5	41320.8	83726.3	59960.4	58813	67499.9	0.61216	0.0544729
ABP90101.1	ABP90101.1	ABP90101.1	5	254570	396012	696277	448953	161172	156052	200122	172449	2.6034	0.102351
ABP90102.1	ABP90102.1	ABP90102.1	9	13774.9	16366.4	15650.5	15263.9	16681.8	22459	14427.6	17856.1	0.854829	0.360647
ABP90103.1	ABP90103.1	ABP90103.1	3	3726.29	7316.73	4430.5	5157.84	6318.6	6104.67	8485.16	6969.48	0.740061	0.246567
ABP90104.1	ABP90104.1	ABP90104.1	7	28206.5	24294.5	33168.9	28556.6	28560.4	19330.2	18208.8	22033.1	1.29608	0.192372
ABP90107.1	ABP90107.1	ABP90107.1	14	133752	68305.5	98072.9	100043	105491	95878.8	107254	102875	0.97248	0.890167
ABP90108.1	ABP90108.1	ABP90108.1	7	270014	236873	236303	247730	267228	324268	228181	273226	0.906686	0.443878
ABP90109.1	ABP90109.1	ABP90109.1	22	525797	505266	588109	539724	609379	670456	539422	606419	0.890018	0.215044
ABP90110.1	ABP90110.1	ABP90110.1	16	518526	562271	597220	559339	596414	589853	454563	546943	1.02266	0.821728
ABP90111.1	ABP90111.1	ABP90111.1	5	24828.4	24669.8	18467.8	22655.3	27087.5	20004.7	34886.1	27326.1	0.829073	0.383885
ABP90112.1	ABP90112.1	ABP90112.1	1	6745.26		12262.5	9503.88	9483.25	14177.3	6806.13	10155.6	0.93583	0.862574
ABP90114.1	ABP90114.1	ABP90114.1	7	14304.8	19306.2	14965.5	16192.2	19138.2	21997.3	17384.1	19506.5	0.830089	0.183916
ABP90115.1	ABP90115.1	ABP90115.1	6	28234.2	29306.9	28858.8	28800	33794.2	37831.8	11855	27827	1.03496	0.909922
ABP90117.1	ABP90117.1	ABP90117.1	2		6607.05	16003.1	11305.1	8121.79	9324.32	10921.9	9456	1.19554	0.647747
ABP90118.1	ABP90118.1	ABP90118.1	30	348588	315943	286297	316943	362979	331793	314758	336510	0.941852	0.440406
ABP90119.1	ABP90119.1	ABP90119.1	13	16600.8	15726.2	16000	16109	20402.6	12946.9	27008.6	20119.4	0.800671	0.380231
ABP90121.1	ABP90121.1	ABP90121.1	9	8754.41	10132.2	12978.9	10621.8	9106.52	8706.8	8739.57	8850.96	1.20008	0.229653
ABP90124.1	ABP90124.1	ABP90124.1	3	20120.2	19338.1	23791.8	21083.4	28434.6	15624.3	24606.4	22888.4	0.921136	0.67793
ABP90125.1	ABP90125.1	ABP90125.1	16	8034.04	13986	16437.7	12819.2	17159.2	17912.3	15315.9	16795.8	0.763241	0.202503
ABP90127.1	ABP90127.1	ABP90127.1	7	29356.8	13596.6	24158.6	22370.7	44416.2	46807.8	22411.4	37878.5	0.590591	0.161524
ABP90128.1	ABP90128.1	ABP90128.1	7	21925.7	24290.4	22781.1	22999.1	23784.4	24871.9	21787.9	23481.4	0.979459	0.693299
ABP90133.1	ABP90133.1	ABP90133.1	3	51158.6	80785.5	83932.4	71958.8	48338.6	45836.7	51331.2	48502.2	1.48362	0.0904804
ABP90134.1	ABP90134.1	ABP90134.1	6	23189.2	7711.98	6875.16	12592.1	9969.75	12070.9	6254.1	9431.58	1.3351	0.600759
ABP90135.1	ABP90135.1	ABP90135.1	2	9709.75	4296.62	9116.08	7707.48	8989.7	20887.4	11939.9	13939	0.552944	0.19127
ABP90136.1	ABP90136.1	ABP90136.1	42	437595	404346	454604	432182	555598	462672	481493	499921	0.8645	0.101502
ABP90137.1	ABP90137.1	ABP90137.1	14	143626	133664	85085	120792	148991	223252	161090	177778	0.679454	0.123307
ABP90138.1	ABP90138.1	ABP90138.1	59	825030	888904	736672	816869	845908	822749	796581	821746	0.994065	0.921307
ABP90139.1	ABP90139.1	ABP90139.1	30	142338	161788	146059	150062	170901	161048	166102	166017	0.903893	0.0730989
ABP90140.1	ABP90140.1	ABP90140.1	48	925225	1095340	1128550	1049705	1006120	876057	1162430	1014869	1.03433	0.754516
ABP90141.1	ABP90141.1	ABP90141.1	16	148859	173915	172607	165127	174923	172072	157029	168008	0.982852	0.784559
ABP90142.1	ABP90142.1	ABP90142.1	18	733088	959859	794418	829122	891110	726508	970775	862798	0.960969	0.750338
ABP90145.1	ABP90145.1	ABP90145.1	17	39326.3	35454.2	29291.8	34690.8	40608.7	47206.9	25737.9	37851.2	0.916505	0.674569
ABP90147.1	ABP90147.1	ABP90147.1	2	2775.9	9335.82	12582	8231.24	10308.6	13990.5	2002.5	8767.2	0.938868	0.9123
ABP90149.1	ABP90149.1	ABP90149.1	2		3349.06	6812.58	5080.82	9494.38	4142.12	7925.58	7187.36	0.70691	0.448636
ABP90151.1	ABP90151.1	ABP90151.1	5	11581.5	16095.2	18041.9	15239.5	15119.1	13485.5	16695.1	15099.9	1.00925	0.950784
ABP90152.1	ABP90152.1	ABP90152.1	8	9835.63	12846.2	16205.9	12962.6	13643	9312.4	13842.1	12265.8	1.0568	0.782498
ABP90154.1	ABP90154.1	ABP90154.1	15	80592.3	85887.3	98468.9	88316.2	101867	91409.7	95466.4	96247.7	0.917592	0.264248
ABP90155.1	ABP90155.1	ABP90155.1	10	30002.3	27779.6	34827.9	30869.9	31600.2	26424.2	24184.6	27403	1.12652	0.315649
ABP90156.1	ABP90156.1	ABP90156.1	75	53039.8	37945.2	43603.5	44862.8	49916.5	39133.6	55751.6	48267.2	0.929468	0.631343
ABP90157.1	ABP90157.1	ABP90157.1	7	204959	228158	218976	217364	217593	208065	217270	214309	1.01426	0.702149
ABP90160.1	ABP90160.1	ABP90160.1	16	35906.1	33200.9	43778.4	37628.5	30549.6	28292.7	26323.1	28388.5	1.32548	0.053091
ABP90162.1	ABP90162.1	ABP90162.1	4	26687.4	37917.1	33381.9	32662.1	33257.5	26037.2	28815	29369.9	1.1121	0.444021
ABP90163.1	ABP90163.1	ABP90163.1	7	15051.4	12554.9	28766.8	18791	14946.1	8426.94	14234	12535.7	1.499	0.314746
ABP90166.1	ABP90166.1	ABP90166.1	64	2466780	2396980	2302200	2.38865e+06	2500890	2111730	2708880	2440500	0.978756	0.789199
ABP90167.1	ABP90167.1	ABP90167.1	13	1680290	1255340	2104210	1.67995e+06	2199240	3109880	2609810	2.63964e+06	0.636429	0.0559149
ABP90168.1	ABP90168.1	ABP90168.1	11	26144.1	25802	19869.1	23938.4	24709	21929.5	19026.5	21888.3	1.09366	0.476963
ABP90170.1	ABP90170.1	ABP90170.1	10	13460.7	19962.3	16026.7	16483.2	15666.8	9026.35	10828	11840.4	1.39212	0.165378
ABP90172.1	ABP90172.1	ABP90172.1	6	100865	106077	169707	125550	100485	161140	69871.7	110499	1.13621	0.68743
ABP90173.1	ABP90173.1	ABP90173.1	62	657667	776360	797877	743968	674070	484497	734548	631038	1.17896	0.264193
ABP90175.1	ABP90175.1	ABP90175.1	26	514826	520776	487660	507754	580833	572963	468979	540925	0.938677	0.425887
ABP90176.1	ABP90176.1	ABP90176.1	7	10108.2	8002.41	11212.5	9774.37	6704.95	4840.27	10703.1	7416.11	1.31799	0.297178
ABP90183.1	ABP90183.1	ABP90183.1	10	106368	113985	146540	122298	111361	67985.2	115850	98398.7	1.24288	0.289982
ABP90186.1	ABP90186.1	ABP90186.1	34	80719.3	72172.8	92329	81740.4	137581	86392.4	104120	109364	0.747412	0.161431
ABP90189.1	ABP90189.1	ABP90189.1	13	12345.8	16172.8	12228.6	13582.4	17889.7	11968.9	18979.2	16279.3	0.834337	0.347228
ABP90190.1	ABP90190.1	ABP90190.1	5	132887	109544	118131	120187	124346	98741.7	129252	117447	1.02334	0.825697
ABP90194.1	ABP90194.1	ABP90194.1	1	15530.9	13207.7	11366.8	13368.5	13669.9	15890.1	16376.4	15312.1	0.873064	0.25519
ABP90197.1	ABP90197.1	ABP90197.1	3	6295.08	4888.21	11847.8	7677.03	7627.3	5979.32	8285.31	7297.31	1.05204	0.873198
ABP90202.1	ABP90202.1	ABP90202.1	74	361876	360742	363020	361879	443382	365944	434658	414661	0.872711	0.0974772
ABP90203.1	ABP90203.1	ABP90203.1	3	5654.3	6772.47	4973.02	5799.93	3986.26	9238.71	7155.26	6793.41	0.853758	0.57163
ABP90204.1	ABP90204.1	ABP90204.1	38	1711640	1853290	1297220	1.62072e+06	1740410	1911090	1837380	1.82963e+06	0.885818	0.29614
ABP90205.1	ABP90205.1	ABP90205.1	16	77675.4	68022.4	51198.4	65632.1	55685.9	69119.8	37347.2	54051	1.21426	0.390103
ABP90209.1	ABP90209.1	ABP90209.1	66	536426	524056	550628	537037	797790	574806	675844	682813	0.786506	0.0880839
ABP90211.1	ABP90211.1	ABP90211.1	67	640993	612227	632374	628531	612376	480346	533524	542082	1.15948	0.0926166
ABP90212.1	ABP90212.1	ABP90212.1	5	195766	153125	205981	184957	164512	177324	110874	150903	1.22567	0.260518
ABP90217.1	ABP90217.1	ABP90217.1	8	20561	19301.6	19788.5	19883.7	22386	21067.4	38091.9	27181.8	0.731509	0.253802
ABP90218.1	ABP90218.1	ABP90218.1	21	85535.4	84551.3	99095.9	89727.5	93577.8	74580.2	91040.1	86399.4	1.03852	0.683351
ABP90223.1	ABP90223.1	ABP90223.1	9	212024	193427	124743	176731	106756	106660	153993	122470	1.44306	0.153619
ABP90226.1	ABP90226.1	ABP90226.1	16	174253	210316	189125	191231	151064	222551	178949	184188	1.03824	0.777365
ABP90227.1	ABP90227.1	ABP90227.1	8	20290.7	19158.3	27883.5	22444.2	17341	23115.2	19771.1	20075.8	1.11797	0.501587
ABP90230.1	ABP90230.1	ABP90230.1	11	31271.3	27424.3	35159.1	31284.9	33757.3	29944.5	19792.1	27831.3	1.12409	0.505595
ABP90232.1	ABP90232.1	ABP90232.1	13	16080.8	18640.4	17098.7	17273.3	21700.1	19351.1	17411.1	19487.4	0.886381	0.200495
ABP90235.1	ABP90235.1	ABP90235.1	13	1445990	1403150	1027930	1.29236e+06	1495750	1686540	1127420	1436570	0.899613	0.532014
ABP90237.1	ABP90237.1	ABP90237.1	20	184220	174338	123269	160609	117601	127319	143005	129308	1.24206	0.197688
ABP90238.1	ABP90238.1	ABP90238.1	9	668975	757611	419828	615471	758768	1260810	637052	885543	0.695021	0.279368
ABP90241.1	ABP90241.1	ABP90241.1	19	65399.8	58753.2	73711.4	65954.8	59695.6	47851	67599.5	58382	1.12971	0.351476
ABP90244.1	ABP90244.1	ABP90244.1	31	94411.9	99483.8	139300	111065	113165	92223.4	99699.6	101696	1.09213	0.577183
ABP90245.1	ABP90245.1	ABP90245.1	46	72037.6	73696.5	99920.1	81884.7	70717.7	46340.6	63117.7	60058.7	1.36341	0.131801
ABP90246.1	ABP90246.1	ABP90246.1	15	135049	168474	242201	181908	118067	76306.5	114255	102876	1.76822	0.0828402
ABP90247.1	ABP90247.1	ABP90247.1	21	194901	212646	283188	230245	171203	137901	161162	156755	1.46882	0.0626554
ABP90248.1	ABP90248.1	ABP90248.1	8	42265.5	36457.9	44857.7	41193.7	53828.7	35075.9	61096	50000.2	0.823871	0.340145
ABP90250.1	ABP90250.1	ABP90250.1	4	25779.8	25700.4	35767.1	29082.4	26330.5	19485.4	23769.3	23195.1	1.25382	0.205041
ABP90251.1	ABP90251.1	ABP90251.1	24	22529.7	24550.9	37744.6	28275.1	21693.8	11769.3	20323.8	17929	1.57706	0.143273
ABP90252.1	ABP90252.1	ABP90252.1	41	149874	147517	170655	156015	162761	130085	156598	149815	1.04139	0.644092
ABP90254.1	ABP90254.1	ABP90254.1	11	50271.2	39717.5	66380.5	52123.1	51447.2	50326.3	31231.5	44335	1.17566	0.485903
ABP90255.1	ABP90255.1	ABP90255.1	4	21078.8	25475.4	25265	23939.7	23602.1	14328	16472.7	18134.3	1.32014	0.138889
ABP90256.1	ABP90256.1	ABP90256.1	8	41437.2	64777.9	82569.7	62928.3	42731.9	34790.5	39276.8	38933.1	1.61632	0.119045
ABP90258.1	ABP90258.1	ABP90258.1	15	66071	55811.3	63315.5	61732.6	63327.3	60661.6	73392.8	65793.9	0.938272	0.457379
ABP90259.1	ABP90259.1	ABP90259.1	3	15080.8	8075.91	11794	11650.2	8101.12	6981.36	8130.21	7737.56	1.50567	0.130122
ABP90260.1	ABP90260.1	ABP90260.1	27	99050.9	76405.7	82217.3	85891.3	70356.5	81422.7	70682	74153.7	1.15829	0.202213
ABP90261.1	ABP90261.1	ABP90261.1	14	109088	128225	66257.1	101190	117801	72422.3	156486	115570	0.875575	0.661121
ABP90262.1	ABP90262.1	ABP90262.1	29	255402	259870	353226	289499	299784	267748	236238	267923	1.08053	0.589057
ABP90265.1	ABP90265.1	ABP90265.1	7	19878.4	10307.7	13518.8	14568.3	20949.9	27903.8	16789.3	21881	0.665797	0.163611
ABP90266.1	ABP90266.1	ABP90266.1	23	283226	316299	222136	273887	407450	530125	306075	414550	0.660685	0.116384
ABP90267.1	ABP90267.1	ABP90267.1	32	675627	846712	658646	726995	867784	1023250	883754	924929	0.786001	0.0635895
ABP90269.1	ABP90269.1	ABP90269.1	23	54341	36656.1	46729.4	45908.8	50721.8	46310.6	39197.2	45409.9	1.01099	0.938975
ABP90270.1	ABP90270.1	ABP90270.1	21	184143	181579	143157	169626	184720	226644	172723	194696	0.871238	0.299408
ABP90271.1	ABP90271.1	ABP90271.1	9	59303.8	38103.7	42912.8	46773.4	63492	72040.2	44401.7	59978	0.779844	0.272597
ABP90275.1	ABP90275.1	ABP90275.1	18	34385.7	40625.1	44938	39982.9	28628.4	19205.4	32796.2	26876.7	1.48764	0.0604736
ABP90278.1	ABP90278.1	ABP90278.1	10	22295.3	14561.2	25440.8	20765.8	15158.8	15013.1	16013.7	15395.2	1.34885	0.173518
ABP90279.1	ABP90279.1	ABP90279.1	25	73230.6	58236.2	63919.9	65128.9	56052.1	49237.1	49543.2	51610.8	1.26192	0.0510041
ABP90280.1	ABP90280.1	ABP90280.1	5	28745.8	29355.4	31029	29710.1	33245.9	25588.4	29446	29426.8	1.00963	0.908445
ABP90281.1	ABP90281.1	ABP90281.1	15	44101.7	40228.6	34511.4	39613.9	41800	37835.5	50186.5	43274	0.91542	0.469342
ABP90282.1	ABP90282.1	ABP90282.1	7	20237.7	16700.1	16470.6	17802.8	19291	20361.4	22074.3	20575.6	0.86524	0.131169
ABP90287.1	ABP90287.1	ABP90287.1	29	67990	83064.6	101481	84178.5	92445.6	84596.3	73500.6	83514.2	1.00796	0.955284
ABP90289.1	ABP90289.1	ABP90289.1	2	18018.3	14945.9	8347.1	13770.4	11274.7	12201	12045.2	11840.3	1.16301	0.537749
ABP90290.1	ABP90290.1	ABP90290.1	12	29389.8	27978.5	26875.7	28081.3	26595.5	20135.3	22017.9	22916.2	1.22539	0.0655224
ABP90291.1	ABP90291.1	ABP90291.1	26	120085	89607.3	94843.3	101512	105100	117257	88010.5	103456	0.98121	0.885471
ABP90292.1	ABP90292.1	ABP90292.1	21	1220650	992413	564656	925906	1355410	2336240	1365490	1.68571e+06	0.549267	0.114686
ABP90293.1	ABP90293.1	ABP90293.1	22	343057	309991	238988	297345	256701	341475	274896	291024	1.02172	0.882321
ABP90294.1	ABP90294.1	ABP90294.1	3	10586.1	13561.7	16031.4	13393.1	11090.4	19681.9	10381.2	13717.8	0.976325	0.928037
ABP90295.1	ABP90295.1	ABP90295.1	4	12471.4	8280.2	6795.45	9182.35	7204.23	7450.69		7327.46	1.25314	0.460317
ABP90296.1	ABP90296.1	ABP90296.1	5	57370	51642.8	62380.3	57131	63818.2	88076.3	54476.6	68790.4	0.830509	0.328359
ABP90297.1	ABP90297.1	ABP90297.1	41	10469800	10342800	7295610	9.3694e+06	7096910	7501080	9252200	7.95006e+06	1.17853	0.312933
ABP90298.1	ABP90298.1	ABP90298.1	17	12539600	11119000	6414240	10024280	8474950	13131300	9414040	1.03401e+07	0.969457	0.898901
ABP90300.1	ABP90300.1	ABP90300.1	8	191320	168543	189154	183006	220289	255431	145537	207086	0.88372	0.508501
ABP90301.1	ABP90301.1	ABP90301.1	43	72704.4	67103.5	83598	74468.6	88916.7	63121.8	95206.6	82415	0.903581	0.508044
ABP90303.1	ABP90303.1	ABP90303.1	13	16062.6	12632.2	16685.8	15126.9	17100.4	13872.1	15210.8	15394.4	0.982619	0.872955
ABP90307.1	ABP90307.1	ABP90307.1	10	33577.6	28028.4	26370.8	29325.6	29852.3	26062.9	33284.7	29733.3	0.986288	0.899013
ABP90309.1	ABP90309.1	ABP90309.1	6	49096.4	51514.6	41917.1	47509.4	33663.7	55250.6	37507.1	42140.5	1.1274	0.499868
ABP90310.1	ABP90310.1	ABP90310.1	24	205047	230853	138555	191485	273974	420947	249952	314958	0.607971	0.109151
ABP90312.1	ABP90312.1	ABP90312.1	26	274931	220918	226153	240667	245303	241997	216528	234609	1.02582	0.771041
ABP90313.1	ABP90313.1	ABP90313.1	23	180730	147857	170587	166391	213969	215180	142150	190433	0.873753	0.407905
ABP90314.1	ABP90314.1	ABP90314.1	13	28133.5	16036.3	23036.5	22402.1	17246.6	11860.3	20218.2	16441.7	1.36252	0.235734
ABP90316.1	ABP90316.1	ABP90316.1	29	193259	184655	158037	178650	197393	179139	204021	193518	0.923173	0.314988
ABP90317.1	ABP90317.1	ABP90317.1	2	29005.5	26734.2	18653	24797.6	24780.8	35013.4	19937.4	26577.2	0.933039	0.760054
ABP90318.1	ABP90318.1	ABP90318.1	38	852289	999167	843765	898407	903768	917034	848963	889922	1.00953	0.88397
ABP90319.1	ABP90319.1	ABP90319.1	5	34415.4	43280.8	43880.2	40525.5	44034.9	45406.4	41165.6	43535.6	0.930857	0.41395
ABP90323.1	ABP90323.1	ABP90323.1	14	45553	40083.9	63801.1	49812.7	34522.5	27845.1	32923.1	31763.6	1.56823	0.0724842
ABP90324.1	ABP90324.1	ABP90324.1	14	21310.1	32971.3	33348.2	29209.9	20316.4	17281.3	24198.2	20598.6	1.41805	0.123797
ABP90325.1	ABP90325.1	ABP90325.1	10	346766	373420	325679	348622	411602	528328	337305	425745	0.818851	0.249439
ABP90326.1	ABP90326.1	ABP90326.1	13	224638	256080	203073	227930	234277	257577	251180	247678	0.920269	0.307165
ABP90327.1	ABP90327.1	ABP90327.1	34	668678	488155	510648	555827	430026	454166	349587	411260	1.35152	0.0902105
ABP90328.1	ABP90328.1	ABP90328.1	17	163658	139778	93693.3	132376	130709	130409	125665	128928	1.02675	0.875155
ABP90332.1	ABP90332.1	ABP90332.1	57	574418	534327	560866	556537	588991	539853	530228	553024	1.00635	0.879097
ABP90333.1	ABP90333.1	ABP90333.1	4	8791.45	13769.5	15119.8	12560.2	5915.98	13631.9	8104.12	9217.33	1.36268	0.326969
ABP90335.1	ABP90335.1	ABP90335.1	19	34754.3	43952.9	50290.4	42999.2	32750.4	29150.7	38135.9	33345.7	1.2895	0.137604
ABP90337.1	ABP90337.1	ABP90337.1	62	403896	565617	277940	415818	657201	547075	904916	703064	0.591436	0.0998264
ABP90338.1	ABP90338.1	ABP90338.1	27	534787	596330	474691	535269	603614	547432	548475	566507	0.944859	0.475544
ABP90339.1	ABP90339.1	ABP90339.1	34	312663	364734	340608	339335	354002	306834	358699	339845	0.998499	0.982907
ABP90341.1	ABP90341.1	ABP90341.1	4	91984.7	119955	149696	120545	94161.4	79728.8	89123.1	87671.1	1.37497	0.128403
ABP90345.1	ABP90345.1	ABP90345.1	6	6986.86	4880.78	7743.15	6536.93	5208.2	3211.82	6633.47	5017.83	1.30274	0.31095
ABP90349.1	ABP90349.1	ABP90349.1	12	111868	139594	107011	119491	116093	121554	116218	117955	1.01302	0.888747
ABP90351.1	ABP90351.1	ABP90351.1	17	18683.3	27358.7	35019.3	27020.4	24815.2	17806.8	23256.5	21959.5	1.23047	0.383472
ABP90352.1	ABP90352.1	ABP90352.1	5	37964.2	61760	70968.4	56897.5	29993.9	31112.7	37515.5	32874	1.73077	0.0762665
ABP90356.1	ABP90356.1	ABP90356.1	17	92325.4	70060.7	50258.4	70881.5	92457.3	121826	86564.3	100283	0.706818	0.146104
ABP90357.1	ABP90357.1	ABP90357.1	54	160128	102703	103910	122247	95876.8	75926.9	89550.3	87118	1.40323	0.151285
ABP90362.1	ABP90362.1	ABP90362.1	3	5763.56	6461.16	10501	7575.24	7380.4	2852.95	8300.49	6177.95	1.22617	0.566479
ABP90371.1	ABP90371.1	ABP90371.1	52	447665	467673	574569	496636	362945	253369	430805	349040	1.42286	0.0856283
ABP90378.1	ABP90378.1	ABP90378.1	23	285656	231596	171860	229704	227606	285084	189574	234088	0.981272	0.923735
ABP90379.1	ABP90379.1	ABP90379.1	1	16409.8	9963.84	12510.2	12961.3	12156.1	11300.4		11728.2	1.10513	0.648208
ABP90395.1	ABP90395.1	ABP90395.1	40	39461.5	37453.9	54067.9	43661.1	41655.6	32147.3	34845.3	36216.1	1.20557	0.279096
ABP90397.1	ABP90397.1	ABP90397.1	2	297838	272645	454513	341665	457664	436222	360822	418236	0.81692	0.29775
ABP90398.1	ABP90398.1	ABP90398.1	12	303787	388842	496429	396353	395854	363029	353180	370688	1.06924	0.676947
ABP90399.1	ABP90399.1	ABP90399.1	10	4143380	3385150	2413480	3.314e+06	3401970	5602990	3472260	4.15907e+06	0.796813	0.390695
ABP90402.1	ABP90402.1	ABP90402.1	16	182299	200563	233032	205298	206632	172475	197816	192308	1.06755	0.510974
ABP90404.1	ABP90404.1	ABP90404.1	4	8413.78	10759	13637.7	10936.8	10046.4	9251.83	10521.9	9940.04	1.10028	0.55649
ABP90413.1	ABP90413.1	ABP90413.1	5	18282.7	18893.7	18396.8	18524.4	13910	20179	13975.8	16021.6	1.15621	0.296664
ABP90418.1	ABP90418.1	ABP90418.1	29	37640.9	26887.7	32196.1	32241.6	36383.6	30059.1	32964.9	33135.9	0.973011	0.816162
ABP90419.1	ABP90419.1	ABP90419.1	48	42841.8	46715.2	51603	47053.3	56018.3	46365.9	57546.5	53310.2	0.882632	0.221227
ABP90423.1	ABP90423.1	ABP90423.1	4	15577.3	8742.63	13540	12620	33891.3	29653.1	7360.49	23635	0.533954	0.263516
ABP90428.1	ABP90428.1	ABP90428.1	54	1622090	1710920	1604190	1.64573e+06	1961840	1532610	2138360	1.8776e+06	0.876507	0.273591
ABP90434.1	ABP90434.1	ABP90434.1	62	1983620	1903970	1501130	1796240	1515800	1540360	1458650	1.50494e+06	1.19357	0.126464
ABP90435.1	ABP90435.1	ABP90435.1	8	59132.6	54331.4	48580.5	54014.8	46659.1	44609.5	49469.4	46912.7	1.15139	0.102045
ABP90436.1	ABP90436.1	ABP90436.1	12	119515	129960	196845	148773	100164	66137.1	93310.3	86537.1	1.71918	0.0775657
ABP90437.1	ABP90437.1	ABP90437.1	26	109150	132694	149585	130476	108755	90238.8	108571	102522	1.27267	0.102262
ABP90438.1	ABP90438.1	ABP90438.1	21	105047	102751	124149	110649	144852	140345	112324	132507	0.835043	0.148385
ABP90439.1	ABP90439.1	ABP90439.1	12	88978.3	65712	61402.2	72030.8	55462.8	45107.1	48871.8	49813.9	1.446	0.0707611
ABP90446.1	ABP90446.1	ABP90446.1	60	352085	405071	576283	444480	413582	323211	369386	368726	1.20545	0.355123
ABP90447.1	ABP90447.1	ABP90447.1	4	8786.05	3945.41	5221.28	5984.25	6314.06	6817.31	4293.91	5808.43	1.03027	0.919833
ABP90448.1	ABP90448.1	ABP90448.1	4	6471.92	7233.62	4961.7	6222.41	10229.2	13197.6	3229.47	8885.42	0.700295	0.429013
ABP90450.1	ABP90450.1	ABP90450.1	14	110879	87981.3	67265.6	88708.6	113683	151291	87361	117445	0.755321	0.269234
ABP90451.1	ABP90451.1	ABP90451.1	1	15800.6	3474.26	2076.39	7117.08	8912.61	14098.4	11249.2	11420.1	0.623208	0.403553
ABP90452.1	ABP90452.1	ABP90452.1	2	21228.6	14296.9	29679.1	21734.9	8556.95	8980.83	14552.5	10696.8	2.03191	0.0851298
ABP90453.1	ABP90453.1	ABP90453.1	8	62692.2	61284.6	50413	58129.9	66532.4	55011.3	74556.1	65366.6	0.889291	0.351726
ABP90455.1	ABP90455.1	ABP90455.1	6	9996.54	8696.66	9305.16	9332.79	15500.5	9391.45	16570	13820.6	0.675278	0.118888
ABP90456.1	ABP90456.1	ABP90456.1	12	16212	26878.7	25636.9	22909.2	32464.2	27323.6	34076	31287.9	0.732206	0.100311
ABP90458.1	ABP90458.1	ABP90458.1	41	108486	99264.4	108751	105500	114393	108669	100098	107720	0.979395	0.691164
ABP90459.1	ABP90459.1	ABP90459.1	11	114678	130326	104371	116458	110296	138923	108907	119375	0.975564	0.824938
ABP90461.1	ABP90461.1	ABP90461.1	11	21132	17634.7	25837.1	21534.6	24041.3	15469	21300.1	20270.1	1.06238	0.733955
ABP90462.1	ABP90462.1	ABP90462.1	8	106484	122468	137156	122036	134413	88601.6	134327	119114	1.02453	0.87647
ABP90463.1	ABP90463.1	ABP90463.1	19	228551	298816	333711	287026	361652	288396	346391	332146	0.864155	0.30225
ABP90464.1	ABP90464.1	ABP90464.1	6	19814.6	27452.3	44160.1	30475.7	28847.2	43861.5	17803	30170.6	1.01011	0.978056
ABP90466.1	ABP90466.1	ABP90466.1	7	18940.8	16848.8	21402.3	19064	19415	28115.9	18281.1	21937.3	0.869019	0.442382
ABP90467.1	ABP90467.1	ABP90467.1	7	13932.1	16376.8	15970.9	15426.6	24876.4	38594.6	7166.85	23546	0.65517	0.424004
ABP90468.1	ABP90468.1	ABP90468.1	70	10557200	11532000	9391960	10493720	10780900	10066500	13067700	1.1305e+07	0.928234	0.500364
ABP90471.1	ABP90471.1	ABP90471.1	4	18983.4	14315.8	16629.2	16642.8	19357	12406.4	16333.4	16032.3	1.03808	0.813373
ABP90474.1	ABP90474.1	ABP90474.1	21	218633	226185	242966	229261	250819	255371	236764	247651	0.925742	0.11379
ABP90476.1	ABP90476.1	ABP90476.1	60	224224	183655	163410	190430	177103	174348	185823	179091	1.06331	0.567272
ABP90477.1	ABP90477.1	ABP90477.1	10	123312	124545	124607	124155	122201	133677	103539	119806	1.0363	0.64679
ABP90478.1	ABP90478.1	ABP90478.1	3	56503.5	79157.8	128018	87893.1	47017.6	34013.5	57005.8	46012.3	1.91021	0.131325
ABP90495.1	ABP90495.1	ABP90495.1	4	25992.9	21830.6	25480.5	24434.7	17351.6	31330	19588	22756.5	1.07374	0.729763
ABP90497.1	ABP90497.1	ABP90497.1	19	4547300	4594960	4988330	4.7102e+06	3860790	6112690	3492680	4488720	1.04934	0.802957
ABP90500.1	ABP90500.1	ABP90500.1	2	2489.69	17438.6	4002.09	7976.79	7046.21	3957.73	9447.35	6817.1	1.17012	0.828292
ABP90504.1	ABP90504.1	ABP90504.1	55	166199	200702	136101	167667	116933	125785	153415	132044	1.26978	0.175339
ABP90505.1	ABP90505.1	ABP90505.1	15	424583	357825	461147	414518	835484	1024330	397002	752272	0.551022	0.147246
ABP90506.1	ABP90506.1	ABP90506.1	14	24072.6	27950.6	37525.6	29849.6	20146.2	15213.8	26318.2	20559.4	1.45187	0.1443
ABP90507.1	ABP90507.1	ABP90507.1	2		5128.56	5326	5227.28	1612.01	8078.16	8193.72	5961.3	0.87687	0.81075
ABP90509.1	ABP90509.1	ABP90509.1	31	328393	372886	318981	340087	351162	359606	337117	349295	0.973637	0.633522
ABP90510.1	ABP90510.1	ABP90510.1	16	331626	384863	463030	393173	289490	362791	357545	336609	1.16804	0.275986
ABP90512.1	ABP90512.1	ABP90512.1	3	68117.5	121772	185567	125152	53131.2	29113.7	93635.6	58626.8	2.13472	0.161727
ABP90513.1	ABP90513.1	ABP90513.1	5	31895	24089.3	61364.8	39116.4	18832.8	14508	15194.3	16178.4	2.41782	0.115197
ABP90515.1	ABP90515.1	ABP90515.1	6	38689.6	37002.1	62855.4	46182.4	24287.3	31868.5	32120	29425.3	1.56948	0.127581
ABP90517.1	ABP90517.1	ABP90517.1	5	390280	478836	288958	386025	396878	495214	369353	420482	0.918054	0.633405
ABP90526.1	ABP90526.1	ABP90526.1	12	11850.8	11152.5	17222.9	13408.7	14067.1	12394.7	14304.7	13588.8	0.986746	0.9329
ABP90527.1	ABP90527.1	ABP90527.1	8	6594.76	4102.56	6409.32	5702.21	7589.89	5436.19	4725.13	5917.07	0.963689	0.863983
ABP90532.1	ABP90532.1	ABP90532.1	10	26568.3	17576.9	21526.4	21890.5	18714.3	25823.9	23337.3	22625.2	0.96753	0.836346
ABP90535.1	ABP90535.1	ABP90535.1	2	33731.9	31566.9	20331.4	28543.4	25912.6	31349.3	26455.2	27905.7	1.02285	0.89413
ABP90536.1	ABP90536.1	ABP90536.1	10	114484	91007.9	78249.4	94580.4	109203	138441	112343	119996	0.788199	0.145562
ABP90539.1	ABP90539.1	ABP90539.1	3	13103.8	6433.67	10623.7	10053.7	12654.9	13854.6	2587.51	9699	1.03657	0.934712
ABP90540.1	ABP90540.1	ABP90540.1	53	980146	514064	468857	654356	378958	422891	382398	394749	1.65765	0.18865
ABP90542.1	ABP90542.1	ABP90542.1	6	56369	44561.6	78927.3	59952.6	79751.3	76081.5	77953.3	77928.7	0.769327	0.150842
ABP90547.1	ABP90547.1	ABP90547.1	10	48683.3	52200.2	38927	46603.5	37097.6	46072.6	49122.8	44097.7	1.05682	0.664784
ABP90548.1	ABP90548.1	ABP90548.1	3	26758.7	29280	24049	26695.9	28723.6	37281.6	20240.5	28748.6	0.928599	0.710355
ABP90550.1	ABP90550.1	ABP90550.1	40	363069	326152	287322	325514	393128	394907	357650	381895	0.852366	0.0872185
ABP90551.1	ABP90551.1	ABP90551.1	2	8118.13	8478.98	16043.7	10880.3	11158.2	7798.33		9478.26	1.14792	0.720253
ABP90553.1	ABP90553.1	ABP90553.1	4	9657.97	8422.86	7719.38	8600.07	8373.46	8360.36	5711.85	7481.89	1.14945	0.34727
ABP90554.1	ABP90554.1	ABP90554.1	2	6611.81	7037.68	12095.5	8581.66	9112.51	9907.46	2152.09	7057.35	1.21599	0.641158
ABP90556.1	ABP90556.1	ABP90556.1	8	46494.7	35710.5	35071.1	39092.1	30761.6	30999.2	28612.4	30124.4	1.29769	0.0767689
ABP90560.1	ABP90560.1	ABP90560.1	11	5600.48	6820.42	10690.6	7703.83	11895.9	10829.1	10942.9	11222.6	0.686455	0.0886626
ABP90561.1	ABP90561.1	ABP90561.1	2	1485.44	3801.28	3900.61	3062.44	5663.61	2907.46	8763.6	5778.22	0.529997	0.219353
ABP90563.1	ABP90563.1	ABP90563.1	18	26719.4	32197.6	34298.7	31071.9	32918.2	27537.5	28594.6	29683.4	1.04678	0.645435
ABP90564.1	ABP90564.1	ABP90564.1	10	97598.5	111364	115931	108298	95482.3	93524.5	101770	96925.6	1.11733	0.133093
ABP90565.1	ABP90565.1	ABP90565.1	11	8245.51	11050.4	11647.5	10314.5	7850.47	9597.99	9570.16	9006.21	1.14526	0.33598
ABP90566.1	ABP90566.1	ABP90566.1	8	22387.8	25761	24564.1	24237.6	21679.6	17674.7	25307	21553.8	1.12452	0.328754
ABP90567.1	ABP90567.1	ABP90567.1	10	34330.5	20596.1	29930.8	28285.8	25929	21336.9	23948.9	23738.3	1.19157	0.346089
ABP90569.1	ABP90569.1	ABP90569.1	10	349188	295512	217432	287377	349848	569341	381827	433672	0.662661	0.135536
ABP90570.1	ABP90570.1	ABP90570.1	10	22387.5	30934.3	26740	26687.3	28609.6	31736	30315.3	30220.3	0.883091	0.249959
ABP90572.1	ABP90572.1	ABP90572.1	39	365276	439997	423508	409594	369499	281438	375401	342113	1.19725	0.149653
ABP90573.1	ABP90573.1	ABP90573.1	31	107116	132703	145199	128339	150343	142533	121146	138007	0.929946	0.533476
ABP90576.1	ABP90576.1	ABP90576.1	15	50528.9	53470.5	61516.6	55172	64660.4	42668.3	62235.4	56521.4	0.976126	0.86936
ABP90579.1	ABP90579.1	ABP90579.1	23	212607	318176	282940	271241	365061	334070	448567	382566	0.709004	0.0734753
ABP90582.1	ABP90582.1	ABP90582.1	1	6556.76	7788.17	6970.33	7105.09	6703.72	6474.84	3153.4	5443.99	1.30513	0.239442
ABP90583.1	ABP90583.1	ABP90583.1	22	281311	351291	384130	338911	419891	307557	315190	347546	0.975153	0.863878
ABP90588.1	ABP90588.1	ABP90588.1	11	21751.9	32160.6	41897.4	31936.6	38096.8	28195.6	28927.2	31739.9	1.0062	0.977751
ABP90589.1	ABP90589.1	ABP90589.1	6	14849.9	14132.3	11361.9	13448	12731.8	8536.27	7413.46	9560.51	1.40662	0.115134
ABP90590.1	ABP90590.1	ABP90590.1	26	88808.3	57685.2	81200	75897.8	125255	136761	94230.7	118749	0.639146	0.0532496
ABP90593.1	ABP90593.1	ABP90593.1	27	66265.4	56974.9	72381.7	65207.3	57174	41388.1	50834.8	49799	1.30941	0.074067
ABP90594.1	ABP90594.1	ABP90594.1	2	28890.9	29570.4	30694.5	29718.6	26316.6	31427.3	27001.1	28248.3	1.05205	0.432363
ABP90596.1	ABP90596.1	ABP90596.1	9	20256.5	21297.4	24842.4	22132.1	29166.2	31914.1	11230.7	24103.7	0.918205	0.781053
ABP90597.1	ABP90597.1	ABP90597.1	18	231772	171750	173154	192225	233532	297996	203060	244863	0.785033	0.199333
ABP90601.1	ABP90601.1	ABP90601.1	18	72389.8	100383	100454	91075.6	74814.8	58469.8	83715.1	72333.2	1.25911	0.190791
ABP90602.1	ABP90602.1	ABP90602.1	8	192597	256307	269436	239447	389477	427446	282130	366351	0.653599	0.0626082
ABP90607.1	ABP90607.1	ABP90607.1	27	375265	385674	373049	377996	408506	321247	415904	381886	0.989815	0.905116
ABP90608.1	ABP90608.1	ABP90608.1	22	58396.1	60489.4	82595.2	67160.2	64156.2	51190.2	61377.9	58908.1	1.14008	0.395921
ABP90614.1	ABP90614.1	ABP90614.1	7	20759.7	19224.8	38912	26298.8	20808.8	18878.2	23505.8	21064.3	1.2485	0.46341
ABP90615.1	ABP90615.1	ABP90615.1	6	20741.7	15920.2	14801.9	17154.6	15752.1	11725.8	11069.4	12849.1	1.33508	0.139284
ABP90616.1	ABP90616.1	ABP90616.1	28	206875	256005	198684	220521	290282	274925	208181	257796	0.85541	0.294303
ABP90617.1	ABP90617.1	ABP90617.1	38	66759	76757.6	73811.2	72442.6	76983.6	63231.3	74254.4	71489.8	1.01333	0.862085
ABP90618.1	ABP90618.1	ABP90618.1	12	169952	176952	171568	172824	143617	165089	131420	146709	1.17801	0.0604105
ABP90619.1	ABP90619.1	ABP90619.1	15	53642	42848.7	55167.8	50552.8	58574	59210.1	48426.9	55403.7	0.912446	0.405241
ABP90620.1	ABP90620.1	ABP90620.1	10	24924.7	16196.4	20611.2	20577.4	27017.5	17365.5	21788.2	22057.1	0.932918	0.713942
ABP90621.1	ABP90621.1	ABP90621.1	5	32297.1	34920.5	28147.5	31788.4	32093.6	41100	34259.7	35817.8	0.887503	0.295962
ABP90622.1	ABP90622.1	ABP90622.1	35	44556.2	46152.6	45499.5	45402.8	62917.1	48907.6	60615	57479.9	0.789889	0.0503988
ABP90623.1	ABP90623.1	ABP90623.1	5	44175.1	44933.1	47268.7	45459	50576	44733.7	47580.1	47629.9	0.95442	0.322827
ABP90625.1	ABP90625.1	ABP90625.1	12	74169.9	69394.7	106821	83461.9	77043.7	67051.8	67753.7	70616.4	1.1819	0.351554
ABP90626.1	ABP90626.1	ABP90626.1	34	211652	224565	304884	247034	290328	165780	278844	244984	1.00837	0.968826
ABP90627.1	ABP90627.1	ABP90627.1	10	234282	315156	347080	298839	346060	356934	312908	338634	0.882485	0.332003
ABP90629.1	ABP90629.1	ABP90629.1	9	16474.2	5724.48	4917.42	9038.7	2740.11	4674.37	6536.32	4650.27	1.94369	0.321574
ABP90632.1	ABP90632.1	ABP90632.1	45	1055660	1056740	1171020	1.09447e+06	1613460	1200340	1582680	1.46549e+06	0.746829	0.055047
ABP90633.1	ABP90633.1	ABP90633.1	14	46460.5	38055.6	57882.7	47466.3	50875	40685.6	43732.1	45097.6	1.05252	0.733639
ABP90634.1	ABP90634.1	ABP90634.1	4	25343.6	13479.7	22103.5	20308.9	27454.4	23663.1	18944.1	23353.9	0.869618	0.519056
ABP90635.1	ABP90635.1	ABP90635.1	13	17020.3	28916.3	42220.5	29385.7	20402.6	18873	15089.3	18121.6	1.62158	0.204974
ABP90636.1	ABP90636.1	ABP90636.1	8	22790.6	16817.8	21191.6	20266.7	18862.7	17581.3	24588.1	20344	0.996197	0.979262
ABP90638.1	ABP90638.1	ABP90638.1	41	128454	140232	156768	141818	174533	150252	166065	163617	0.86677	0.115301
ABP90641.1	ABP90641.1	ABP90641.1	8	30386.8	17417.9	23717.1	23840.6	19824.5	15246.1	7155.99	14075.5	1.69376	0.137325
ABP90643.1	ABP90643.1	ABP90643.1	9	33837.6	23560	24101.4	27166.3	21263.3	15695.8	12431.7	16463.6	1.65008	0.0641898
ABP90644.1	ABP90644.1	ABP90644.1	11	123590	121180	74758.1	106509	98197.5	147808	99734.1	115247	0.924187	0.720538
ABP90645.1	ABP90645.1	ABP90645.1	20	71704.1	100938	95344.2	89328.8	110833	107672	125019	114508	0.780109	0.0731686
ABP90646.1	ABP90646.1	ABP90646.1	9	46006.4	62865.4	50165.2	53012.3	72111.9	70384	62054.4	68183.4	0.777496	0.0631993
ABP90647.1	ABP90647.1	ABP90647.1	13	45352.7	44895	45825.4	45357.7	42876.4	45595.5	31334.9	39935.6	1.13577	0.283405
ABP90648.1	ABP90648.1	ABP90648.1	2	3572.74	1390.82	4490.11	3151.22	3290.17	5907.53	8801.86	5999.85	0.525217	0.196126
ABP90649.1	ABP90649.1	ABP90649.1	14	412436	371499	367978	383971	526823	701019	343214	523685	0.733209	0.251369
ABP90650.1	ABP90650.1	ABP90650.1	3	18894	12108.2	10118.1	13706.8	12236.3	15814.4		14025.4	0.977285	0.93646
ABP90651.1	ABP90651.1	ABP90651.1	6	15937.1	8374.18	15344.6	13218.6	17994.9	20197.5	13204	17132.1	0.771569	0.286805
ABP90656.1	ABP90656.1	ABP90656.1	2	38829.8	34848.1	64509.4	46062.4	47678.3	75174.1	44128.3	55660.2	0.827565	0.516801
ABP90657.1	ABP90657.1	ABP90657.1	11	47164.6	56552.7	55320.4	53012.6	84924.3	104060	54349.6	81111.3	0.653578	0.129931
ABP90658.1	ABP90658.1	ABP90658.1	2	9630.17	8305.03	5490.62	7808.61	3735.96	4585.46	7382.33	5234.58	1.49173	0.192488
ABP90659.1	ABP90659.1	ABP90659.1	9	32940.6	35608.7	45606.5	38051.9	33322	32903.5	39284.1	35169.9	1.08195	0.54571
ABP90663.1	ABP90663.1	ABP90663.1	9	33341.3	33780.3	35172.6	34098.1	31001.6	33124.4	24812.7	29646.2	1.15017	0.156227
ABP90664.1	ABP90664.1	ABP90664.1	4	83262.5	78226.4	97483.7	86324.2	68280.9	89567	85066	80971.3	1.06611	0.57045
ABP90665.1	ABP90665.1	ABP90665.1	32	300436	270039	217964	262813	318841	414142	212829	315271	0.833611	0.451402
ABP90666.1	ABP90666.1	ABP90666.1	8	61199.1	48605.6	45105.9	51636.9	61028.2	57775.7	46071.4	54958.4	0.939562	0.644691
ABP90667.1	ABP90667.1	ABP90667.1	3	2023.12	5242.9	6833	4699.67	1181.92	4178.94		2680.43	1.75333	0.415182
ABP90669.1	ABP90669.1	ABP90669.1	17	43397.1	30687	24344.4	32809.5	72100.7	101793	47696.4	73863.4	0.444192	0.0688693
ABP90671.1	ABP90671.1	ABP90671.1	26	65749	59380.2	56191.2	60440.1	69265.1	59407	74030.6	67567.6	0.894514	0.237933
ABP90672.1	ABP90672.1	ABP90672.1	15	18644.8	27442.4	32755.2	26280.8	35309.7	18287.7	24698.8	26098.7	1.00698	0.978823
ABP90673.1	ABP90673.1	ABP90673.1	15	589113	558123	318773	488670	596569	919338	514162	676690	0.722147	0.279046
ABP90674.1	ABP90674.1	ABP90674.1	23	96057.7	116274	149670	120667	165809	111753	119777	132446	0.911065	0.635221
ABP90675.1	ABP90675.1	ABP90675.1	52	519080	880670	977144	792298	1158270	1041030	1255480	1.15159e+06	0.688002	0.0781071
ABP90676.1	ABP90676.1	ABP90676.1	3	20071.5	32109	32809.6	28330	20254.9	17120.2	16055.5	17810.2	1.59066	0.0716726
ABP90680.1	ABP90680.1	ABP90680.1	2	130.531		8277.6	4204.07	19943	13834.8	1047.07	11608.3	0.362161	0.41264
ABP90681.1	ABP90681.1	ABP90681.1	13	257430	271327	307259	278672	245143	169378	283700	232740	1.19735	0.279099
ABP90682.1	ABP90682.1	ABP90682.1	19	1412020	1325950	1055520	1.2645e+06	901951	1385980	959576	1.0825e+06	1.16812	0.384733
ABP90683.1	ABP90683.1	ABP90683.1	23	389209	381419	307441	359356	276948	236885	302042	271958	1.32137	0.0534503
ABP90685.1	ABP90685.1	ABP90685.1	4	7931.9	4578.69	7612.19	6707.59	6446.16	8084.88	6461.31	6997.45	0.958577	0.82084
ABP90686.1	ABP90686.1	ABP90686.1	39	669311	627283	709067	668554	764096	872222	451191	695836	0.960792	0.842158
ABP90687.1	ABP90687.1	ABP90687.1	22	115284	74654.4	45425.9	78454.8	154378	210319	123720	162806	0.481892	0.0600848
ABP90688.1	ABP90688.1	ABP90688.1	40	58928.3	46794	74407.3	60043.2	74454.7	46376.6	52048.6	57626.6	1.04193	0.846695
ABP90694.1	ABP90694.1	ABP90694.1	12	39615.8	38715.7	30010.3	36113.9	35629.3	28284.7	35040.6	32984.9	1.09486	0.46351
ABP90695.1	ABP90695.1	ABP90695.1	19	79901.1	71183.9	92460.6	81181.9	77819.6	75038.8	69434.8	74097.7	1.09561	0.346744
ABP90696.1	ABP90696.1	ABP90696.1	8	219463	233583	185341	212796	235269	250007	268862	251379	0.846512	0.0896863
ABP90702.1	ABP90702.1	ABP90702.1	15	115062	86209.6	85613.7	95628.4	93724.9	112397	81738.6	95953.5	0.996612	0.981521
ABP90703.1	ABP90703.1	ABP90703.1	35	423593	508806	501266	477888	448646	412825	430801	430757	1.10941	0.181004
ABP90707.1	ABP90707.1	ABP90707.1	7	15161.6	20142	25966.6	20423.4	26496.6	15057.9	22946	21500.2	0.949918	0.826476
ABP90708.1	ABP90708.1	ABP90708.1	28	45430.3	34627.7	39066.3	39708.1	56744.4	41550.2	51508.9	49934.5	0.795204	0.133756
ABP90709.1	ABP90709.1	ABP90709.1	4	36217		30923	33570	20709.5	25277.8	28698.7	24895.3	1.34845	0.0939246
ABP90710.1	ABP90710.1	ABP90710.1	13	75189.8	56983.6	54931.4	62368.3	64519.7	65609.5	55354.5	61827.9	1.00874	0.943877
ABP90711.1	ABP90711.1	ABP90711.1	2	3522.34	6335.07	2057.94	3971.78	4018.53	6550.37	3504.34	4691.08	0.846667	0.670406
ABP90719.1	ABP90719.1	ABP90719.1	17	126404	124429	96367.4	115733	131614	127339	134670	131208	0.882063	0.194159
ABP90721.1	ABP90721.1	ABP90721.1	6	18240.4	19225.3	24457.8	20641.2	18369.4	12144.5	10901	13805	1.4952	0.085615
ABP90722.1	ABP90722.1	ABP90722.1	6	17012.7	16610	25967.9	19863.5	16432.2	14801.3	11490.3	14241.3	1.39479	0.171839
ABP90723.1	ABP90723.1	ABP90723.1	36	238145	280578	398481	305735	352882	208374	238565	266607	1.14676	0.580183
ABP90725.1	ABP90725.1	ABP90725.1	3	24598.2	18726.3	17209.8	20178.1	17083.8	12212.1		14648	1.37754	0.205168
ABP90726.1	ABP90726.1	ABP90726.1	18	300517	403157	543393	415689	359175	290238	396275	348563	1.19258	0.432218
ABP90729.1	ABP90729.1	ABP90729.1	8	12913.6	7784.94	16130	12276.2	19969.4	31977.4	5221.81	19056.2	0.644209	0.450171
ABP90730.1	ABP90730.1	ABP90730.1	65	355267	348136	282561	328655	347667	315887	379606	347720	0.94517	0.554063
ABP90731.1	ABP90731.1	ABP90731.1	27	357181	313424	333795	334800	354088	362817	323999	346968	0.96493	0.519802
ABP90732.1	ABP90732.1	ABP90732.1	5	9286.49	33396	13067.1	18583.2	6556.35	11018.1	6070.8	7881.75	2.35775	0.234418
ABP90734.1	ABP90734.1	ABP90734.1	2	10013.2	11584.2	12079.7	11225.7	24323.7	12253	21200.9	19259.2	0.582875	0.0938299
ABP90740.1	ABP90740.1	ABP90740.1	31	19311.3	21376.2	24308	21665.2	23155.5	19213.9	20258.5	20876	1.0378	0.694476
ABP90743.1	ABP90743.1	ABP90743.1	25	118505	150096	219416	162672	155816	144157	110902	136958	1.18775	0.475607
ABP90744.1	ABP90744.1	ABP90744.1	52	2264620	1748870	1273450	1.76231e+06	1863840	2198180	1846120	1969380	0.894857	0.538564
ABP90745.1	ABP90745.1	ABP90745.1	7	95503.4	98814.9	159932	118083	84960.6	50850.3	61836.8	65882.6	1.79233	0.0879562
ABP90746.1	ABP90746.1	ABP90746.1	15	587002	593029	699738	626590	530988	347875	578038	485634	1.29025	0.149651
ABP90752.1	ABP90752.1	ABP90752.1	4	4875.13	5490.19	7932.48	6099.27	3662.43	4813.95		4238.19	1.43912	0.24177
ABP90753.1	ABP90753.1	ABP90753.1	80	85149.6	95989.9	100951	94030.2	101692	75263.5	92595.5	89850.3	1.04652	0.668098
ABP90755.1	ABP90755.1	ABP90755.1	3	14480.2	33242.7	30108.5	25943.8	26453.1	47244	15865.6	29854.2	0.869016	0.737708
ABP90759.1	ABP90759.1	ABP90759.1	4	8543.37	17775.1	12851.3	13056.6	12375.8	13935.7	6190.76	10834.1	1.20514	0.566739
ABP90760.1	ABP90760.1	ABP90760.1	3	31801.1	39159.1	47020.6	39326.9	44422	42829.1	67119.4	51456.8	0.76427	0.24864
ABP90761.1	ABP90761.1	ABP90761.1	9	69352.6	80670.4	90670.8	80231.3	118463	81828	109092	103128	0.77798	0.143249
ABP90766.1	ABP90766.1	ABP90766.1	23	50347.1	66551.9	93619.9	70173	69557.4	85198	99073.6	84609.7	0.829373	0.396902
ABP90769.1	ABP90769.1	ABP90769.1	59	2664380	6003960	4336020	4.33479e+06	6638780	6636730	7889000	7.05484e+06	0.614442	0.0607148
ABP90770.1	ABP90770.1	ABP90770.1	20	367843	331608	321164	340205	366198	326543	436753	376498	0.903604	0.360728
ABP90772.1	ABP90772.1	ABP90772.1	2	1189160	1967160	1779140	1.64515e+06	2047620	2652860	2238940	2313140	0.711221	0.0860229
ABP90773.1	ABP90773.1	ABP90773.1	20	101886	154195	162055	139379	242878	163545	261359	222594	0.626156	0.078741
ABP90774.1	ABP90774.1	ABP90774.1	17	137434	177098	149745	154759	187429	192687	166681	182266	0.849085	0.123947
ABP90775.1	ABP90775.1	ABP90775.1	36	291852	1080840	1096420	823037	1500600	1232090	1872470	1.53505e+06	0.536162	0.0929619
ABP90776.1	ABP90776.1	ABP90776.1	17	49124.9	87558.1	85566.2	74083.1	91562.7	102702	93126.7	95797.1	0.773333	0.169369
ABP90777.1	ABP90777.1	ABP90777.1	46	237719	249938	341188	276282	219560	178568	199475	199201	1.38695	0.090626
ABP90780.1	ABP90780.1	ABP90780.1	110	760838	735013	857992	784614	715708	514986	781521	670738	1.16978	0.267477
ABP90786.1	ABP90786.1	ABP90786.1	5	62996.7	67409.8	46481.5	58962.7	57846.4	59451.4	63501	60266.3	0.978369	0.852786
ABP90789.1	ABP90789.1	ABP90789.1	9	676607	737086	515824	643172	548643	548867	451475	516328	1.24567	0.159722
ABP90790.1	ABP90790.1	ABP90790.1	8	1381000	1388700	960268	1.24332e+06	837956	732112	1051140	873736	1.423	0.0951234
ABP90791.1	ABP90791.1	ABP90791.1	13	211927	219359	265800	232362	294910	234920	306890	278907	0.833117	0.170885
ABP90792.1	ABP90792.1	ABP90792.1	2	46111.6	54835.6	153071	84672.7	44859.2	81642.3	47778.9	58093.5	1.45753	0.504263
ABP90794.1	ABP90794.1	ABP90794.1	73	149364	152465	180287	160705	180071	143006	164354	162477	0.989096	0.909027
ABP90795.1	ABP90795.1	ABP90795.1	3	156701	171375	168326	165467	168532	119144	222777	170151	0.972473	0.884488
ABP90796.1	ABP90796.1	ABP90796.1	6	44744.4	51313.5	52767.4	49608.4	47054.4	37228.8	39367.2	41216.8	1.2036	0.096096
ABP90797.1	ABP90797.1	ABP90797.1	12	318459	311671	417587	349239	435766	302215	400666	379549	0.920142	0.595502
ABP90798.1	ABP90798.1	ABP90798.1	21	6683550	6545660	3538210	5589140	4511780	7969870	5360930	5.94753e+06	0.939742	0.818343
ABP90799.1	ABP90799.1	ABP90799.1	13	404402	427255	297983	376547	462529	611809	472257	515532	0.730405	0.0903927
ABP90800.1	ABP90800.1	ABP90800.1	15	3984460	4019180	3801750	3935130	3252740	3821490	3855240	3.64316e+06	1.08014	0.230764
ABP90804.1	ABP90804.1	ABP90804.1	55	340032	399716	376251	372000	294204	252818	336106	294376	1.26369	0.058953
ABP90805.1	ABP90805.1	ABP90805.1	30	216755	223569	211109	217144	201722	185212	207881	198272	1.09519	0.069564
ABP90806.1	ABP90806.1	ABP90806.1	30	271118	322488	238027	277211	298966	372999	338722	336896	0.822839	0.140891
ABP90807.1	ABP90807.1	ABP90807.1	29	315359	358420	330114	334631	391554	470300	340387	400747	0.835018	0.172343
ABP90811.1	ABP90811.1	ABP90811.1	12	585251	650063	427609	554308	666306	1221560	638893	842253	0.658125	0.225227
ABP90812.1	ABP90812.1	ABP90812.1	118	844530	740021	632948	739166	838837	919464	800869	853057	0.866491	0.180927
ABP90813.1	ABP90813.1	ABP90813.1	6	29471.3	42066.9	20818.3	30785.5	19258.2	27243.1	26289.2	24263.5	1.2688	0.383085
ABP90814.1	ABP90814.1	ABP90814.1	5	174849	179770	121100	158573	162670	281606	158764	201013	0.788868	0.394006
ABP90815.1	ABP90815.1	ABP90815.1	53	704932	687385	607908	666742	528972	620881	511284	553712	1.20413	0.0668052
ABP90816.1	ABP90816.1	ABP90816.1	9	309923	328488	204636	281016	319824	341744	356134	339234	0.828383	0.219082
ABP90818.1	ABP90818.1	ABP90818.1	17	99205.6	109960	139404	116190	103663	82302	79207.3	88390.8	1.3145	0.123119
ABP90820.1	ABP90820.1	ABP90820.1	4	4515.8		6498.97	5507.39	5328.64	3249.98		4289.31	1.28398	0.485756
ABP90821.1	ABP90821.1	ABP90821.1	9	75464.2	80780.6	86124.9	80789.9	92853.2	84265.1	54645.5	77254.6	1.04576	0.78252
ABP90823.1	ABP90823.1	ABP90823.1	6	25052.2	28644.9	14182	22626.4	28965.7	24468.2	36630.7	30021.5	0.753671	0.258082
ABP90827.1	ABP90827.1	ABP90827.1	69	753230	865473	856275	824993	860960	772841	903376	845726	0.975485	0.713849
ABP90828.1	ABP90828.1	ABP90828.1	9	260673	344912	361771	322452	234169	330350	341146	301888	1.06812	0.679244
ABP90834.1	ABP90834.1	ABP90834.1	56	3115790	2884270	2323270	2.77444e+06	2298850	2408980	2629240	2445690	1.13442	0.266084
ABP90835.1	ABP90835.1	ABP90835.1	13	1507260	1444700	1299990	1.41732e+06	1230800	1440630	1321750	1331060	1.0648	0.374421
ABP90836.1	ABP90836.1	ABP90836.1	14	43410	36833.5	38811.1	39684.9	33078	35703.9	31254.7	33345.5	1.19011	0.0534076
ABP90837.1	ABP90837.1	ABP90837.1	60	297572	324405	383901	335293	299142	262402	283720	281755	1.19002	0.124842
ABP90839.1	ABP90839.1	ABP90839.1	4	4369.92	4253.8	8894.62	5839.45	9706.13	4728.28	9113.63	7849.35	0.74394	0.41081
ABP90840.1	ABP90840.1	ABP90840.1	6	9732.63	12539.2	12428.9	11566.9	20599.1	21528.1	10217	17448.1	0.662934	0.19092
ABP90843.1	ABP90843.1	ABP90843.1	3	23288.9	33043.1	37587.5	31306.5	30947.2	20993.9	35927.3	29289.5	1.06887	0.757034
ABP90844.1	ABP90844.1	ABP90844.1	16	217302	174223	136363	175963	124487	187262	140129	150626	1.16821	0.446523
ABP90845.1	ABP90845.1	ABP90845.1	4	109689	123075	171598	134787	62103.6	72952.2	101799	78951.6	1.70721	0.0659042
ABP90848.1	ABP90848.1	ABP90848.1	14	178255	185297	149121	170891	161644	165487	204471	177201	0.964393	0.738089
ABP90849.1	ABP90849.1	ABP90849.1	19	3874180	5397410	3803740	4.35844e+06	3097830	4307170	5767620	4.39087e+06	0.992614	0.97387
ABP90850.1	ABP90850.1	ABP90850.1	33	271283	379272	377278	342611	416908	319109	429059	388359	0.882203	0.410564
ABP90851.1	ABP90851.1	ABP90851.1	32	1152300	1514340	1548770	1.40514e+06	1040090	963457	1189800	1064449	1.32006	0.0760237
ABP90853.1	ABP90853.1	ABP90853.1	16	72229.1	72853.8	57334.2	67472.4	59886.5	71023.5	47400.7	59436.9	1.13519	0.398104
ABP90854.1	ABP90854.1	ABP90854.1	29	108292	109786	117071	111716	112424	103582	86328.6	100778	1.10854	0.249613
ABP90858.1	ABP90858.1	ABP90858.1	47	477527	513349	614559	535145	536270	505078	409044	483464	1.1069	0.409202
ABP90859.1	ABP90859.1	ABP90859.1	1	20988.9	7399.74	16020.3	14803	19925	13417.2	6126.16	13156.1	1.12518	0.784263
ABP90860.1	ABP90860.1	ABP90860.1	5	71380.6	57916.1	68758.3	66018.3	56409.5	64647	53754.7	58270.4	1.13297	0.215216
ABP90863.1	ABP90863.1	ABP90863.1	5	7860670	4913820	5642930	6139140	11523300	17170000	5606520	1.14333e+07	0.536954	0.200106
ABP90864.1	ABP90864.1	ABP90864.1	31	9704920	9957790	5986040	8.54958e+06	10673800	11133300	9538370	10448490	0.81826	0.237578
ABP90865.1	ABP90865.1	ABP90865.1	10	178022	174555	189095	180557	170687	179404	141635	163909	1.10157	0.245075
ABP90866.1	ABP90866.1	ABP90866.1	1	18741.5	20674.9	18783.7	19400	22048.9	15822.6	13801	17224.2	1.12633	0.443651
ABP90868.1	ABP90868.1	ABP90868.1	17	84559.5	69546.5	61888.1	71998	92971.2	108110	87088.9	96056.7	0.749537	0.0580495
ABP90869.1	ABP90869.1	ABP90869.1	17	101177	77372.5	71959.6	83503	104959	94689	116685	105444	0.791916	0.116729
ABP90871.1	ABP90871.1	ABP90871.1	2	9595	7989.56	4970.73	7518.43	10232.2	7378.31	4131.66	7247.39	1.0374	0.908851
ABP90875.1	ABP90875.1	ABP90875.1	15	17647.9	21298.2	22592.8	20513	19816.4	21123.4	16381.5	19107.1	1.07358	0.530013
ABP90877.1	ABP90877.1	ABP90877.1	2	204686	281964	216555	234402	199792	105333	199510	168212	1.39349	0.169689
ABP90890.1	ABP90890.1	ABP90890.1	36	299109	319833	370345	329762	339192	258722	320512	306142	1.07715	0.504271
ABP90891.1	ABP90891.1	ABP90891.1	6	23631.1	28364.3	25595.1	25863.5	24340	23223.9	18200.1	21921.3	1.17983	0.166578
ABP90894.1	ABP90894.1	ABP90894.1	17	14152	16303.8	20929.7	17128.5	24296.8	21212.1	23915.8	23141.6	0.740162	0.0538067
ABP90897.1	ABP90897.1	ABP90897.1	5	20902.4	16326.8	13406.6	16878.6	18082.8	12795.9	26628.7	19169.1	0.880509	0.643428
ABP90898.1	ABP90898.1	ABP90898.1	10	17672.2	30418.7	34839.5	27643.5	33705.5	28391.9	43117.5	35071.6	0.7882	0.330361
ABP90899.1	ABP90899.1	ABP90899.1	5	19764.9	13852.6	15403.3	16340.3	15198.6	13329.9	20665.3	16397.9	0.996483	0.984687
ABP90900.1	ABP90900.1	ABP90900.1	16	8624770	7392710	4672870	6.89678e+06	6679040	8262910	6225390	7055780	0.977466	0.909984
ABP90903.1	ABP90903.1	ABP90903.1	1	11243	9018.57	18240.5	12834	7810.41	3867.91		5839.16	2.19792	0.168909
ABP90905.1	ABP90905.1	ABP90905.1	4	99657.5	124889	163674	129407	124444	78366.6	99708.7	100840	1.28329	0.280057
ABP90906.1	ABP90906.1	ABP90906.1	12	38081.2	45176	42320.4	41859.2	42521.8	31133.1	37971.4	37208.8	1.12498	0.298886
ABP90909.1	ABP90909.1	ABP90909.1	4	18407.6	17619	30784.1	22270.2	20014.3	10070.1	16222	15435.5	1.4428	0.255494
ABP90915.1	ABP90915.1	ABP90915.1	27	51546.7	34002.6	40075.5	41874.9	36958.5	27620.4	27852.4	30810.4	1.35912	0.138581
ABP90917.1	ABP90917.1	ABP90917.1	62	880641	942532	1004090	942421	938215	885761	939893	921290	1.02294	0.623758
ABP90918.1	ABP90918.1	ABP90918.1	15	168778	172685	128485	156649	156470	194690	168827	173329	0.903769	0.40812
ABP90920.1	ABP90920.1	ABP90920.1	57	32101.3	30296.9	37124.2	33174.1	33811.3	20045.7	30725.1	28194	1.17664	0.343921
ABP90921.1	ABP90921.1	ABP90921.1	14	44821.3	43784.3	84175.6	57593.7	56379.4	48763.3	45295.8	50146.2	1.14852	0.615369
ABP90922.1	ABP90922.1	ABP90922.1	2	597.925	6396.45	9370.86	5455.08	5393.72	5591.87	1794.1	4259.9	1.28057	0.697119
ABP90924.1	ABP90924.1	ABP90924.1	29	249756	257468	188074	231766	327965	499444	279169	368859	0.628332	0.122986
ABP90925.1	ABP90925.1	ABP90925.1	6	22389.7	19939.4	23758.6	22029.2	30688.3	34547.9	24993.9	30076.7	0.732435	0.0546435
ABP90927.1	ABP90927.1	ABP90927.1	77	1192800	1042060	1155730	1.1302e+06	1106540	1023930	1109640	1.08004e+06	1.04644	0.400202
ABP90928.1	ABP90928.1	ABP90928.1	24	64162.1	57193.5	79704.1	67019.9	63489.4	45628.1	71958.9	60358.8	1.11036	0.550187
ABP90933.1	ABP90933.1	ABP90933.1	29	60093.2	74102.1	82089.9	72095.1	75830.2	55076.3	79977.6	70294.7	1.02561	0.866312
ABP90934.1	ABP90934.1	ABP90934.1	52	70852.2	67487.6	76808	71715.9	75535.2	95552.2	90487.6	87191.7	0.822509	0.0788958
ABP90936.1	ABP90936.1	ABP90936.1	22	50177.7	42741.1	42768.3	45229	43951.3	37661.3	39469.4	40360.7	1.12062	0.19155
ABP90937.1	ABP90937.1	ABP90937.1	12	54777.7	59600.6	70216.6	61531.6	49100.9	36282.9	50046.5	45143.4	1.36303	0.0616363
ABP90938.1	ABP90938.1	ABP90938.1	7	261911	279419	356175	299168	284276	174730	275148	244718	1.2225	0.297422
ABP90939.1	ABP90939.1	ABP90939.1	20	213617	198855	223662	212045	230999	210675	245788	229154	0.925337	0.241959
ABP90940.1	ABP90940.1	ABP90940.1	11	90263.9	82230.4	117799	96764.4	124482	104567	75992	101680	0.951653	0.795209
ABP90941.1	ABP90941.1	ABP90941.1	69	122706	88717.7	108926	106783	122455	92709.7	124632	113266	0.942769	0.67306
ABP90942.1	ABP90942.1	ABP90942.1	13	84368.8	73679.7	76756.7	78268.4	89914.1	91273.8	78280.4	86489.4	0.904948	0.189392
ABP90946.1	ABP90946.1	ABP90946.1	47	11130100	10586100	9041120	10252440	10926800	11045800	8893040	1.02885e+07	0.996491	0.971134
ABP90947.1	ABP90947.1	ABP90947.1	6	11451.9	15713.2	16678.1	14614.4	30804.7	23376.6	12098	22093.1	0.661492	0.257629
ABP90950.1	ABP90950.1	ABP90950.1	1	79357.3	77954.4	93476.4	83596	90825.6	61932.6	93413.3	82057.2	1.01875	0.897732
ABP90952.1	ABP90952.1	ABP90952.1	20	131749	146194	180374	152772	125745	112452	124373	120857	1.26408	0.100823
ABP90954.1	ABP90954.1	ABP90954.1	15	381062	380466	411737	391088	327725	341989	437742	369152	1.05942	0.575735
ABP90956.1	ABP90956.1	ABP90956.1	37	221775	179833	156088	185899	142595	150491	132822	141969	1.30943	0.091558
ABP90958.1	ABP90958.1	ABP90958.1	6	11894.8	19414	27030.8	19446.5	30239	19391.4	24403.9	24678.1	0.788008	0.385703
ABP90961.1	ABP90961.1	ABP90961.1	7	17173.2	14036	22653.6	17954.3	16113.1	19453.8	17588.8	17718.6	1.0133	0.934566
ABP90963.1	ABP90963.1	ABP90963.1	4	82300.8	55423.9	83781.5	73835.4	107535	84225.3	105820	99193.4	0.744358	0.0997433
ABP90964.1	ABP90964.1	ABP90964.1	26	47248.3	43745.2	48304.2	46432.6	60277.2	44543.5	57736.1	54185.6	0.856917	0.200766
ABP90965.1	ABP90965.1	ABP90965.1	12	46163	52818.4	54635	51205.5	48625	35267.4	58073.1	47321.8	1.08207	0.613428
ABP90966.1	ABP90966.1	ABP90966.1	5	14308.3	10878.9	26292.7	17160	20402.9	17928.9	12854.2	17062	1.00574	0.9858
ABP90967.1	ABP90967.1	ABP90967.1	33	201543	208817	185969	198776	182982	204136	193205	193441	1.02758	0.588971
ABP90968.1	ABP90968.1	ABP90968.1	3	6676.42	6464.55	8634.15	7258.37	9335.64	5467.8	6411.05	7071.5	1.02643	0.896877
ABP90970.1	ABP90970.1	ABP90970.1	4	10304	11336.1	9667.3	10435.8	7643.53	13666.2	8835.9	10048.5	1.03854	0.848789
ABP90973.1	ABP90973.1	ABP90973.1	3	18152.6	22185.4	20121.6	20153.2	14024.2	26798	8719.28	16513.8	1.22038	0.543649
ABP90974.1	ABP90974.1	ABP90974.1	1		5020.83	9678.67	7349.75	3945.76	9297.89		6621.82	1.10993	0.856412
ABP90976.1	ABP90976.1	ABP90976.1	7	155627	86765.6	98532.9	113642	141597	202244	136134	159992	0.710298	0.197442
ABP90980.1	ABP90980.1	ABP90980.1	17	144884	158635	141976	148498	123254	70463.2	133039	108919	1.36339	0.120312
ABP90981.1	ABP90981.1	ABP90981.1	8	48974.5	36504.6	50270.5	45249.9	37165.7	33349.7	22746.5	31087.3	1.45557	0.0827982
ABP90983.1	ABP90983.1	ABP90983.1	3	1769.47		4346.96	3058.22	1298.86	2802.73	2301.67	2134.42	1.43281	0.468988
ABP90990.1	ABP90990.1	ABP90990.1	7	12237.1	17337.5	9174.96	12916.5	11725	12947.1	13247.8	12640	1.02188	0.914727
ABP90991.1	ABP90991.1	ABP90991.1	3	16620.9	26637.6	26681.5	23313.3	19554.7	16171.5	22231.6	19319.3	1.20674	0.350019
ABP90992.1	ABP90992.1	ABP90992.1	2	10497.5	3483.09	2661.06	5547.22	2510.76	5614.47		4062.61	1.36543	0.69289
ABP90993.1	ABP90993.1	ABP90993.1	63	850939	777479	608907	745775	863220	974425	846083	894576	0.833663	0.144385
ABP90995.1	ABP90995.1	ABP90995.1	5	53177.1	64332.1	81011.1	66173.4	57694.1	40339.3	65789.9	54607.8	1.2118	0.353742
ABP90996.1	ABP90996.1	ABP90996.1	2	2665.75	4715.32	10673.1	6018.06	5328.85	5997.11	2831.83	4719.26	1.27521	0.642076
ABP90997.1	ABP90997.1	ABP90997.1	11	75392.7	71990.4	52006.5	66463.2	70143.5	88936	111303	90127.5	0.737435	0.165176
ABP90998.1	ABP90998.1	ABP90998.1	10	20898.1	42667.9	39143.3	34236.4	48051.1	42480	27612	39381	0.869364	0.60187
ABP90999.1	ABP90999.1	ABP90999.1	15	47224.9	60556.4	56394.5	54725.3	60244.3	43471.5	42330.8	48682.2	1.12413	0.436821
ABP91000.1	ABP91000.1	ABP91000.1	3	9873.84	9159.55	7562.16	8865.18	7855.71	10043.4	11012.2	9637.1	0.919901	0.541162
ABP91002.1	ABP91002.1	ABP91002.1	12	110660	115432	132627	119573	103828	87616.3	120051	103832	1.1516	0.242771
ABP91003.1	ABP91003.1	ABP91003.1	7	19909.7	20414.1	24343.2	21555.7	21772.6	14949.4	16154	17625.3	1.22299	0.194814
ABP91004.1	ABP91004.1	ABP91004.1	27	67899.3	68576.7	78674.5	71716.8	56851.8	42087.7	68082.1	55673.9	1.28816	0.125209
ABP91005.1	ABP91005.1	ABP91005.1	11	21175.6	18604.1	20368.7	20049.5	19629.2	17244	19739.5	18870.9	1.06245	0.34943
ABP91006.1	ABP91006.1	ABP91006.1	35	282643	299082	260614	280780	258866	263085	228515	250155	1.12242	0.120778
ABP91007.1	ABP91007.1	ABP91007.1	30	1023950	1051530	713950	929810	1260740	1610610	1017730	1296360	0.717247	0.145695
ABP91009.1	ABP91009.1	ABP91009.1	4	6760.08		2485.98	4623.03	7862.7	15476.2	4823.43	9387.44	0.49247	0.357165
ABP91010.1	ABP91010.1	ABP91010.1	8	16955.8	12263.5	19975.1	16398.1	12372.7	8627.91	5805.52	8935.38	1.83519	0.064168
ABP91011.1	ABP91011.1	ABP91011.1	5	426147	354538	277925	352870	218926	243210	247986	236707	1.49074	0.0566105
ABP91019.1	ABP91019.1	ABP91019.1	5	9253.45	16730.6	8543.64	11509.2	4902.72	6163.4	4631.69	5232.6	2.19952	0.0777615
ABP91020.1	ABP91020.1	ABP91020.1	64	1471580	1413230	1436370	1.44039e+06	1568510	1369050	1712730	1.5501e+06	0.929228	0.338783
ABP91030.1	ABP91030.1	ABP91030.1	24	7723.4		16376.1	12049.8	21318.3	16510	18155.1	18661.1	0.645714	0.172225
ABP91031.1	ABP91031.1	ABP91031.1	23	37392.8		20934.4	29163.6	38343.2	45520.9	31392.1	38418.7	0.759098	0.335319
ABP91032.1	ABP91032.1	ABP91032.1	7	15198.2	5306.98	13550.9	11352	9994.2	11048.6	12927.1	11323.3	1.00254	0.99322
ABP91034.1	ABP91034.1	ABP91034.1	9	151025	260768	335998	249264	205243	134735	301241	213740	1.1662	0.648481
ABP91044.1	ABP91044.1	ABP91044.1	2	5607.03	2545.14	7865.62	5339.26	11816.9	14617.3	3644.93	10026.4	0.532522	0.266721
ABP91049.1	ABP91049.1	ABP91049.1	2	4632.32	2839.12	13968.3	7146.58	7034.64	5113.61	6021.61	6056.62	1.17996	0.770677
ABP91050.1	ABP91050.1	ABP91050.1	1	3595.58	7512.42	9030.01	6712.67	7365.45	5119.64	3893.49	5459.53	1.22953	0.547915
ABP91053.1	ABP91053.1	ABP91053.1	11	32005.1	25603	33332.1	30313.4	27177.5	17547.5	19016.6	21247.2	1.4267	0.0770377
ABP91054.1	ABP91054.1	ABP91054.1	2	3127.94	6079.68	7501.54	5569.72	11037.5		2293.55	6665.52	0.835601	0.784089
ABP91060.1	ABP91060.1	ABP91060.1	61	75168.7	75802.7	90008.4	80326.6	101658	66777.9	89269.1	85901.7	0.935099	0.64761
ABP91061.1	ABP91061.1	ABP91061.1	42	211534	227120	177048	205234	147311	161108	197865	168761	1.21612	0.159406
ABP91062.1	ABP91062.1	ABP91062.1	2		4679.86	3951.26	4315.56	5512.46	2026.53	10606.3	6048.43	0.713501	0.628606
ABP91063.1	ABP91063.1	ABP91063.1	9	21518.9	21280.7	21497.7	21432.4	26284.4	23288.9	38915.2	29496.2	0.726618	0.167496
ABP91065.1	ABP91065.1	ABP91065.1	4	24410	33320.6	27524.2	28418.3	54384.2	76406.4	25911.8	52234.1	0.544055	0.183973
ABP91072.1	ABP91072.1	ABP91072.1	7	23698.7	19993	23552	22414.6	28687	28061.5	19851	25533.2	0.877861	0.370486
ABP91073.1	ABP91073.1	ABP91073.1	4	4243.75	5995.65	8159.6	6133	7264.29	7067.97	9502.03	7944.76	0.771955	0.258171
ABP91074.1	ABP91074.1	ABP91074.1	11	88417.7	78243.3	78918.8	81859.9	96590.8	80766.6	72425.3	83260.9	0.983174	0.866372
ABP91076.1	ABP91076.1	ABP91076.1	12	59509	49186.8	89351.1	66015.6	50487.6	55063.7	37052.5	47534.6	1.38879	0.234066
ABP91077.1	ABP91077.1	ABP91077.1	18	193868	156048	198165	182694	419272	574480	118132	370628	0.49293	0.235227
ABP91078.1	ABP91078.1	ABP91078.1	4	10149		6080.48	8114.74	2872.69	7239.49	3186.32	4432.83	1.8306	0.217429
ABP91080.1	ABP91080.1	ABP91080.1	5	22285.2	13440.1	14455.9	16727.1	21487	21926	14782	19398.3	0.862294	0.502255
ABP91082.1	ABP91082.1	ABP91082.1	21	14965.2	13822.7	21254.2	16680.7	29039.7	21344.5	20611	23665.1	0.704866	0.120546
ABP91084.1	ABP91084.1	ABP91084.1	94	486967	629668	825184	647273	724283	409178	724466	619309	1.04515	0.855187
ABP91089.1	ABP91089.1	ABP91089.1	39	58637.9	50604.8	70234.4	59825.7	64932.1	45561.2	56429.1	55640.8	1.07521	0.628243
ABP91090.1	ABP91090.1	ABP91090.1	5	53963.9	47285.7	77148	59465.9	54486	40493.9	50654.1	48544.7	1.22497	0.334669
ABP91091.1	ABP91091.1	ABP91091.1	3	42882.3	69487.1	97826.3	70065.2	27980.3	35870.9	53800.1	39217.1	1.7866	0.154649
ABP91092.1	ABP91092.1	ABP91092.1	88	915822	1108260	1065640	1.02991e+06	1036410	923291	1065290	1.00833e+06	1.0214	0.781344
ABP91094.1	ABP91094.1	ABP91094.1	1	54914.5	73552.2	75588.2	68018.3	54474.2	32582.4	75502.1	54186.2	1.25527	0.379958
ABP91095.1	ABP91095.1	ABP91095.1	3	126472	199032	233681	186395	125112	81283.9	188275	131557	1.41684	0.283407
ABP91097.1	ABP91097.1	ABP91097.1	13	62372	44823.7	48987.5	52061.1	60972.2	51409.4	46407.3	52929.6	0.98359	0.904567
ABP91098.1	ABP91098.1	ABP91098.1	7	5283.33	17407.8	15409	12700	54452.8	48395.2	4825.95	35891.3	0.353847	0.222579
ABP91100.1	ABP91100.1	ABP91100.1	3	26709.9	44433.7	44783.5	38642.4	52663.7	27559	55387.2	45203.3	0.854857	0.572213
ABP91101.1	ABP91101.1	ABP91101.1	5	36174.1	28296.7	35423.9	33298.2	40320.7	21664.7	43734.1	35239.8	0.944903	0.803501
ABP91102.1	ABP91102.1	ABP91102.1	3	7683.41	12930.9	12180.1	10931.5	8899.83	6845.29	5597.28	7114.13	1.53658	0.114965
ABP91103.1	ABP91103.1	ABP91103.1	28	58898	74554.5	75080.2	69510.9	84470.2	80330.3	81818.3	82206.3	0.845567	0.0801122
ABP91104.1	ABP91104.1	ABP91104.1	37	109984	116184	161002	129057	113360	85795.8	108003	102386	1.26049	0.215711
ABP91107.1	ABP91107.1	ABP91107.1	64	657639	673204	639187	656677	613566	545553	616002	591707	1.1098	0.0607439
ABP91108.1	ABP91108.1	ABP91108.1	4	17554	19605	13095.7	16751.6	26544.9	23472.8	15353.1	21790.3	0.768764	0.260951
ABP91110.1	ABP91110.1	ABP91110.1	24	30504.3	42255.8	46462.3	39740.8	32156.5	25044.4	27161.3	28120.7	1.41322	0.090002
ABP91111.1	ABP91111.1	ABP91111.1	29	50992.2	56067.2	64101.3	57053.6	56646.9	57135.5	55390	56390.8	1.01175	0.871731
ABP91114.1	ABP91114.1	ABP91114.1	3	19437.2	5781.9	13986.8	13068.6	8876.11	9519.04	13047	10480.7	1.24692	0.568915
ABP91116.1	ABP91116.1	ABP91116.1	2		2632.71	946.352	1789.53	1961.16	1674.38		1817.77	0.984465	0.97666
ABP91118.1	ABP91118.1	ABP91118.1	7	8185.31	7073.54	9404.33	8221.06	10715.8	8453.43	7156.81	8775.35	0.936836	0.677705
ABP91119.1	ABP91119.1	ABP91119.1	29	694558	671530	491274	619121	567940	657041	547655	590879	1.0478	0.716795
ABP91120.1	ABP91120.1	ABP91120.1	20	927511	943222	638254	836329	728886	871882	804850	801873	1.04297	0.764411
ABP91121.1	ABP91121.1	ABP91121.1	4	17595.2	12831.9	11417.8	13948.3	17095.6	14460.4	11967	14507.7	0.961443	0.826023
ABP91123.1	ABP91123.1	ABP91123.1	8	199211	145897	124895	156668	261149	443475	200737	301787	0.519133	0.129714
ABP91124.1	ABP91124.1	ABP91124.1	16	64111.7	49226.3	45673.8	53003.9	56193.2	45137	45001.8	48777.3	1.08665	0.565512
ABP91125.1	ABP91125.1	ABP91125.1	9	50543.6	41308.7	47231.9	46361.4	54264.2	46385.8	50753.2	50467.7	0.918634	0.309862
ABP91126.1	ABP91126.1	ABP91126.1	31	1111620	1119540	747207	992789	958936	1246200	992140	1.06576e+06	0.931533	0.657671
ABP91127.1	ABP91127.1	ABP91127.1	9	29030.6	25539.4	35798.2	30122.7	28448.4	21353.1	33760.7	27854.1	1.08145	0.653796
ABP91128.1	ABP91128.1	ABP91128.1	14	30482.2	31644.9	43424.5	35183.9	32228.3	22629.4	32202.5	29020.1	1.2124	0.303493
ABP91135.1	ABP91135.1	ABP91135.1	5	83478.4	77346.1	80356.4	80393.6	94785.3	129712	79724	101407	0.792781	0.231545
ABP91136.1	ABP91136.1	ABP91136.1	60	798147	804792	913163	838701	862894	586574	896310	781926	1.07261	0.617386
ABP91137.1	ABP91137.1	ABP91137.1	10	20531.3	10344.6	11361.7	14079.2	16952.4	15831.1	3608.17	12130.6	1.16064	0.734708
ABP91141.1	ABP91141.1	ABP91141.1	18	117324	86329.6	78980.5	94211.4	99823.4	116446	109481	108583	0.86764	0.321005
ABP91142.1	ABP91142.1	ABP91142.1	20	34405.2	34637.6	30648.6	33230.5	39672.1	42254.7	30353.1	37426.6	0.887883	0.335757
ABP91143.1	ABP91143.1	ABP91143.1	9	38874.8	49735	77446	55351.9	33052.5	22577.2	27414.2	27681.3	1.99961	0.080247
ABP91144.1	ABP91144.1	ABP91144.1	5	207462	287438	222575	239158	272479	234047	283171	263232	0.908545	0.448915
ABP91146.1	ABP91146.1	ABP91146.1	15	22151.2	27865	38934.1	29650.1	40086.8	23115.6	39724.3	34308.9	0.86421	0.565986
ABP91148.1	ABP91148.1	ABP91148.1	8	8119.3	4550.07	4445.68	5705.02	7704.51	9803.72	5005.46	7504.56	0.760206	0.383514
ABP91150.1	ABP91150.1	ABP91150.1	43	144108	99924.9	83573.8	109202	168112	196799	108080	157664	0.692628	0.201993
ABP91152.1	ABP91152.1	ABP91152.1	8	61506.6	55408.1	90004	68972.9	37684.2	30759.1	55090.7	41178	1.67499	0.0972273
ABP91153.1	ABP91153.1	ABP91153.1	55	625737	725611	799916	717088	595928	459942	622170	559347	1.28201	0.0911725
ABP91156.1	ABP91156.1	ABP91156.1	2	7497.27	8767.96	18672	11645.7	5625.95	7180.82		6403.39	1.81869	0.336901
ABP91158.1	ABP91158.1	ABP91158.1	18	53426.7	55532.9	55745.9	54901.8	60521.7	71679.5	54549.6	62250.3	0.881953	0.221135
ABP91161.1	ABP91161.1	ABP91161.1	46	103072	97658.6	155756	118829	127649	96208.4	90749.5	104869	1.13312	0.556906
