# Supplementary material for: Multi-omics analysis identifies a role for Streptococcus suis MnmE in growth regulation and environmental adaptation
Source: Microbiol Spectr. 2026 May 22;14(7):e01201-26. doi: 10.1128/spectrum.01201-26 (PMC13340040; doi:10.1128/spectrum.01201-26)
Supplement: Table S4 — Metabolic responses in S. suis strains 05ZYH33 and ΔmnmE. [file spectrum.01201-26-s0005.xlsx]

## Sheet: Metabolic responses in S. suis 
Table S4. Metabolic responses in S. suis strains 05ZYH33 and ΔmnmE.
ID	WT1	WT2	WT3	WT4	WT5	WT6	M1	M2	M3	M4	M5	M6	control_mean	case_mean	log2_FC(case_mean/control_mean)	Pvalue	fdr	vip	sig	ID	m/z	rt(s)	Name	adduct	HMDB	KEGG	SuperClass	Class	SubClass	type	WT1	WT2	WT3	WT4	WT5	WT6	M1	M2	M3	M4	M5	M6	QC-1	QC-2	QC-3
NEG_M265T31_4	72506085592.8905	71264651953.6566	71049270911.9214	70045664429.7445	72806945269.1724	70666411150.936	108642387658.56	116616140881.207	119606298339.699	105652230200.068	115619421728.376	105652230200.068	71389838218.0536	111964784834.663	0.649254409476158	1.73663235872418e-08	3.76238340108115e-07	47.8351951790477	up	NEG_M265T31_4	265.148	30.7234	Zinniol	[M-H]-		C10840	Benzenoids	Benzene and substituted derivatives	Benzyl alcohols	NEG	72506085592.8905	71264651953.6566	71049270911.9214	70045664429.7445	72806945269.1724	70666411150.936	108642387658.56	116616140881.207	119606298339.699	105652230200.068	115619421728.376	105652230200.068	91408335666.3582	90869097889.6064	90859536368.4898
NEG_M279T303_2	52947697258.3961	53011156338.8747	57519491942.9377	54535220792.0288	53971703758.7034	56295549969.9742	37968424004.7685	38158243101.3157	38920748754.3609	41356722287.0365	36594789566.0112	37941493513.8853	54713470010.1525	38490070204.563	-0.50741	1.55244932353726e-08	3.45406201870614e-07	30.2283017698123	down	NEG_M279T303_2	279.039	303.182								NEG	52947697258.3961	53011156338.8747	57519491942.9377	54535220792.0288	53971703758.7034	56295549969.9742	37968424004.7685	38158243101.3157	38920748754.3609	41356722287.0365	36594789566.0112	37941493513.8853	4.68862e+10	46487123919.4096	46883779333.8177
POS_M298T243	20895629402.0349	17264694191.5698	17264479792.938	15570617086.7567	16525381540.1478	16038241959.8582	6711716342.88648	6271387896.36767	5322631508.16542	4582569236.79941	7265276707.33281	6583604135.80884	17259840662.2176	6122864304.56011	-1.49514	1.68782237805023e-07	2.37271496544827e-06	24.8909465123387	down	POS_M298T243	298.097	242.693	S-methyl-5'-thioadenosine	[M+H]+	HMDB0001173	C00170	Nucleosides, nucleotides, and analogues	5'-deoxyribonucleosides	5'-deoxy-5'-thionucleosides	POS	20895629402.0349	17264694191.5698	17264479792.938	15570617086.7567	16525381540.1478	16038241959.8582	6711716342.88648	6271387896.36767	5322631508.16542	4582569236.79941	7265276707.33281	6583604135.80884	6618082398.28674	6652632304.6835	6065659605.18297
NEG_M293T30_2	29716580265.2718	29139292432.2211	30377118283.7977	28612346071.0124	29510168344.8903	29247802716.1571	37611398730.8692	3.69669e+10	37638317704.6265	37117947122.2441	37414403495.6094	36564955905.2786	29433884685.5584	37218994259.7546	0.338561109278398	1.49004389779433e-10	9.2497794360306e-09	21.0715064853382	up	NEG_M293T30_2	293.179	30.0218	Cinchonine	[M-H]-	HMDB0030282	C06528				NEG	29716580265.2718	29139292432.2211	30377118283.7977	28612346071.0124	29510168344.8903	29247802716.1571	37611398730.8692	3.69669e+10	37638317704.6265	37117947122.2441	37414403495.6094	36564955905.2786	34758760986.6415	34433726017.3354	34434763343.4213
NEG_M89T364_2	8160043382.00976	9603789063.79128	8319120433.56878	8141324839.84259	8019288619.11862	7714148782.0476	1108882889.44411	2096929161.41952	1893760529.57194	1217002923.84285	1452819098.3507	1868674331.67019	8326285853.39644	1606344822.38322	-2.37389	1.14257867199284e-09	4.53922120108893e-08	19.5285938911698	down	NEG_M89T364_2	89.0235	364.2	Dl-lactate	[M-H]-		C01432	Organic acids and derivatives	Hydroxy acids and derivatives	Alpha hydroxy acids and derivatives	NEG	8160043382.00976	9603789063.79128	8319120433.56878	8141324839.84259	8019288619.11862	7714148782.0476	1108882889.44411	2096929161.41952	1893760529.57194	1217002923.84285	1452819098.3507	1868674331.67019	6955842777.44791	6412765975.38461	6405521179.22812
NEG_M350T446_3	530323225.444231	556470328.781653	475020884.832506	546612149.646907	533646621.896647	544134735.498903	6529416428.08436	6716134909.88989	8255126823.1904	6529544383.52308	6654352118.44366	6672435174.75161	531034657.683474	6892834972.9805	3.69821954907405	5.06116995958139e-10	2.40397904640783e-08	19.0311643380108	up	NEG_M350T446_3	350.11	445.755								NEG	530323225.444231	556470328.781653	475020884.832506	546612149.646907	533646621.896647	544134735.498903	6529416428.08436	6716134909.88989	8255126823.1904	6529544383.52308	6654352118.44366	6672435174.75161	4063551260.9111	4283326623.38638	4062530872.97864
NEG_M304T322	5746111055.37945	5648575087.56235	6337021804.49577	6148646579.19326	6260026066.27154	6261744805.60723	223333447.361563	265360208.970845	298082874.912246	357781981.290085	322585665.124824	299218278.499775	6067020899.7516	294393742.693223	-4.36517	4.14647358369594e-13	1.03990240300227e-10	18.1832189652474	down	NEG_M304T322	304.103	321.507								NEG	5746111055.37945	5648575087.56235	6337021804.49577	6148646579.19326	6260026066.27154	6261744805.60723	223333447.361563	265360208.970845	298082874.912246	357781981.290085	322585665.124824	299218278.499775	45486438.0277927	45316643.3181223	44037054.2294266
NEG_M340T317	88584657.2660213	59163154.9569951	66063133.8033098	91991675.1030238	184649753.58101	271163574.381425	5197160037.90425	4754619771.11109	4950063504.56332	7579681604.49389	5158540869.79147	7045145781.78301	126935991.515298	5780868594.94117	5.50911318378772	4.61095623462829e-07	5.38959235642663e-06	17.6783243505437	up	NEG_M340T317	340.081	317.075								NEG	88584657.2660213	59163154.9569951	66063133.8033098	91991675.1030238	184649753.58101	271163574.381425	5197160037.90425	4754619771.11109	4950063504.56332	7579681604.49389	5158540869.79147	7045145781.78301	1806908471.07288	1820637013.44926	2073086235.4907
POS_M74T220_4	13477015870.5318	12627376925.8682	12336469036.1425	11502634597.428	11199437545.076	10079064362.3048	7150681410.21079	6234698272.63609	6229276238.72321	6590330707.00014	6052145737.91763	6342502408.91928	11870333056.2252	6433272462.56786	-0.883736	9.55213607322394e-07	9.9155600582615e-06	17.2925318896574	down	POS_M74T220_4	74.0605	220.048								POS	13477015870.5318	12627376925.8682	12336469036.1425	11502634597.428	11199437545.076	10079064362.3048	7150681410.21079	6234698272.63609	6229276238.72321	6590330707.00014	6052145737.91763	6342502408.91928	8000139588.11496	7602109125.00221	7592167538.4558
NEG_M190T338_2	1455791284.33985	1460485432.2374	1373536735.75506	1414203878.61124	1395518102.4361	1429551683.75348	6362903348.28261	6080182852.53228	6192142114.31741	6337656662.9007	6518697192.78858	6242564850.86952	1421514519.52219	6289024503.61518	2.14540742174771	3.56691582187491e-15	3.35659774955431e-12	16.7065782713806	up	NEG_M190T338_2	190.054	338.035	N-acetyl-l-methionine	[M-H]-	HMDB0011745	C02712	Organic acids and derivatives	Carboxylic acids and derivatives	Amino acids, peptides, and analogues	NEG	1455791284.33985	1460485432.2374	1373536735.75506	1414203878.61124	1395518102.4361	1429551683.75348	6362903348.28261	6080182852.53228	6192142114.31741	6337656662.9007	6518697192.78858	6242564850.86952	3551496765.43735	3489454805.4173	3550678051.60219
NEG_M206T442_4	153343991.451136	149449367.703811	145604880.719454	164303787.562331	154364876.218682	157691851.535687	4703270572.61177	4866173940.11089	4639348205.29858	4988423411.99009	5018104375.66692	4796846829.74979	154126459.198517	4835361222.57134	4.97143721076007	4.05725580267213e-15	3.5330808932769e-12	16.383228663273	up	NEG_M206T442_4	206.049	442.03								NEG	153343991.451136	149449367.703811	145604880.719454	164303787.562331	154364876.218682	157691851.535687	4703270572.61177	4866173940.11089	4639348205.29858	4988423411.99009	5018104375.66692	4796846829.74979	2756048483.02641	2761695054.19874	2761689301.40881
NEG_M164T398_4	10499271652.8745	10714593026.5944	10893125925.1412	10552651206.5279	10639263284.7148	10602132310.0466	5760668242.12022	5812811775.53713	5753541230.56902	6463608161.63132	5838028804.53517	6171572945.1312	10650172900.9832	5966705193.25401	-0.83587	6.96488375376864e-12	9.21274855683093e-10	16.365114966539	down	NEG_M164T398_4	164.071	398.014	N-acetyl-l-phenylalanine	[M-H-C2H2O]-	HMDB0000512	C03519	Organic acids and derivatives	Carboxylic acids and derivatives	Amino acids, peptides, and analogues	NEG	10499271652.8745	10714593026.5944	10893125925.1412	10552651206.5279	10639263284.7148	10602132310.0466	5760668242.12022	5812811775.53713	5753541230.56902	6463608161.63132	5838028804.53517	6171572945.1312	8507766381.39213	8509572710.45643	8613140281.24359
NEG_M88T489_7	11751644215.9385	11627237102.5116	11335885318.5377	11852766785.8469	11492878993.2906	10997551461.5355	6928821340.08985	6955921087.52934	7087633136.50511	7049284437.29828	7031996057.05586	6793358001.69166	11509660646.2768	6974502343.36168	-0.722683	1.21146837714941e-11	1.40660452426877e-09	16.1050592301944	down	NEG_M88T489_7	88.0395	488.87	Sarcosine	[M-H]-	HMDB0000271	C00213	Organic acids and derivatives	Carboxylic acids and derivatives	Amino acids, peptides, and analogues	NEG	11751644215.9385	11627237102.5116	11335885318.5377	11852766785.8469	11492878993.2906	10997551461.5355	6928821340.08985	6955921087.52934	7087633136.50511	7049284437.29828	7031996057.05586	6793358001.69166	9905196406.14852	9780158939.51535	9780244530.88981
NEG_M129T221_3	13946224905.9719	11742010519.7418	10825647624.5955	11508080385.9053	15278931999.7688	11447204739.5336	8403314124.46636	9388405960.06827	9463451113.0965	7553758914.59489	6481627621.45357	6514292898.54228	12458016695.9195	7967475105.37031	-0.64488	0.000538428377985769	0.00205043625139406	14.7658163516076	down	NEG_M129T221_3	129.055	220.988								NEG	13946224905.9719	11742010519.7418	10825647624.5955	11508080385.9053	15278931999.7688	11447204739.5336	8403314124.46636	9388405960.06827	9463451113.0965	7553758914.59489	6481627621.45357	6514292898.54228	11444520690.3046	11335529386.0579	11447821058.8335
NEG_M678T566	562803503.95981	512458046.26931	472275072.21799	479702012.187553	491453420.343942	499322816.820159	4483634156.81841	4205205612.37846	4350133269.40678	3799329046.23825	4618605163.2728	4060169305.22281	503002478.633127	4252846092.22292	3.07979123140422	3.12849003092186e-11	2.79416051223274e-09	14.6339175384965	up	NEG_M678T566	678.097	566.297								NEG	562803503.95981	512458046.26931	472275072.21799	479702012.187553	491453420.343942	499322816.820159	4483634156.81841	4205205612.37846	4350133269.40678	3799329046.23825	4618605163.2728	4060169305.22281	2088451331.03814	2100013432.24749	2037721018.47454
NEG_M131T264_2	6179847784.39764	10957040763.6168	7986072659.76523	13539636028.0361	13507440011.6238	9677004081.80537	4491731868.57721	6743192367.84247	4816427241.25301	6347460945.14491	6515297465.64721	4194855382.65328	10307840221.5408	5518160878.51968	-0.901483	0.00414339100274762	0.0121393611724425	14.5248058458611	down	NEG_M131T264_2	131.071	263.883	6-hydroxyhexanoate	[M-H]-	HMDB0012843	C06103	Organic acids and derivatives	Hydroxy acids and derivatives	Medium-chain hydroxy acids and derivatives	NEG	6179847784.39764	10957040763.6168	7986072659.76523	13539636028.0361	13507440011.6238	9677004081.80537	4491731868.57721	6743192367.84247	4816427241.25301	6347460945.14491	6515297465.64721	4194855382.65328	8096788793.73867	8110521510.05872	8459673294.29105
NEG_M267T362_2	9028561432.35385	9484199902.84046	8.72056e+09	9298835438.00583	9277098171.97112	9269380974.14101	5780340019.30161	5471934157.00104	5971768069.44805	5993747675.24838	5762856936.2111	5593625375.77286	9179773130.51488	5762378705.49717	-0.671794	2.57411836254575e-10	1.42321052111899e-08	13.9536460925432	down	NEG_M267T362_2	267.074	362.405	Inosine	[M-H]-	HMDB0000195	C00294	Nucleosides, nucleotides, and analogues	Purine nucleosides		NEG	9028561432.35385	9484199902.84046	8.72056e+09	9298835438.00583	9277098171.97112	9269380974.14101	5780340019.30161	5471934157.00104	5971768069.44805	5993747675.24838	5762856936.2111	5593625375.77286	7407123330.45232	7407882275.7512	7265265750.72414
NEG_M290T474_3	1036810505.74376	1102059782.42757	1029398227.97343	1140458205.57503	910873492.753495	1096090700.47767	4458000842.0865	4413319860.03439	4656957554.44789	4321525194.57846	4340119485.76666	4443087150.92612	1052615152.49183	4.43884e+09	2.07620301885919	6.44576985284876e-14	2.37727575431713e-11	13.9332476767332	up	NEG_M290T474_3	290.088	473.504								NEG	1036810505.74376	1102059782.42757	1029398227.97343	1140458205.57503	910873492.753495	1096090700.47767	4458000842.0865	4413319860.03439	4656957554.44789	4321525194.57846	4340119485.76666	4443087150.92612	2867424282.75215	2854755946.50817	2867424017.19189
NEG_M243T303_2	11866317167.2225	11915851039.0599	12738251072.0265	12191451831.8222	10479278911.9932	12358351630.9455	8213303928.28118	8377960627.64588	8527729214.0605	8942194552.88925	8047909511.63942	8257223562.00465	11924916942.1783	8394386899.42015	-0.506482	1.17841364654488e-06	1.1802584474612e-05	13.9075189992931	down	NEG_M243T303_2	243.062	303.124	Uridine	[M-H]-	HMDB0000296	C00299	Nucleosides, nucleotides, and analogues	Pyrimidine nucleosides		NEG	11866317167.2225	11915851039.0599	12738251072.0265	12191451831.8222	10479278911.9932	12358351630.9455	8213303928.28118	8377960627.64588	8527729214.0605	8942194552.88925	8047909511.63942	8257223562.00465	10222296694.2473	10208368031.1113	10231105380.5291
NEG_M308T509_3	3734636687.33787	3750579616.26039	3654202812.84907	3863726259.77958	3594603239.95782	3771742041.09242	6892069050.07118	6661425844.48773	7521862487.99682	6993851252.0295	7159881608.67782	6686484097.81587	3728248442.87953	6985929056.84649	0.905953990569996	4.0119434926547e-10	2.00590775998776e-08	13.6175847566054	up	NEG_M308T509_3	308.099	508.93	N-acetylneuraminate	[M-H]-	HMDB0000230	C00270	Organic oxygen compounds	Organooxygen compounds	Carbohydrates and carbohydrate conjugates	NEG	3734636687.33787	3750579616.26039	3654202812.84907	3863726259.77958	3594603239.95782	3771742041.09242	6892069050.07118	6661425844.48773	7521862487.99682	6993851252.0295	7159881608.67782	6686484097.81587	5334168066.30437	5334316261.6234	5297216454.7874
NEG_M322T587_3	4414777818.30277	4291778688.6882	4194358537.2806	4497369143.05087	4180753087.94041	4191575511.85402	7587690641.93416	7424270410.9555	7718711852.52761	7368389868.20276	7569533743.98271	7181674532.73836	4295102131.18614	7475045175.05685	0.799389861262218	1.32453169099328e-11	1.46723476964482e-09	13.4792326574072	up	NEG_M322T587_3	322.045	586.666	Cytidine 5'-monophosphate	[M-H]-	HMDB0000095	C00055	Nucleosides, nucleotides, and analogues	Pyrimidine nucleotides	Pyrimidine ribonucleotides	NEG	4414777818.30277	4291778688.6882	4194358537.2806	4497369143.05087	4180753087.94041	4191575511.85402	7587690641.93416	7424270410.9555	7718711852.52761	7368389868.20276	7569533743.98271	7181674532.73836	5746843702.87668	5675313723.02756	5746485876.08622
NEG_M130T406_2	10056328562.9036	10282162746.0081	10240084897.4612	9954492120.52234	7776747842.99897	9995452066.61051	6583599453.38909	6807528730.70392	7223525276.6156	6566153020.45703	6561227095.06285	6426841804.69297	9717544706.08412	6694812563.48691	-0.537548	2.33882364480165e-05	0.000141216838291385	12.607529035057	down	NEG_M130T406_2	130.087	406.312	DL-leucine	[M-H]-	HMDB0062203	C16439	Organic acids and derivatives	Carboxylic acids and derivatives	Amino acids, peptides, and analogues	NEG	10056328562.9036	10282162746.0081	10240084897.4612	9954492120.52234	7776747842.99897	9995452066.61051	6583599453.38909	6807528730.70392	7223525276.6156	6566153020.45703	6561227095.06285	6426841804.69297	8107945068.89362	8112950180.95531	8577282689.32101
NEG_M322T454_3	213907183.806376	167276560.930572	157458834.523928	159152312.404956	153397674.425082	167782696.265145	3127531716.9866	2749008049.87531	2800149336.23814	2839916532.57778	2755928717.30354	2962155269.49775	169829210.392677	2872448270.41319	4.08012438485174	7.91508414144679e-13	1.69952036130285e-10	12.4378690926514	up	NEG_M322T454_3	322.115	454.32								NEG	213907183.806376	167276560.930572	157458834.523928	159152312.404956	153397674.425082	167782696.265145	3127531716.9866	2749008049.87531	2800149336.23814	2839916532.57778	2755928717.30354	2962155269.49775	1510040063.2312	1535802174.09885	1535910510.54574
NEG_M159T462_3	5274506846.23847	5022846083.09717	4921910810.66634	4791366322.58151	4809355966.03451	5428164560.98219	2423200092.58547	2313240715.23208	2314505749.30235	2347077448.2922	2160250657.35878	2380412462.59297	5041358431.60003	2323114520.89398	-1.11775	3.17762434738865e-10	1.66302747356072e-08	12.4307090579917	down	NEG_M159T462_3	159.077	462.402	Ala-Ala	[M-H]-	HMDB0000303	C00398	Organoheterocyclic compounds	Indoles and derivatives	Tryptamines and derivatives	NEG	5274506846.23847	5022846083.09717	4921910810.66634	4791366322.58151	4809355966.03451	5428164560.98219	2423200092.58547	2313240715.23208	2314505749.30235	2347077448.2922	2160250657.35878	2380412462.59297	3952668328.5957	3953081324.15797	3995046777.8863
NEG_M196T36	1208366636.83124	1260341917.06016	1258783147.63986	1278259781.9395	1.27361e+09	1260304993.58478	3802669893.27839	3801587137.31103	3898908437.03964	3855434537.53514	3641791317.2312	3911093183.91665	1256610650.18276	3818580751.05201	1.60349881997745	2.91371384993765e-14	1.40526177664147e-11	12.1189740089109	up	NEG_M196T36	196.01	35.9935								NEG	1208366636.83124	1260341917.06016	1258783147.63986	1278259781.9395	1.27361e+09	1260304993.58478	3802669893.27839	3801587137.31103	3898908437.03964	3855434537.53514	3641791317.2312	3911093183.91665	2618260877.53184	2597046938.18615	2596942227.3013
NEG_M221T586_3	7264063731.94802	7251980443.28756	7324847390.99036	7857390822.39866	7103008282.25018	7176706192.39997	4644133677.19249	4682428606.44163	4805529473.18599	4613418916.75628	5283621477.94748	4663001998.14474	7329666143.87913	4782022358.2781	-0.616127	1.15024808702515e-08	2.72349903928635e-07	11.9931087462272	down	NEG_M221T586_3	221.06	585.889	Dl-cystathionine	[M-H]-	HMDB0000455	C00542	Organic acids and derivatives	Carboxylic acids and derivatives	Amino acids, peptides, and analogues	NEG	7264063731.94802	7251980443.28756	7324847390.99036	7857390822.39866	7103008282.25018	7176706192.39997	4644133677.19249	4682428606.44163	4805529473.18599	4613418916.75628	5283621477.94748	4663001998.14474	6110480603.76799	6110453134.59088	6130858823.29407
POS_M166T396	5510531908.10496	5140220757.08804	4535208068.72767	4391868055.18522	4553789960.21034	4165293352.6351	2293976138.74675	2030707691.41852	1827522112.45532	2126793704.7219	2008358701.24881	2467352612.00615	4716152016.99189	2125785160.09958	-1.14961	4.53436335306883e-07	5.31393483197588e-06	11.9709223869191	down	POS_M166T396	166.086	396.251	Phenylalanine	[M+H]+	HMDB0000159	C00079	Organic acids and derivatives	Carboxylic acids and derivatives	Amino acids, peptides, and analogues	POS	5510531908.10496	5140220757.08804	4535208068.72767	4391868055.18522	4553789960.21034	4165293352.6351	2293976138.74675	2030707691.41852	1827522112.45532	2126793704.7219	2008358701.24881	2467352612.00615	3249005474.90367	3169706684.99367	3056156731.6279
NEG_M311T37_2	5685237147.66087	6013355858.7322	5987947560.64294	5843904562.05666	5.85049e+09	5838376672.82723	8421145467.76062	7941620569.66466	8499541532.98795	8227187528.70737	8109341527.05339	8563345170.19156	5869885141.62582	8293696966.06092	0.498683061392769	8.46044120263258e-10	3.54107304754778e-08	11.7368254360572	up	NEG_M311T37_2	311.169	37.0931	Thymol-beta-d-glucoside	[M-H]-			Lipids and lipid-like molecules	Prenol lipids	Terpene glycosides	NEG	5685237147.66087	6013355858.7322	5987947560.64294	5843904562.05666	5.85049e+09	5838376672.82723	8421145467.76062	7941620569.66466	8499541532.98795	8227187528.70737	8109341527.05339	8563345170.19156	7026152234.47903	6998183775.49233	7026235631.62379
NEG_M332T374	117241817.414253	115589128.740558	119303760.614841	117926267.302362	128858660.832753	117605981.15088	1796536382.67534	3247175853.80207	3148612036.90162	1960040036.59631	2855392491.63073	2410343358.69882	119420936.009274	2569683360.05082	4.4274629128042	1.89054846137117e-06	1.74365412519932e-05	11.583347991868	up	NEG_M332T374	332.099	373.743								NEG	117241817.414253	115589128.740558	119303760.614841	117926267.302362	128858660.832753	117605981.15088	1796536382.67534	3247175853.80207	3148612036.90162	1960040036.59631	2855392491.63073	2410343358.69882	908760391.301641	908697543.123103	899319923.445172
POS_M136T243_2	2729849990.65514	3375443534.73444	3454563292.29932	3405503126.28371	3921635328.45857	3665240073.96059	916449123.073432	1453957083.27258	1046779194.25206	820936196.902953	1001079856.38163	1022938983.86562	3425372557.73196	1043690072.95805	-1.71457	1.51078829152077e-07	2.16758362246611e-06	11.5247496765616	down	POS_M136T243_2	136.062	242.658								POS	2729849990.65514	3375443534.73444	3454563292.29932	3405503126.28371	3921635328.45857	3665240073.96059	916449123.073432	1453957083.27258	1046779194.25206	820936196.902953	1001079856.38163	1022938983.86562	3137327334.25026	3165917834.60243	2419426206.89287
POS_M74T208	4050673958.88832	3537470202.75289	3284900363.38635	3274431715.49716	3175288189.34058	3005249477.04888	1294522368.82618	1072215125.18043	1174364664.6595	1098732744.25002	1167568817.44592	1138648083.60865	3388002317.81903	1157675300.66178	-1.5492	4.75031039476977e-08	8.47566764744665e-07	11.182041473098	down	POS_M74T208	74.0606	207.765								POS	4050673958.88832	3537470202.75289	3284900363.38635	3274431715.49716	3175288189.34058	3005249477.04888	1294522368.82618	1072215125.18043	1174364664.6595	1098732744.25002	1167568817.44592	1138648083.60865	1831324158.2882	1836936186.3006	1721806567.11787
NEG_M325T36_1	5791696037.7601	6.29231e+09	6268560705.1206	6162424040.06205	6069211039.97063	6003090056.76952	8311765536.25803	7946690821.80811	8371833727.24542	8266710879.78818	8134809194.73926	8338176990.44172	6097882002.49148	8228331191.71345	0.432291630106789	1.23003118597043e-09	4.79605070261031e-08	10.9959880301969	up	NEG_M325T36_1	325.184	36.4188	Hydroquinidine	[M-H]-		C10696				NEG	5791696037.7601	6.29231e+09	6268560705.1206	6162424040.06205	6069211039.97063	6003090056.76952	8311765536.25803	7946690821.80811	8371833727.24542	8266710879.78818	8134809194.73926	8338176990.44172	7288424385.59276	7288754235.3402	7242499842.08647
POS_M208T444_2	210578779.420655	189084052.689189	176417527.716877	171061794.334078	163575627.279808	150053849.601874	2233070998.81359	2246261638.9579	2260281926.20707	2273118917.44518	2266357385.23456	2349395069.30884	176795271.840414	2271414322.66119	3.68343929086851	8.11741820824628e-17	4.24121572350521e-13	10.9631518771134	up	POS_M208T444_2	208.064	444.131								POS	210578779.420655	189084052.689189	176417527.716877	171061794.334078	163575627.279808	150053849.601874	2233070998.81359	2246261638.9579	2260281926.20707	2273118917.44518	2266357385.23456	2349395069.30884	2286190397.35783	2268403916.81117	2127335810.43029
NEG_M290T487	766966421.149961	878556985.429439	751085804.558891	924349228.083388	910512703.695823	906465694.959267	2725350667.07381	2940650452.49638	2992476829.7502	3002580859.56365	3003370393.05056	3006875322.08674	856322806.312795	2945217420.67022	1.7821474858822	3.80773305608836e-12	5.88022776233074e-10	10.9306522441904	up	NEG_M290T487	290.089	486.595								NEG	766966421.149961	878556985.429439	751085804.558891	924349228.083388	910512703.695823	906465694.959267	2725350667.07381	2940650452.49638	2992476829.7502	3002580859.56365	3003370393.05056	3006875322.08674	1725904703.97956	1723571564.05351	1763968503.68854
POS_M136T306_2	17602511504.3638	17607746605.3372	12663643979.957	16335236586.1019	13641366904.5873	16181236599.6695	12533421134.9112	13455366840.3322	13716569247.1276	12576168263.4268	12586117535.6404	11740543166.5278	15671957030.0028	12768031031.3277	-0.295649	0.00866907622344984	0.0229940663786216	10.9217514447793	down	POS_M136T306_2	136.062	305.986								POS	17602511504.3638	17607746605.3372	12663643979.957	16335236586.1019	13641366904.5873	16181236599.6695	12533421134.9112	13455366840.3322	13716569247.1276	12576168263.4268	12586117535.6404	11740543166.5278	12762141081.0079	12793285368.4093	12089484959.8394
NEG_M298T266_2	1575882497.90485	1617128644.53621	1427061641.56582	1527335778.2869	1440596383.02888	1480121483.07244	3927829673.80336	1929873549.85617	4002195870.40744	3805117634.42267	4130143212.66278	8048077121.11265	1511354404.73252	4307206177.04418	1.51091037941431	0.00668472779889079	0.0183646947478247	10.8542391225528	up	NEG_M298T266_2	298.07	265.722								NEG	1575882497.90485	1617128644.53621	1427061641.56582	1527335778.2869	1440596383.02888	1480121483.07244	3927829673.80336	1929873549.85617	4002195870.40744	3805117634.42267	4130143212.66278	8048077121.11265	4591132212.15674	4011413005.11754	4600288477.57382
NEG_M265T54	6074300268.47556	7119806358.42686	933293047.702819	6746134872.23965	7035016233.24398	6932999743.13656	1898724076.12746	1359210710.76855	3905997462.49779	5547924452.9636	1548714483.06192	1579047345.07678	5806925087.20424	2639936421.74935	-1.13727	0.0255149916001475	0.0578316442537072	10.8020335203808	down	NEG_M265T54	265.148	54.121								NEG	6074300268.47556	7119806358.42686	933293047.702819	6746134872.23965	7035016233.24398	6932999743.13656	1898724076.12746	1359210710.76855	3905997462.49779	5547924452.9636	1548714483.06192	1579047345.07678	1525520632.53276	1397364503.07131	1442319553.89263
NEG_M165T249	2578115183.80206	3473583034.62277	3494429154.96286	2693463176.93322	3005460145.07017	2471652405.7104	817703154.189746	867154812.202281	894825505.906476	1063339247.73563	8.1357e+08	864014695.283166	2952783850.18358	886767942.494817	-1.73545	6.32107964506984e-07	7.01449648825821e-06	10.6783167213663	down	NEG_M165T249	165.055	249.028	Phenyllactic acid	[M-H]-	HMDB0000779	C01479	Phenylpropanoids and polyketides	Phenylpropanoic acids		NEG	2578115183.80206	3473583034.62277	3494429154.96286	2693463176.93322	3005460145.07017	2471652405.7104	817703154.189746	867154812.202281	894825505.906476	1063339247.73563	8.1357e+08	864014695.283166	1684746795.56995	1684903101.03125	1656233077.75464
NEG_M134T239	5147407695.84382	2749763908.0426	4964838350.87266	5047796787.84768	5057483678.91072	1841760019.3464	928640181.981127	2220611966.06014	2896096045.68029	1211639776.72819	1031881800.45944	1209471246.96157	4134841740.14398	1583056836.31179	-1.38512	0.00363792704891733	0.0108079392585775	10.6049118237321	down	NEG_M134T239	134.047	239.437	2'-o-methyladenosine	[M-H-C6H10O4]-	HMDB0004326	C04779	Nucleosides, nucleotides, and analogues	Purine nucleosides		NEG	5147407695.84382	2749763908.0426	4964838350.87266	5047796787.84768	5057483678.91072	1841760019.3464	928640181.981127	2220611966.06014	2896096045.68029	1211639776.72819	1031881800.45944	1209471246.96157	3051269267.84051	2913659160.65153	2901125601.80217
NEG_M325T417_1	2142350067.22075	2769850969.34123	2346440118.08385	2292740739.49377	2136255788.14536	2299642488.5326	6141714161.05504	6229266147.29991	6203996983.46533	2955385243.41223	3142532433.49351	4309967101.86028	2331213361.80293	4830477011.76438	1.05108461125002	0.00307437218058247	0.00934534020062833	10.557767503088	up	NEG_M325T417_1	325.089	416.625								NEG	2142350067.22075	2769850969.34123	2346440118.08385	2292740739.49377	2136255788.14536	2299642488.5326	6141714161.05504	6229266147.29991	6203996983.46533	2955385243.41223	3142532433.49351	4309967101.86028	3867519225.30902	4253910826.30769	4247653674.96671
NEG_M298T378_2	299133038.238144	282768586.840584	285755485.831762	310109866.79501	290698253.523618	293265028.364702	2191410770.43114	2196275206.46983	2.25274e+09	2288483473.50164	2315613883.8382	2128194299.92708	293621709.932303	2228786375.53315	2.92422779608775	1.26159234727171e-14	8.23951218637931e-12	10.5330157845539	up	NEG_M298T378_2	298.141	377.954								NEG	299133038.238144	282768586.840584	285755485.831762	310109866.79501	290698253.523618	293265028.364702	2191410770.43114	2196275206.46983	2.25274e+09	2288483473.50164	2315613883.8382	2128194299.92708	1069224436.51008	1080827181.11867	1080861617.70532
NEG_M298T281_1	890623618.102897	844363180.382602	738205031.727021	809026897.083133	987171698.812436	843403331.940424	2600074487.84723	3644261877.1564	3469864494.03306	2407349395.22251	2622115855.42661	2455179449.98275	852132293.008085	2866474259.94476	1.75012799367911	4.28301037568609e-06	3.40655094430194e-05	10.451149934314	up	NEG_M298T281_1	298.07	281.491	Pectolinarigenin	[M-H-CH3]-	HMDB0128589	C17784	Phenylpropanoids and polyketides	Flavonoids	O-methylated flavonoids	NEG	890623618.102897	844363180.382602	738205031.727021	809026897.083133	987171698.812436	843403331.940424	2600074487.84723	3644261877.1564	3469864494.03306	2407349395.22251	2622115855.42661	2455179449.98275	1577446772.7188	1589805749.06802	1577458194.43987
POS_M137T312_4	17825284801.0409	16938504796.3694	14743219390.6956	15358234829.7967	16434756357.5372	15733303183.2825	14617788534.5351	13352723543.0531	12870414533.0845	14952805091.7132	13799619925.6087	13769918985.5906	16172217226.4537	13893878435.5975	-0.219068	0.00216905947140475	0.0068956338473854	10.187919992548	down	POS_M137T312_4	137.046	311.588	Hypoxanthine	[M+H]+	HMDB0000157	C00262	Organoheterocyclic compounds	Imidazopyrimidines	Purines and purine derivatives	POS	17825284801.0409	16938504796.3694	14743219390.6956	15358234829.7967	16434756357.5372	15733303183.2825	14617788534.5351	13352723543.0531	12870414533.0845	14952805091.7132	13799619925.6087	13769918985.5906	15689936851.9464	15211828349.4198	15208326313.335
NEG_M340T344_1	178484849.545662	169437416.43668	161189179.355969	170343807.731751	66407528.8185751	169073639.189634	2230230714.32817	2729305936.05379	1582604978.53225	1095704239.88362	2267085286.30495	2727043772.59429	152489403.513045	2105329154.61618	3.78726490856877	2.46110550861885e-05	0.000147295144310218	10.1501620609146	up	NEG_M340T344_1	340.081	343.92								NEG	178484849.545662	169437416.43668	161189179.355969	170343807.731751	66407528.8185751	169073639.189634	2230230714.32817	2729305936.05379	1582604978.53225	1095704239.88362	2267085286.30495	2727043772.59429	547337517.453221	548577086.225948	711206908.923029
NEG_M340T297	98911224.2182516	95243201.8733473	112673084.251856	94636329.2598745	95860538.4937265	87941453.6624491	1845355468.91283	1446516662.70746	2069455306.55592	1802006430.41589	2033403221.92451	1846954910.27267	97544305.2932508	1840615333.46488	4.23798669228062	3.16503850409803e-09	1.01452752622668e-07	9.93839814024806	up	NEG_M340T297	340.081	296.746								NEG	98911224.2182516	95243201.8733473	112673084.251856	94636329.2598745	95860538.4937265	87941453.6624491	1845355468.91283	1446516662.70746	2069455306.55592	1802006430.41589	2033403221.92451	1846954910.27267	719589982.222077	705142490.535175	743870115.613161
NEG_M277T59	284432016.512123	315125679.958554	280522926.903974	259017185.679761	255332378.674738	280984138.544914	1876149363.8093	2069323653.71927	2026382301.49958	2019503407.47809	1972434718.84551	1970364344.19642	279235721.045677	1989026298.25803	2.83250693686323	4.08074746001687e-14	1.83690115873976e-11	9.90134485857897	up	NEG_M277T59	277.218	59.4236	Linolenic acid	[M-H]-	HMDB0001388	C06427	Lipids and lipid-like molecules	Fatty Acyls	Lineolic acids and derivatives	NEG	284432016.512123	315125679.958554	280522926.903974	259017185.679761	255332378.674738	280984138.544914	1876149363.8093	2069323653.71927	2026382301.49958	2019503407.47809	1972434718.84551	1970364344.19642	882551107.520916	894854631.34216	1278341362.96129
POS_M296T177	5363986822.39392	2996671912.41429	2405792906.28269	6050271015.75652	997254310.948829	2291296333.02446	529636100.722979	985220641.494255	501910593.120085	2155941400.25628	722723510.893659	429020410.204101	3350878883.47012	887408776.115227	-1.91687	0.0149444234433216	0.0366496699150972	9.83083206900904	down	POS_M296T177	296.135	176.815								POS	5363986822.39392	2996671912.41429	2405792906.28269	6050271015.75652	997254310.948829	2291296333.02446	529636100.722979	985220641.494255	501910593.120085	2155941400.25628	722723510.893659	429020410.204101	2024948693.93928	2483229722.74007	2507066422.19632
POS_M213T561	2217720782.99354	1969061889.71609	1824413994.90119	1757937316.46273	1622384063.93218	1377958917.44402	92483486.2391822	83938359.7597843	91998017.7670375	95565815.5770544	103431821.945194	88438010.076674	1794912827.57496	92642585.2274877	-4.27609	4.93670999492265e-08	8.71892516230029e-07	9.76946968099032	down	POS_M213T561	213.124	560.982	Pro-pro	[M+H]+			Organic acids and derivatives	Carboxylic acids and derivatives	Amino acids, peptides, and analogues	POS	2217720782.99354	1969061889.71609	1824413994.90119	1757937316.46273	1622384063.93218	1377958917.44402	92483486.2391822	83938359.7597843	91998017.7670375	95565815.5770544	103431821.945194	88438010.076674	1073913871.11863	1000004361.18865	997202164.362332
NEG_M342T315	37838955.073197	20259316.0101031	32303622.5894255	55272791.0780544	82220065.5893206	56971232.8665996	1549540788.60817	1504304549.53869	1500345599.62727	2281193000.98888	1570889314.90984	2133749751.16969	47477663.8677834	1756670500.80709	5.2094508506653	3.34837883417482e-07	4.15551575900817e-06	9.73090638426257	up	NEG_M342T315	342.078	315.031								NEG	37838955.073197	20259316.0101031	32303622.5894255	55272791.0780544	82220065.5893206	56971232.8665996	1549540788.60817	1504304549.53869	1500345599.62727	2281193000.98888	1570889314.90984	2133749751.16969	548816256.695317	553559994.50535	601221482.591433
NEG_M208T271	5316588531.86678	5232886537.24539	5151937238.53974	3471791845.47722	5134745017.80309	5185651962.8075	2556525733.57751	4229173944.78131	1916785485.28683	2147476179.58728	4.19018e+09	1967376029.20801	4915600188.95662	2834585892.44232	-0.79423	0.00286041591308214	0.00877237120516649	9.62525580104822	down	NEG_M208T271	208.048	271.461								NEG	5316588531.86678	5232886537.24539	5151937238.53974	3471791845.47722	5134745017.80309	5185651962.8075	2556525733.57751	4229173944.78131	1916785485.28683	2147476179.58728	4.19018e+09	1967376029.20801	4010096237.42057	4240409304.94724	4242332744.00152
NEG_M174T530_3	1937938898.32867	1869598145.50034	1950135803.47488	1946126960.37013	1824597879.43868	1852504438.50166	301481838.618682	295764426.582679	311684544.762441	292805299.044903	287289231.153837	306647433.401315	1896817020.93573	299278795.593976	-2.66402	7.76193955433049e-15	5.93485470948064e-12	9.57073779207662	down	NEG_M174T530_3	174.088	530.163	L-citrulline	[M-H]-	HMDB0000904	C00327	Organic acids and derivatives	Carboxylic acids and derivatives	Amino acids, peptides, and analogues	NEG	1937938898.32867	1869598145.50034	1950135803.47488	1946126960.37013	1824597879.43868	1852504438.50166	301481838.618682	295764426.582679	311684544.762441	292805299.044903	287289231.153837	306647433.401315	1236194432.99978	1241694018.03157	1241764140.47065
NEG_M332T341	6729454.18878891	7287693.48381042	6659770.33941448	7774772.21720343	6661642.09525354	6889876.95747336	1616281056.96696	1719085960.63985	1720919873.82392	1632273944.32264	1642840777.4314	1333721597.82942	7000534.88032402	1610853868.50237	7.84614475167263	9.4129197434595e-11	6.55745824528248e-09	9.56351109767653	up	NEG_M332T341	332.077	340.726								NEG	6729454.18878891	7287693.48381042	6659770.33941448	7774772.21720343	6661642.09525354	6889876.95747336	1616281056.96696	1719085960.63985	1720919873.82392	1632273944.32264	1642840777.4314	1333721597.82942	975795787.880186	929784504.989143	930762376.592537
NEG_M298T571_3	3360250619.02252	3344148591.31025	3225399399.90709	3387021068.38777	3275351026.34234	2914601550.88197	4828259975.8065	4799192392.17229	5201912759.6693	4810145947.62439	4882824946.63244	4722316705.55748	3251128709.30866	4874108787.9104	0.584197779544522	1.53083406097813e-08	3.41809949982931e-07	9.56203	up	NEG_M298T571_3	298.07	570.569								NEG	3360250619.02252	3344148591.31025	3225399399.90709	3387021068.38777	3275351026.34234	2914601550.88197	4828259975.8065	4799192392.17229	5201912759.6693	4810145947.62439	4882824946.63244	4722316705.55748	4068460656.29026	4068456882.72818	4051680561.59456
NEG_M332T340_2	164263568.823404	161568195.842482	152742435.340604	172374131.919562	149069047.728334	142798575.074186	1687396412.69056	1683439082.14394	1729019865.56744	1663020011.05703	1625476996.85216	1553859837.70188	157135992.454762	1657035367.66883	3.39851881860997	4.37559906977945e-14	1.90514798942383e-11	9.27200135538473	up	NEG_M332T340_2	332.099	339.71								NEG	164263568.823404	161568195.842482	152742435.340604	172374131.919562	149069047.728334	142798575.074186	1687396412.69056	1683439082.14394	1729019865.56744	1663020011.05703	1625476996.85216	1553859837.70188	973340235.341293	944323738.95436	946734111.552233
POS_M230T470_2	2432889497.33208	2097608023.48486	2000966636.66829	1827489663.19382	1828648547.42193	1695967791.05303	545324216.274143	460434308.051822	559797498.251467	498657261.777289	481556511.861754	442263382.707773	1980595026.52567	498005529.820708	-1.9917	8.99556563206352e-08	1.41142135635415e-06	9.09990590110571	down	POS_M230T470_2	230.096	470.487	Benz[c]acridine	[M+H]+	HMDB0014979	C19338	Organoheterocyclic compounds	Quinolines and derivatives	Benzoquinolines	POS	2432889497.33208	2097608023.48486	2000966636.66829	1827489663.19382	1828648547.42193	1695967791.05303	545324216.274143	460434308.051822	559797498.251467	498657261.777289	481556511.861754	442263382.707773	752864791.117019	712568254.133874	705710391.198555
NEG_M130T419_2	5809197495.11529	6761953403.10156	5379344617.37896	4479044917.34377	5217168317.13054	4689969322.24372	3299435117.14946	3481995680.37744	3792271546.4188	3701033621.9745	3764261686.65566	4035542491.9196	5389446345.38564	3679090024.08258	-0.550788	0.000676319213230381	0.00249141375035949	9.05273734658113	down	NEG_M130T419_2	130.087	418.512								NEG	5809197495.11529	6761953403.10156	5379344617.37896	4479044917.34377	5217168317.13054	4689969322.24372	3299435117.14946	3481995680.37744	3792271546.4188	3701033621.9745	3764261686.65566	4035542491.9196	4674958461.14336	4676271832.59263	4603555101.03781
NEG_M97T596_2	10185598701.1046	11273789362.5351	9126994802.17472	9984854633.62332	8666024264.33648	7060480802.63192	4904896646.7624	6980616506.3417	7915514095.71061	8585237920.05084	4740431868.21961	9284259793.84042	9382957094.40102	7068492805.15426	-0.40864	0.0392244419562402	0.0833885142334311	8.9273524094074	down	NEG_M97T596_2	96.9687	596.282	Phosphoric acid	[M-H]-	HMDB0000973	C00009	Homogeneous non-metal compounds	Non-metal oxoanionic compounds	Non-metal phosphates	NEG	10185598701.1046	11273789362.5351	9126994802.17472	9984854633.62332	8666024264.33648	7060480802.63192	4904896646.7624	6980616506.3417	7915514095.71061	8585237920.05084	4740431868.21961	9284259793.84042	7051525223.61673	6802842558.77868	6887554761.30205
POS_M156T94_1	4669546805.40391	4234183661.03559	3669821132.47888	3567742657.40512	3359025962.07468	3607766461.62155	2307061263.0675	2211590355.54926	2411548515.56007	2216121323.99206	2537836594.08298	2496118635.28583	3851347780.00329	2363379447.92295	-0.704512	3.42175777027026e-05	0.000194151464869144	8.81660665875326	down	POS_M156T94_1	156.138	94.4694								POS	4669546805.40391	4234183661.03559	3669821132.47888	3567742657.40512	3359025962.07468	3607766461.62155	2307061263.0675	2211590355.54926	2411548515.56007	2216121323.99206	2537836594.08298	2496118635.28583	2506508766.50857	2534074419.06472	2320116724.31282
NEG_M146T440_4	3385306640.74787	3683715632.68319	3370879970.38594	3451623321.38396	3630454571.44168	3488126423.40258	4983599512.71401	4850268070.54636	4892954461.76278	4851729520.47859	4779870378.8624	4832426328.17785	3501684426.6742	4.86514e+09	0.474432656341602	5.7591059254906e-10	2.66286447873458e-08	8.80150276910279	up	NEG_M146T440_4	146.045	440.433	N-acetyl-dl-serine	[M-H]-			Organic acids and derivatives	Carboxylic acids and derivatives	Amino acids, peptides, and analogues	NEG	3385306640.74787	3683715632.68319	3370879970.38594	3451623321.38396	3630454571.44168	3488126423.40258	4983599512.71401	4850268070.54636	4892954461.76278	4851729520.47859	4779870378.8624	4832426328.17785	4066633039.14262	3979688064.51233	4066227671.79683
NEG_M114T457_5	4284182847.20722	4307306169.98562	3689290830.50605	3468098623.43926	3412326016.98648	2996334400.62721	2037213485.46708	2394210346.90237	2415008014.65544	2136672146.62424	2292514922.7744	2101444269.56381	3692923148.12531	2229510530.99789	-0.728036	5.97929916088051e-05	0.000311370513944258	8.69858299335267	down	NEG_M114T457_5	114.055	456.815								NEG	4284182847.20722	4307306169.98562	3689290830.50605	3468098623.43926	3412326016.98648	2996334400.62721	2037213485.46708	2394210346.90237	2415008014.65544	2136672146.62424	2292514922.7744	2101444269.56381	2907435896.98887	2904366348.1511	2708735888.78963
NEG_M157T85	3435857232.01863	68918022.8945948	3095409348.5924	3166061689.54006	41292325.1041106	3261368279.39958	251808932.100584	295881699.067503	242579396.47019	109761813.201385	263456126.234349	232779410.85063	2178151149.59156	232711229.654107	-3.22649	0.0161471460415884	0.0391100437360079	8.6530279068552	down	NEG_M157T85	157.05	85.4891								NEG	3435857232.01863	68918022.8945948	3095409348.5924	3166061689.54006	41292325.1041106	3261368279.39958	251808932.100584	295881699.067503	242579396.47019	109761813.201385	263456126.234349	232779410.85063	73870949.2573061	97177792.5526124	79286354.9766237
NEG_M83T38_3	4953698665.23572	4988339397.44812	4987640786.02814	4793321869.64441	4927359315.64756	4852313057.70283	3539852071.70365	3664382805.50817	3636589264.76684	3636166499.91613	3558791537.23813	3640326186.22507	4917112181.95113	3612684727.55967	-0.44474	1.09852641545081e-11	1.31122817790673e-09	8.63141723443583	down	NEG_M83T38_3	82.9533	38.1214								NEG	4953698665.23572	4988339397.44812	4987640786.02814	4793321869.64441	4927359315.64756	4852313057.70283	3539852071.70365	3664382805.50817	3636589264.76684	3636166499.91613	3558791537.23813	3640326186.22507	4168092038.88675	4168182624.73964	4155959224.7634
NEG_M131T530_1	1680573116.40703	1536787567.23428	1328870612.9946	1624672479.90488	1487572514.2765	1426583208.94104	242392110.811018	236488890.94062	259981642.584919	254809152.493522	193762944.498285	217300145.358297	1514176583.29306	234122481.114443	-2.6932	3.77032193409217e-10	1.90331436895097e-08	8.53746042071976	down	NEG_M131T530_1	131.082	530.151	D-ornithine	[M-H]-	HMDB0003374	C00515	Organic acids and derivatives	Carboxylic acids and derivatives	Amino acids, peptides, and analogues	NEG	1680573116.40703	1536787567.23428	1328870612.9946	1624672479.90488	1487572514.2765	1426583208.94104	242392110.811018	236488890.94062	259981642.584919	254809152.493522	193762944.498285	217300145.358297	959941125.103549	960100200.859152	973032698.516832
NEG_M290T499	461953369.647753	453763688.788287	475641239.185182	474120562.72978	465283919.564854	456830434.727723	1849620585.23612	1759370972.05319	1648802524.42091	1627066855.07335	1736528709.2944	1747033442.96158	464598869.107263	1728070514.83993	1.89510454108347	3.74280335944963e-12	5.86665712576932e-10	8.49994123195561	up	NEG_M290T499	290.089	499.199								NEG	461953369.647753	453763688.788287	475641239.185182	474120562.72978	465283919.564854	456830434.727723	1849620585.23612	1759370972.05319	1648802524.42091	1627066855.07335	1736528709.2944	1747033442.96158	1013774931.0049	1024501947.19017	1048053345.55601
NEG_M281T36	1355721337.75744	1390035343.89553	1377499502.14414	1427482341.24709	1411593739.85028	1388274184.21771	2749314122.58682	2689154728.31214	2638555769.5619	2623538249.07417	2503356941.13539	2672301788.85611	1391767741.5187	2646036933.25442	0.926914724790196	7.3402482789639e-12	9.5878934707183e-10	8.46627411239864	up	NEG_M281T36	281.143	36.0133	Octyl gallate	[M-H]-	HMDB0033375		Benzenoids	Benzene and substituted derivatives	Benzoic acids and derivatives	NEG	1355721337.75744	1390035343.89553	1377499502.14414	1427482341.24709	1411593739.85028	1388274184.21771	2749314122.58682	2689154728.31214	2638555769.5619	2623538249.07417	2503356941.13539	2672301788.85611	1973445367.29387	1945261620.37381	1945044045.5453
POS_M144T444_2	126055258.608695	115755365.768936	112621191.348841	110023607.656765	103889477.880367	104729848.427398	1423448562.06365	1345615396.43736	1345645827.97499	1344141160.82482	1342753739.13457	1342731078.05855	1.12179e+08	1357389294.08232	3.59695839997731	6.07560859524988e-16	1.59576607026422e-12	8.45111996780749	up	POS_M144T444_2	144.066	444.131								POS	126055258.608695	115755365.768936	112621191.348841	110023607.656765	103889477.880367	104729848.427398	1423448562.06365	1345615396.43736	1345645827.97499	1344141160.82482	1342753739.13457	1342731078.05855	1265121010.05203	1218883270.10152	1209881345.77939
NEG_M262T494_2	724107128.38697	1045701730.53509	699174453.042585	699869762.887269	1074970462.90348	1031391491.51293	1997360918.38492	2005275974.62659	2006601272.5173	2044734113.39966	2073998874.83803	2869577680.46235	879202504.878054	2166258139.03814	1.30093776817827	1.1722793150739e-05	7.97348323893503e-05	8.29188776205237	up	NEG_M262T494_2	262.093	493.907								NEG	724107128.38697	1045701730.53509	699174453.042585	699869762.887269	1074970462.90348	1031391491.51293	1997360918.38492	2005275974.62659	2006601272.5173	2044734113.39966	2073998874.83803	2869577680.46235	1389464220.70206	1408745157.71314	1389435504.1211
NEG_M339T36	4128685100.76794	4193151416.53073	4511816867.63732	4436220579.86136	4273166642.87887	4203381687.75427	5661618155.6766	5258029926.63584	5596890702.26965	5675325841.85687	5411070867.07528	5438962611.62261	4291070382.57175	5506983017.52281	0.359924594990641	1.08688411319534e-07	1.6564282967701e-06	8.23557830869463	up	NEG_M339T36	339.2	35.9935	Gly-His-Lys	[M-H]-			Organic acids and derivatives	Carboxylic acids and derivatives	Amino acids, peptides, and analogues	NEG	4128685100.76794	4193151416.53073	4511816867.63732	4436220579.86136	4273166642.87887	4203381687.75427	5661618155.6766	5258029926.63584	5596890702.26965	5675325841.85687	5411070867.07528	5438962611.62261	5000898294.6463	5001201476.53135	4957872956.71242
POS_M336T141	2194556551.21568	2420949563.7183	2316307889.8266	982170440.637428	2113129585.72347	1433836533.21035	678387413.550464	433486942.796421	559923215.523682	592232212.991211	511161114.939296	737952808.126559	1910158427.38864	585523951.321272	-1.70589	0.000237660360580639	0.00101214707836468	8.11941916313643	down	POS_M336T141	336.166	140.85	Isopentenyladenosine	[M+H]+		C16427				POS	2194556551.21568	2420949563.7183	2316307889.8266	982170440.637428	2113129585.72347	1433836533.21035	678387413.550464	433486942.796421	559923215.523682	592232212.991211	511161114.939296	737952808.126559	921467236.055285	926725676.566791	879336277.068053
NEG_M295T41	1068717774.87833	1105376857.58909	1083959117.96033	1092330121.62843	1070676664.91647	1064084715.45203	2215178490.13434	2183857585.98202	2172999360.96253	2209708228.74153	2176575757.71266	2152900417.63554	1080857542.07078	2185203306.86144	1.01559112418843	4.03151970657538e-16	1.59576607026422e-12	7.95828798854096	up	NEG_M295T41	295.122	41.2879	C10-dats (tentative)	[M-H]-						NEG	1068717774.87833	1105376857.58909	1083959117.96033	1092330121.62843	1070676664.91647	1064084715.45203	2215178490.13434	2183857585.98202	2172999360.96253	2209708228.74153	2176575757.71266	2152900417.63554	1605372149.82931	1605593960.86434	1531148397.16508
POS_M152T408	2589752284.63803	2341183691.89935	2312233056.58024	2117184977.82448	2271441550.88398	1939388134.88411	1228148327.37876	1110631903.93456	1124329071.00854	1080135047.06065	1132161408.23768	1070577524.32591	2261863949.4517	1124330546.99102	-1.00845	2.34233199687508e-07	3.09765885601912e-06	7.95126065432404	down	POS_M152T408	152.057	407.873	Ganciclovir	[M+H-C4H8O3]+	HMDB0015139	C07019	Organoheterocyclic compounds	Imidazopyrimidines	Purines and purine derivatives	POS	2589752284.63803	2341183691.89935	2312233056.58024	2117184977.82448	2271441550.88398	1939388134.88411	1228148327.37876	1110631903.93456	1124329071.00854	1080135047.06065	1132161408.23768	1070577524.32591	1608378183.26332	1540879809.17709	1540605616.94532
NEG_M158T260_2	4622925413.34832	4595384539.89092	2609724343.4038	4794901585.33725	4781513123.21501	4740531178.54125	2376622060.34403	2205118695.42204	3784354732.37632	2109787840.59569	3129789646.14761	3526730860.5804	4357496697.28942	2855400639.24435	-0.609806	0.00830659229569196	0.0221487932191586	7.87477829496472	down	NEG_M158T260_2	158.061	260.377	Indolelactic acid	[M-H-CH2O2]-	HMDB0000671	C02043	Organoheterocyclic compounds	Indoles and derivatives	Indolyl carboxylic acids and derivatives	NEG	4622925413.34832	4595384539.89092	2609724343.4038	4794901585.33725	4781513123.21501	4740531178.54125	2376622060.34403	2205118695.42204	3784354732.37632	2109787840.59569	3129789646.14761	3526730860.5804	3602337280.48195	3381390576.1918	3600574481.8123
NEG_M387T524	5412263278.15162	5220552092.1633	5099582551.68119	5020523311.35561	5165618778.55277	5049627498.54395	4303206411.17795	4000652322.53764	4209741418.19522	3932806337.27533	3875109267.23152	3990025028.19466	5161361251.74141	4051923464.10205	-0.349145	2.24891170377017e-07	3.00516338454779e-06	7.8509121169773	down	NEG_M387T524	387.026	524.348								NEG	5412263278.15162	5220552092.1633	5099582551.68119	5020523311.35561	5165618778.55277	5049627498.54395	4303206411.17795	4000652322.53764	4209741418.19522	3932806337.27533	3875109267.23152	3990025028.19466	4731866600.80979	4684674716.52417	4705265341.68793
NEG_M282T407_2	4117008935.0248	4136907516.08485	4033078546.77034	4024782730.00635	4006722783.82529	4244583444.58699	2940467274.49965	3111392442.47356	3026020692.24012	2948944758.77068	3077449565.67663	3028038998.27992	4093847326.04977	3022052288.65676	-0.437929	5.10013103004762e-10	2.41516627886651e-08	7.80168524715571	down	NEG_M282T407_2	282.085	407.318	His-Lys	[M-H]-	HMDB0000133	C00387				NEG	4117008935.0248	4136907516.08485	4033078546.77034	4024782730.00635	4006722783.82529	4244583444.58699	2940467274.49965	3111392442.47356	3026020692.24012	2948944758.77068	3077449565.67663	3028038998.27992	3818554217.02293	3805472817.56192	3805516486.13227
POS_M183T83	1437758181.23079	1228675536.28991	1305926470.72305	1271473163.52557	1235870045.06638	1284079751.15289	189325131.335562	267289746.790879	201511985.214675	241065286.622144	223292434.864682	252123351.147477	1293963857.9981	229101322.66257	-2.49774	2.20157284549327e-11	2.1170891758702e-09	7.79657095638572	down	POS_M183T83	183.092	82.7511								POS	1437758181.23079	1228675536.28991	1305926470.72305	1271473163.52557	1235870045.06638	1284079751.15289	189325131.335562	267289746.790879	201511985.214675	241065286.622144	223292434.864682	252123351.147477	530679325.664597	513715769.832256	502762945.995227
NEG_M305T524_2	6169716562.49788	6063327100.30668	5974267312.80254	5890956173.34015	5971857192.32253	5898946432.5339	5135509049.87127	4879884621.36654	5062294176.76319	4811050360.97221	4709654585.35392	4870032197.13194	5994845128.96728	4911404165.24318	-0.287587	7.33173666746366e-08	1.19709694160582e-06	7.78395293808799	down	NEG_M305T524_2	305.023	524.41								NEG	6169716562.49788	6063327100.30668	5974267312.80254	5890956173.34015	5971857192.32253	5898946432.5339	5135509049.87127	4879884621.36654	5062294176.76319	4811050360.97221	4709654585.35392	4870032197.13194	5611425204.65763	5577324490.27974	5577805068.05253
NEG_M195T597	2824945516.73112	2856261451.33641	2750145895.83304	2802872153.10437	2747732746.75586	2713649641.20298	1479922425.20535	1778460868.02233	1792142713.24603	1410290123.52887	1857777767.98448	1891910876.6264	2782601234.16063	1701750795.76891	-0.709414	1.9495719319409e-07	2.66770539041533e-06	7.7499788194189	down	NEG_M195T597	194.946	597.039								NEG	2824945516.73112	2856261451.33641	2750145895.83304	2802872153.10437	2747732746.75586	2713649641.20298	1479922425.20535	1778460868.02233	1792142713.24603	1410290123.52887	1857777767.98448	1891910876.6264	2299202104.89237	2299083979.25325	2308255639.57964
NEG_M88T511	3984822387.61597	3.76948e+09	3743737887.85619	3418260264.22498	1086214498.10862	3012519659.35636	2214647415.52519	2045041153.12553	2051287248.5404	557692708.411886	585216655.751894	2260222414.46303	3169172537.57102	1619017932.63632	-0.968987	0.0183811519133071	0.043713452536054	7.66055291590564	down	NEG_M88T511	88.0396	510.592								NEG	3984822387.61597	3.76948e+09	3743737887.85619	3418260264.22498	1086214498.10862	3012519659.35636	2214647415.52519	2045041153.12553	2051287248.5404	557692708.411886	585216655.751894	2260222414.46303	2260595093.64047	1039253914.58488	2262542998.53451
NEG_M279T59_2	460785946.902741	824610600.962849	495225463.66608	681137685.656189	693031732.202829	710249695.048398	1445888518.46886	1194670816.42739	3939894563.36014	1300428775.10974	2821267640.65995	1383732433.44734	644173520.739848	2014313791.24557	1.64476718098327	0.0138955773453664	0.0344439356527153	7.36520658572473	up	NEG_M279T59_2	279.233	58.6498	Linoleic acid	[M-H]-	HMDB0000673	C01595	Lipids and lipid-like molecules	Fatty Acyls	Lineolic acids and derivatives	NEG	460785946.902741	824610600.962849	495225463.66608	681137685.656189	693031732.202829	710249695.048398	1445888518.46886	1194670816.42739	3939894563.36014	1300428775.10974	2821267640.65995	1383732433.44734	801759529.937032	802059757.501467	811980592.767696
NEG_M131T296	1689958836.5257	1534776382.25159	1714985559.79956	1747797497.89712	1679369089.80339	1936764548.88716	874362981.347957	770989198.245972	831843594.568931	765151668.185058	799769239.48248	560969711.042605	1717275319.19409	767181065.478834	-1.16248	8.21619713025279e-08	1.30945380699692e-06	7.28803	down	NEG_M131T296	131.071	296.382								NEG	1689958836.5257	1534776382.25159	1714985559.79956	1747797497.89712	1679369089.80339	1936764548.88716	874362981.347957	770989198.245972	831843594.568931	765151668.185058	799769239.48248	560969711.042605	1322897821.35407	1296272967.57631	1295702160.8608
NEG_M323T570_3	4643469542.60292	4723674876.84703	4589789141.79313	4719349191.3503	4657240080.00781	4141935955.70366	3580908533.89336	3598707472.14155	3782968795.0741	3607825019.13426	3581802201.78743	3527626885.7542	4579243131.38414	3613306484.63082	-0.34179	1.60389304301592e-06	1.51492747832196e-05	7.27707067658779	down	NEG_M323T570_3	323.029	569.646	Uridine 5'-monophosphate	[M-H]-	HMDB0000288	C00105	Nucleosides, nucleotides, and analogues	Pyrimidine nucleotides	Pyrimidine ribonucleotides	NEG	4643469542.60292	4723674876.84703	4589789141.79313	4719349191.3503	4657240080.00781	4141935955.70366	3580908533.89336	3598707472.14155	3782968795.0741	3607825019.13426	3581802201.78743	3527626885.7542	4127394148.7374	4127338644.51982	4108791284.4651
NEG_M249T79	2227192610.74247	4219644218.87691	3614570627.66814	1936985833.21351	4412454811.30699	1969006310.96284	2368278699.07688	1926329735.83023	654606956.677272	1908461382.52686	487883892.568676	2297632861.27612	3063309068.79514	1607198921.32601	-0.930542	0.0305112411721452	0.0673636805060624	7.23626063298774	down	NEG_M249T79	248.973	78.8797								NEG	2227192610.74247	4219644218.87691	3614570627.66814	1936985833.21351	4412454811.30699	1969006310.96284	2368278699.07688	1926329735.83023	654606956.677272	1908461382.52686	487883892.568676	2297632861.27612	1669114656.74156	1866518048.1276	1869097021.92199
NEG_M340T263	57400295.993466	181931579.425737	58590710.4912921	84585275.9157142	123113207.55661	47416635.2656011	1416189947.85213	1035082790.59622	904623467.941243	500832552.911194	1063709278.06942	2054002107.41037	92172950.7747367	1162406690.79676	3.65662766490208	0.000579224871937128	0.00218246640749483	7.19643982623699	up	NEG_M340T263	340.081	263.236								NEG	57400295.993466	181931579.425737	58590710.4912921	84585275.9157142	123113207.55661	47416635.2656011	1416189947.85213	1035082790.59622	904623467.941243	500832552.911194	1063709278.06942	2054002107.41037	502725248.962682	447418499.382402	449848593.057088
NEG_M362T591	2297691417.32867	2279083975.18839	2207196021.86877	2288728331.37318	2310852681.67091	2205818541.27355	1451054791.96401	1366077286.95788	1.3416e+09	1322607465.48424	1354329359.53872	1362263568.0865	2264895161.45058	1366322139.19672	-0.729147	1.06279846879319e-11	1.29138252706193e-09	7.16961319970781	down	NEG_M362T591	362.051	591.276	Guanosine 5'-monophosphate	[M-H]-	HMDB0001397	C00144	Nucleosides, nucleotides, and analogues	Purine nucleotides	Purine ribonucleotides	NEG	2297691417.32867	2279083975.18839	2207196021.86877	2288728331.37318	2310852681.67091	2205818541.27355	1451054791.96401	1366077286.95788	1.3416e+09	1322607465.48424	1354329359.53872	1362263568.0865	1862889641.22237	1877089801.83076	1863035929.91864
NEG_M157T139	2193733598.67819	39235774.6750885	2018829575.05381	1909659148.22492	2005488655.92635	2046811548.29757	84340095.8927351	109024309.313858	78814703.4343289	72873186.8812616	1881585094.80216	94359381.7227466	1702293050.14265	386832795.341182	-2.1377	0.0150159409317986	0.0367991504276857	7.16199288506063	down	NEG_M157T139	157.05	138.768								NEG	2193733598.67819	39235774.6750885	2018829575.05381	1909659148.22492	2005488655.92635	2046811548.29757	84340095.8927351	109024309.313858	78814703.4343289	72873186.8812616	1881585094.80216	94359381.7227466	1989310899.94792	1989538660.63732	1896564046.16342
POS_M183T62	1592353220.2157	1563159561.72411	1111657858.05928	1319762893.83382	1357144468.44498	1018072272.88778	429731738.194971	344999537.15841	341246118.917028	492390048.607131	406677861.290419	391703731.514393	1327025045.86094	401124839.280392	-1.72607	2.53775930001724e-06	2.22099989660079e-05	7.10759892351872	down	POS_M183T62	183.092	62.2789	Harmane	[M+H]+	HMDB0035196	C09209				POS	1592353220.2157	1563159561.72411	1111657858.05928	1319762893.83382	1357144468.44498	1018072272.88778	429731738.194971	344999537.15841	341246118.917028	492390048.607131	406677861.290419	391703731.514393	1093659627.96668	1032773396.75891	1027869845.20075
NEG_M259T71_2	996997052.62645	1047348801.94558	937470745.849347	9.45931e+08	1011513514.3068	1056695504.08573	144284918.288101	161422861.550604	147894256.307136	161241567.728255	151898068.595965	153898835.082833	999326169.875668	153440084.592149	-2.70328	1.71624902410982e-12	3.16486415628346e-10	6.95659135899257	down	NEG_M259T71_2	259.109	71.2788	Cyclo(tyrosyl-prolyl)	[M-H]-			Organic acids and derivatives	Carboxylic acids and derivatives	Amino acids, peptides, and analogues	NEG	996997052.62645	1047348801.94558	937470745.849347	9.45931e+08	1011513514.3068	1056695504.08573	144284918.288101	161422861.550604	147894256.307136	161241567.728255	151898068.595965	153898835.082833	519525541.318353	514003258.168147	514018128.978618
POS_M223T579_2	4240317817.25447	3266059153.74542	3094596831.47669	3142111307.57425	3113729670.85013	3277136608.46845	2327550704.0853	2201211880.23077	2027689037.62803	2080032371.79638	3009635839.47722	2386670055.47829	3355658564.8949	2338798314.78267	-0.520828	0.0013406245863646	0.00452733385305871	6.87580913301711	down	POS_M223T579_2	223.075	578.678	L-cystathionine	[M+H]+	HMDB0000099	C02291	Organic acids and derivatives	Carboxylic acids and derivatives	Amino acids, peptides, and analogues	POS	4240317817.25447	3266059153.74542	3094596831.47669	3142111307.57425	3113729670.85013	3277136608.46845	2327550704.0853	2201211880.23077	2027689037.62803	2080032371.79638	3009635839.47722	2386670055.47829	2996225605.60181	2914817356.60336	2814062296.44967
NEG_M332T416	47412050.9233611	45210123.9789472	45483742.1900315	48098498.618853	45619328.0182761	56129220.968602	833038177.195095	884691856.948874	754233494.74106	903066608.502946	1073768610.34116	831958679.599306	47992160.7830118	880126237.888073	4.19683979155753	3.84298894300613e-09	1.17371355539392e-07	6.8613841502505	up	NEG_M332T416	332.099	415.613								NEG	47412050.9233611	45210123.9789472	45483742.1900315	48098498.618853	45619328.0182761	56129220.968602	833038177.195095	884691856.948874	754233494.74106	903066608.502946	1073768610.34116	831958679.599306	608041848.410601	768510517.057228	737127867.821005
POS_M137T364_2	3669933568.4242	3336688597.19746	3755036134.32549	3365576812.59096	2811417739.84949	2993681190.61858	2566592390.33636	2430099583.00404	2542160440.92874	2382171420.95782	2262998902.80002	2130920058.48911	3322055673.83436	2385823799.41935	-0.477589	0.000207058108850537	0.00089717548781693	6.84322380357813	down	POS_M137T364_2	137.046	363.85								POS	3669933568.4242	3336688597.19746	3755036134.32549	3365576812.59096	2811417739.84949	2993681190.61858	2566592390.33636	2430099583.00404	2542160440.92874	2382171420.95782	2262998902.80002	2130920058.48911	3045883576.62382	2722511462.71644	3074376411.99842
NEG_M129T234	3698977559.36216	5846493814.77352	3734058168.4054	4100771204.80514	3733239538.54242	5796533070.41642	2829526314.83768	3224274490.17332	2214521419.53858	2706774135.02005	4595986243.0415	3424505942.90917	4485012226.05084	3165931424.25338	-0.502482	0.0352238625809162	0.0761802599550978	6.78457098762167	down	NEG_M129T234	129.055	234.127	3-Methyl-2-oxopentanoate	(M-H)-	HMDB0000491	C03465	Organic acids and derivatives	Keto acids and derivatives	Short-chain keto acids and derivatives	NEG	3698977559.36216	5846493814.77352	3734058168.4054	4100771204.80514	3733239538.54242	5796533070.41642	2829526314.83768	3224274490.17332	2214521419.53858	2706774135.02005	4595986243.0415	3424505942.90917	2674744198.25784	2700968760.80934	2099485144.11867
POS_M152T372	2021791365.96487	1667126331.5445	1611546163.5838	1555518965.85366	1479480373.18749	1377771613.88983	829123937.566929	780065773.325651	752725892.074062	763071069.281432	739042550.601086	769283949.502354	1618872469.00402	772218862.058586	-1.06791	3.22299782498976e-06	2.69577798334055e-05	6.77891772712315	down	POS_M152T372	152.057	372.255								POS	2021791365.96487	1667126331.5445	1611546163.5838	1555518965.85366	1479480373.18749	1377771613.88983	829123937.566929	780065773.325651	752725892.074062	763071069.281432	739042550.601086	769283949.502354	1083805260.95012	1073454157.46091	1033624470.35989
NEG_M157T399	3646515.88845266	3866801.81645545	23144578.3930971	5045103.21565435	4310202.08011804	4068793.0001183	813255358.090351	818328314.976999	815288594.600366	785170682.655269	792291978.27777	787370441.076484	7346999.06564932	801950894.946207	6.7702149989137	6.71723092787456e-17	4.21746319048873e-13	6.75255901913355	up	NEG_M157T399	157.077	399.033								NEG	3646515.88845266	3866801.81645545	23144578.3930971	5045103.21565435	4310202.08011804	4068793.0001183	813255358.090351	818328314.976999	815288594.600366	785170682.655269	792291978.27777	787370441.076484	2695112.7656098	2650213.61992092	2650276.89643794
NEG_M574T615_1	2201554132.66904	2560135894.3145	2439969711.19039	2467960789.03962	2475061578.72996	2280925553.33015	2982892028.05209	3355248639.7582	3205769111.20133	3395729864.36497	3051773252.83383	3442070522.62335	2404267943.21228	3238913903.13896	0.42991243299973	5.24398550552784e-06	4.04810887990131e-05	6.7092147986759	up	NEG_M574T615_1	573.669	615.225								NEG	2201554132.66904	2560135894.3145	2439969711.19039	2467960789.03962	2475061578.72996	2280925553.33015	2982892028.05209	3355248639.7582	3205769111.20133	3395729864.36497	3051773252.83383	3442070522.62335	2763272370.19291	2700826475.34022	2763715005.20438
POS_M145T474	1147621412.52116	1004448688.45104	932043101.584618	851757395.281998	833318969.391991	778478606.150223	116596106.258542	121089540.243494	118418954.202992	127578059.205273	134537447.40861	131704537.776403	924611362.230172	124987440.849219	-2.88706	4.89100453850602e-08	8.66260459195623e-07	6.69360032393011	down	POS_M145T474	145.134	474.015	N-acetylcadaverine	[M+H]+	HMDB0002284		Organic acids and derivatives	Carboxylic acids and derivatives	Carboxylic acid derivatives	POS	1147621412.52116	1004448688.45104	932043101.584618	851757395.281998	833318969.391991	778478606.150223	116596106.258542	121089540.243494	118418954.202992	127578059.205273	134537447.40861	131704537.776403	581705993.076142	556449082.064749	562667819.416619
POS_M120T396_2	1738367988.39305	1864197508.58664	1.70905e+09	1449229106.4038	1454940804.87707	1148168234.94842	809503306.360631	685797194.42277	652862361.876564	730960324.481157	831937723.321272	580203037.982398	1560659747.8795	715210658.074132	-1.12572	2.15768795324458e-05	0.00013211203055911	6.68632744970469	down	POS_M120T396_2	120.081	396.474								POS	1738367988.39305	1864197508.58664	1.70905e+09	1449229106.4038	1454940804.87707	1148168234.94842	809503306.360631	685797194.42277	652862361.876564	730960324.481157	831937723.321272	580203037.982398	1068336630.71563	1046020121.98987	1024645902.90463
NEG_M339T566_1	261799474.016821	236390189.185045	235603582.302679	231348229.402359	239405879.592846	238444436.51198	1028173512.71658	994845011.352983	998873524.426457	969745252.117134	1029035732.87456	1013468654.74361	240498631.835288	1005690281.37189	2.06408548038382	4.53278437476509e-15	3.84049344228407e-12	6.62468735824026	up	NEG_M339T566_1	338.544	566.262								NEG	261799474.016821	236390189.185045	235603582.302679	231348229.402359	239405879.592846	238444436.51198	1028173512.71658	994845011.352983	998873524.426457	969745252.117134	1029035732.87456	1013468654.74361	603137267.021285	603128477.546563	596813253.161573
NEG_M304T435	94220855.2945272	64973099.2963804	60813245.0954533	62108033.7610918	64859939.727127	67398314.8333787	841410298.915648	7.63705e+08	779813815.94753	746090574.921448	1087468273.31764	856766546.511267	69062248.0013264	845875670.530122	3.61447642675001	3.47688168692186e-08	6.59786707041849e-07	6.60548447605115	up	NEG_M304T435	304.104	434.645								NEG	94220855.2945272	64973099.2963804	60813245.0954533	62108033.7610918	64859939.727127	67398314.8333787	841410298.915648	7.63705e+08	779813815.94753	746090574.921448	1087468273.31764	856766546.511267	387187348.774263	386129872.439299	389863153.114264
NEG_M342T347	84673210.3313168	82187233.8069819	7.60731e+07	80434187.5487652	41160890.9770254	62532839.264986	1077617933.52306	1313070560.04065	402808023.103866	518316897.744856	1059127044.25734	1305290359.38704	71176910.1396409	946038469.676135	3.7324176399644	0.000281221684964175	0.00116938832762196	6.58702790533975	up	NEG_M342T347	342.078	346.512								NEG	84673210.3313168	82187233.8069819	7.60731e+07	80434187.5487652	41160890.9770254	62532839.264986	1077617933.52306	1313070560.04065	402808023.103866	518316897.744856	1059127044.25734	1305290359.38704	311376563.368944	443980355.431964	446638861.985926
NEG_M701T446	3265545.02655477	3650561.8930347	2981081.55704373	4107698.78737385	3603200.34218385	3875553.3226572	762458242.46492	777854396.509349	816329370.43371	733330450.689504	711634203.517715	761351340.738712	3580606.82147468	760493000.725652	7.73058705159551	1.94320528524892e-13	5.6405131932656e-11	6.58631396466682	up	NEG_M701T446	701.227	445.834								NEG	3265545.02655477	3650561.8930347	2981081.55704373	4107698.78737385	3603200.34218385	3875553.3226572	762458242.46492	777854396.509349	816329370.43371	733330450.689504	711634203.517715	761351340.738712	348501744.386656	321155103.600099	348318276.383426
NEG_M89T398	2365391172.02544	1132781706.62656	1274966167.24656	1049161572.73983	1077215689.16994	1173637866.37639	429218831.402155	441982369.899554	392026094.555852	391236960.543907	413855694.491322	451746885.107432	1345525695.69745	420011139.33337	-1.67967	0.00118732912618116	0.0040692665110586	6.57298939707699	down	NEG_M89T398	89.0236	397.557	L-(+)-lactic acid	[M-H]-	HMDB0000190	C00186	Organic acids and derivatives	Hydroxy acids and derivatives	Alpha hydroxy acids and derivatives	NEG	2365391172.02544	1132781706.62656	1274966167.24656	1049161572.73983	1077215689.16994	1173637866.37639	429218831.402155	441982369.899554	392026094.555852	391236960.543907	413855694.491322	451746885.107432	836955465.024212	871499334.86915	836961090.235435
NEG_M141T233	1372885921.15943	477241994.53236	359959568.536572	498902200.006255	1762406656.24404	910601974.099235	2268550404.01929	2079187544.66878	2069832348.83527	2160465633.92963	844742989.788925	2246596935.46488	896999719.096315	1944895976.1178	1.11651355543514	0.0084614030112972	0.0225079781927158	6.56992264199486	up	NEG_M141T233	141.016	232.57								NEG	1372885921.15943	477241994.53236	359959568.536572	498902200.006255	1762406656.24404	910601974.099235	2268550404.01929	2079187544.66878	2069832348.83527	2160465633.92963	844742989.788925	2246596935.46488	1480297500.63959	1783688437.41209	1779417609.95258
POS_M316T447	170929906.253147	162663045.385646	158235725.214604	159878116.290066	148612445.387789	128974855.901252	794510334.334447	830720247.554496	1076071319.9996	998757847.491697	923956149.388847	875347793.908181	154882349.072084	916560615.446211	2.56505755554486	8.1927885438411e-09	2.0847055849097e-07	6.56138631129862	up	POS_M316T447	316.103	446.837								POS	170929906.253147	162663045.385646	158235725.214604	159878116.290066	148612445.387789	128974855.901252	794510334.334447	830720247.554496	1076071319.9996	998757847.491697	923956149.388847	875347793.908181	665973829.337621	663822664.385724	626789107.846671
POS_M352T447	163771019.683368	156151771.231512	152478001.357928	153351544.49927	141056353.256143	122398374.914691	766335143.087541	823596841.002929	1063201029.06113	1007937525.89882	905967852.069982	868642506.460463	148201177.490485	905946816.263478	2.61186944892594	1.45888690135699e-08	3.29026226407483e-07	6.53785964743052	up	POS_M352T447	352.124	446.837								POS	163771019.683368	156151771.231512	152478001.357928	153351544.49927	141056353.256143	122398374.914691	766335143.087541	823596841.002929	1063201029.06113	1007937525.89882	905967852.069982	868642506.460463	6.75803e+08	667940443.56306	632648915.018829
NEG_M162T326	953552813.897316	1000374020.98148	990397806.898411	970309112.765076	871276265.785348	931735508.705865	204765504.242117	201761532.032978	201132982.682073	219708703.138372	203971689.760155	205007531.865741	952940921.505583	206057990.620239	-2.20934	3.36401580220609e-12	5.35322494331771e-10	6.5358694051516	down	NEG_M162T326	162.042	326.36								NEG	953552813.897316	1000374020.98148	990397806.898411	970309112.765076	871276265.785348	931735508.705865	204765504.242117	201761532.032978	201132982.682073	219708703.138372	203971689.760155	205007531.865741	566804941.988407	566770688.534628	570271813.651175
NEG_M105T449_3	1732388310.2778	1561348755.11955	1.53699e+09	2010756322.68688	1363659487.68922	1817955985.98976	711570794.601554	887555786.163219	903066543.37468	839718037.636946	1128653890.82869	667008808.803384	1670515728.27987	856262310.234746	-0.964169	3.47822036627317e-05	0.00019660788002578	6.53074192929764	down	NEG_M105T449_3	105.019	448.632	Glyceric acid	[M-H]-	HMDB0031818	C00258	Organic oxygen compounds	Organooxygen compounds	Carbohydrates and carbohydrate conjugates	NEG	1732388310.2778	1561348755.11955	1.53699e+09	2010756322.68688	1363659487.68922	1817955985.98976	711570794.601554	887555786.163219	903066543.37468	839718037.636946	1128653890.82869	667008808.803384	1280697531.56099	1280371669.83622	1333053778.25483
POS_M105T526_1	1538261617.01528	2515928321.60375	2497417889.68197	2322416242.82852	1279388078.94249	2132699609.72543	946691333.795104	848637956.739288	1289783752.28013	807438017.067529	998092090.573729	1629935795.40812	2047685293.29957	1086763157.64398	-0.913956	0.00312444626876662	0.0094718369673692	6.52143856208746	down	POS_M105T526_1	104.993	526.059								POS	1538261617.01528	2515928321.60375	2497417889.68197	2322416242.82852	1279388078.94249	2132699609.72543	946691333.795104	848637956.739288	1289783752.28013	807438017.067529	998092090.573729	1629935795.40812	1386840541.05742	1320368332.28164	1405651480.27993
NEG_M346T560_3	2837992123.58108	2834843975.00929	2847639152.85942	2842874387.45357	2839295748.81011	2665887257.3738	2005025235.20895	2102717106.87784	2095758361.48076	2075926443.56626	2033905547.97498	2078441518.50302	2811422107.51454	2065295702.26864	-0.444952	6.52274764547632e-10	2.93373910958446e-08	6.51412005890522	down	NEG_M346T560_3	346.056	559.855	Adenosine 5'-monophosphate	[M-H]-	HMDB0000045	C00020	Nucleosides, nucleotides, and analogues	Purine nucleotides	Purine ribonucleotides	NEG	2837992123.58108	2834843975.00929	2847639152.85942	2842874387.45357	2839295748.81011	2665887257.3738	2005025235.20895	2102717106.87784	2095758361.48076	2075926443.56626	2033905547.97498	2078441518.50302	2548746801.14602	2548599315.18079	2488390548.99111
POS_M132T406_1	2558113886.49545	2242014291.72672	2061419942.68234	1878670417.27966	1729487838.60804	1731041619.89196	1332214860.92073	1120902117.78603	1106524492.11108	1213807795.67617	1280904583.63189	1167944444.03463	2033457999.44736	1203716382.36009	-0.75644	0.000126469243517394	0.000589281259665101	6.49033009933676	down	POS_M132T406_1	132.102	406.038	Norleucine	[M+H]+	HMDB0001645	C01933	Organic acids and derivatives	Carboxylic acids and derivatives	Amino acids, peptides, and analogues	POS	2558113886.49545	2242014291.72672	2061419942.68234	1878670417.27966	1729487838.60804	1731041619.89196	1332214860.92073	1120902117.78603	1106524492.11108	1213807795.67617	1280904583.63189	1167944444.03463	1743821157.26677	1549494819.85054	1756562256.95367
NEG_M171T487_2	1241262066.00503	1108832887.45557	1069018293.29278	1249217363.47609	1066654668.41704	1090020158.27908	402025415.193556	416655220.27937	399855132.225339	410124214.879174	432101012.451053	390814292.145884	1137500906.15426	408595881.195729	-1.47712	1.51059909719328e-09	5.64431121548417e-08	6.43338705831023	down	NEG_M171T487_2	171.077	486.634	Gly-Pro	[M-H]-			Organic acids and derivatives	Carboxylic acids and derivatives	Amino acids, peptides, and analogues	NEG	1241262066.00503	1108832887.45557	1069018293.29278	1249217363.47609	1066654668.41704	1090020158.27908	402025415.193556	416655220.27937	399855132.225339	410124214.879174	432101012.451053	390814292.145884	756526499.926611	744778316.250607	766132334.516957
NEG_M286T321	12107110.0857049	24510150.2707085	25288035.3193813	12778785.9265648	23305476.1368677	23591275.2780609	7.4404e+08	716174625.934599	710004882.362682	798234906.920889	761360591.290942	722659765.448382	20263472.169548	742079092.256599	5.19461965242168	1.69071655789748e-13	5.04783555938363e-11	6.42961008327717	up	NEG_M286T321	286.094	321.127								NEG	12107110.0857049	24510150.2707085	25288035.3193813	12778785.9265648	23305476.1368677	23591275.2780609	7.4404e+08	716174625.934599	710004882.362682	798234906.920889	761360591.290942	722659765.448382	201700448.300731	200199233.85477	228771020.679286
NEG_M332T398	68413498.4144554	69196305.947088	76023818.3266459	73992494.872237	66797827.9708424	67633711.0912119	818572151.030751	781289330.931782	706983726.265072	798957264.239927	838600995.574215	801920992.156502	70342942.7704134	791054076.699708	3.4912987252055	3.20983406524092e-12	5.13393306689987e-10	6.41919745933703	up	NEG_M332T398	332.099	397.509								NEG	68413498.4144554	69196305.947088	76023818.3266459	73992494.872237	66797827.9708424	67633711.0912119	818572151.030751	781289330.931782	706983726.265072	798957264.239927	838600995.574215	801920992.156502	448204764.523498	440891450.528095	448255057.990121
POS_M80T115	1169484218.87041	1909628533.2351	1953681244.99381	2049847635.65345	1887676687.81395	1939448683.04229	871811957.938823	954737840.192062	1223495785.68459	1168426170.6201	573507528.991198	1087417376.97613	1818294500.6015	979899443.400484	-0.89188	0.000451180929821973	0.00176492026066746	6.40305092825695	down	POS_M80T115	80.05	114.708								POS	1169484218.87041	1909628533.2351	1953681244.99381	2049847635.65345	1887676687.81395	1939448683.04229	871811957.938823	954737840.192062	1223495785.68459	1168426170.6201	573507528.991198	1087417376.97613	1043577043.65297	1126010607.2453	1121473826.02519
POS_M334T447	160191617.729784	151527457.085537	150161114.044974	155307622.855004	139216012.79853	121663195.704969	721009255.518552	756196739.14806	1013452947.59014	927580576.787925	847778202.555317	806658706.945897	1.46345e+08	845446071.424315	2.53034417237662	2.52551565998579e-08	5.09147205304789e-07	6.27335835316334	up	POS_M334T447	334.113	446.837	Furametpyr	[M+H]+		C18503				POS	160191617.729784	151527457.085537	150161114.044974	155307622.855004	139216012.79853	121663195.704969	721009255.518552	756196739.14806	1013452947.59014	927580576.787925	847778202.555317	806658706.945897	637859195.501637	644726606.093049	600186499.582381
NEG_M341T320	26867235.0979327	10376498.0793459	22952512.6994583	22026966.5572974	24352343.243459	12278644.433677	669637045.065616	650488341.774673	616792743.441195	734290653.957917	664150885.422071	936560991.860815	19809033.3518617	711986776.920381	5.16762006166369	4.7479793268987e-08	8.47566764744665e-07	6.2301616020723	up	NEG_M341T320	341.084	319.71								NEG	26867235.0979327	10376498.0793459	22952512.6994583	22026966.5572974	24352343.243459	12278644.433677	669637045.065616	650488341.774673	616792743.441195	734290653.957917	664150885.422071	936560991.860815	207129568.989738	214301207.787697	247382580.997531
NEG_M162T340_1	917803295.39076	958021055.872369	940795515.568631	964441615.100268	911007109.907218	960918755.643776	448306005.661249	212953616.171497	2.24179e+08	230095211.94459	228898593.115196	227970674.683555	942164557.913837	262067137.098881	-1.84604	7.20999026816133e-09	1.88198155634129e-07	6.20161286844497	down	NEG_M162T340_1	162.042	339.71	Pterine	[M-H]-	HMDB0000802	C00715	Organoheterocyclic compounds	Pteridines and derivatives	Pterins and derivatives	NEG	917803295.39076	958021055.872369	940795515.568631	964441615.100268	911007109.907218	960918755.643776	448306005.661249	212953616.171497	2.24179e+08	230095211.94459	228898593.115196	227970674.683555	596131396.478046	5.83625e+08	583645872.791335
POS_M324T455	102499559.964142	69423459.4519067	59170086.7161998	68298602.0225097	53172002.5437251	53139938.6329011	790104774.058412	850242999.052462	721759676.319265	678676303.249191	630199185.84528	769666898.042714	67617274.8885641	740108306.094554	3.4522726285222	1.99150258602517e-09	6.98340207710326e-08	6.17555487505809	up	POS_M324T455	324.129	455.141								POS	102499559.964142	69423459.4519067	59170086.7161998	68298602.0225097	53172002.5437251	53139938.6329011	790104774.058412	850242999.052462	721759676.319265	678676303.249191	630199185.84528	769666898.042714	429758177.666685	400238900.692493	430172177.316855
NEG_M304T456	47100673.4734684	45347363.9536678	42967730.6629695	41638974.4446614	43913747.3183953	54264335.5182851	701462867.371684	676603928.446819	729881152.844119	723465908.768878	637747360.567292	762508240.455583	45872137.5619079	705278243.075729	3.9425024939359	5.43891644449952e-12	7.54445095657591e-10	6.14158640020173	up	NEG_M304T456	304.104	456.21								NEG	47100673.4734684	45347363.9536678	42967730.6629695	41638974.4446614	43913747.3183953	54264335.5182851	701462867.371684	676603928.446819	729881152.844119	723465908.768878	637747360.567292	762508240.455583	395848205.270637	395900032.704337	401123101.107275
NEG_M203T398_2	1156284541.67076	1190394100.70063	1195741329.97131	1215607401.95164	1159583874.90293	1173811570.94687	516836948.495446	538976037.037846	552142873.586943	522200462.240645	520193524.122904	511350067.519012	1181903803.35736	526949985.500466	-1.16537	5.54158748657308e-14	2.14000517000906e-11	6.12697109802513	down	NEG_M203T398_2	203.082	398.382	Tryptophan	[M-H]-	HMDB0000929	C00078	Organoheterocyclic compounds	Indoles and derivatives	Indolyl carboxylic acids and derivatives	NEG	1156284541.67076	1190394100.70063	1195741329.97131	1215607401.95164	1159583874.90293	1173811570.94687	516836948.495446	538976037.037846	552142873.586943	522200462.240645	520193524.122904	511350067.519012	824402728.033355	816047686.955503	816021981.296954
POS_M86T406_1	1843818239.95636	1750785662.95556	1327534048.16961	1410027123.63669	1489671235.22104	1184876504.06351	917987566.902349	819201223.60921	736733032.253141	666546091.523861	749946480.550741	7.92647e+08	1501118802.3338	780510312.708367	-0.943549	5.876504581494e-05	0.00030673083936939	6.11211268149645	down	POS_M86T406_1	86.0969	406.086	2-methylpyrrolidine	[M+H]+		C10820				POS	1843818239.95636	1750785662.95556	1327534048.16961	1410027123.63669	1489671235.22104	1184876504.06351	917987566.902349	819201223.60921	736733032.253141	666546091.523861	749946480.550741	7.92647e+08	1137188042.95717	1152933935.50549	1039348646.88135
NEG_M242T387_2	2361006929.18109	2378782096.82998	2454226642.14506	2392300186.51253	2403685700.15363	2443633401.19329	3063851712.53961	3011519325.93218	3120490631.07741	3020649133.25399	3128887712.31967	3017476005.43841	2405605826.0026	3060479086.76021	0.347357242766612	2.54006264616474e-10	1.40935263530298e-08	6.10870216169785	up	NEG_M242T387_2	242.078	387.361	Cytidine	[M-H]-	HMDB0000089	C00475	Nucleosides, nucleotides, and analogues	Pyrimidine nucleosides		NEG	2361006929.18109	2378782096.82998	2454226642.14506	2392300186.51253	2403685700.15363	2443633401.19329	3063851712.53961	3011519325.93218	3120490631.07741	3020649133.25399	3128887712.31967	3017476005.43841	2660768406.48508	2660558757.78583	2640329678.79516
NEG_M290T452	1917647799.79779	873241796.72248	1728148725.07951	1528730630.21995	1770575825.7583	1893482579.47201	2436998541.00606	2760150140.77949	2551981032.4235	2667776465.58452	2439408725.80586	1829056267.33833	1618637892.84167	2447561862.15629	0.596565049489476	0.00261537046352285	0.00813304718390813	6.1069592799727	up	NEG_M290T452	290.089	451.818								NEG	1917647799.79779	873241796.72248	1728148725.07951	1528730630.21995	1770575825.7583	1893482579.47201	2436998541.00606	2760150140.77949	2551981032.4235	2667776465.58452	2439408725.80586	1829056267.33833	1834492450.6966	1850074687.34033	1849945660.48128
NEG_M180T442_2	1311314619.70727	1289834615.52728	1222483619.55508	1328088921.59703	1274342400.12313	1275681108.72482	630628716.769949	646109911.083651	617097345.467954	636172830.821904	623508789.005203	640942435.214573	1283624214.20577	632410004.727206	-1.02129	1.45219240912126e-12	2.79275556419109e-10	6.10687672702993	down	NEG_M180T442_2	180.066	442.091	DL-tyrosine	[M-H]-	HMDB0000158	C00082	Organic acids and derivatives	Carboxylic acids and derivatives	Amino acids, peptides, and analogues	NEG	1311314619.70727	1289834615.52728	1222483619.55508	1328088921.59703	1274342400.12313	1275681108.72482	630628716.769949	646109911.083651	617097345.467954	636172830.821904	623508789.005203	640942435.214573	957419943.128223	957416576.348341	953641453.95996
NEG_M79T596_3	3908994956.45106	5143273119.00919	5156030249.72769	4091536955.75334	4053872011.39069	5031102358.93931	3654789050.34634	3575715010.38625	3632772813.21242	3721547803.88636	3739302802.02114	3799896022.99402	4564134941.87855	3687337250.47442	-0.307762	0.00543740725226325	0.0153410356708289	6.10267993246724	down	NEG_M79T596_3	78.9582	596.155								NEG	3908994956.45106	5143273119.00919	5156030249.72769	4091536955.75334	4053872011.39069	5031102358.93931	3654789050.34634	3575715010.38625	3632772813.21242	3721547803.88636	3739302802.02114	3799896022.99402	4494671578.20186	4440697113.5428	4440924416.36682
NEG_M222T346_3	370777870.146611	412594885.934699	388508211.262493	418385637.093204	373836118.498216	348852658.154844	981876208.80576	1083408659.32625	1008221170.30734	1051129226.47864	1008816264.86744	1073267390.9565	385492563.515011	1034453153.45699	1.42409337768856	1.68384696721096e-11	1.7479112110959e-09	6.08793857600329	up	NEG_M222T346_3	222.044	346.099								NEG	370777870.146611	412594885.934699	388508211.262493	418385637.093204	373836118.498216	348852658.154844	981876208.80576	1083408659.32625	1008221170.30734	1051129226.47864	1008816264.86744	1073267390.9565	771462053.660575	744090352.08721	771123653.45828
NEG_M332T388	2589556.43640451	2849336.19982894	2423872.35801174	2427473.98231872	2067316.75176887	2629083.82116143	622327087.277488	665640389.678435	683818244.129111	651888695.414231	640972955.282381	622738939.205178	2497773.25824904	647897718.497804	8.01897974873333	1.80352298054455e-14	1.07176663827566e-11	6.08371531285431	up	NEG_M332T388	332.111	387.623								NEG	2589556.43640451	2849336.19982894	2423872.35801174	2427473.98231872	2067316.75176887	2629083.82116143	622327087.277488	665640389.678435	683818244.129111	651888695.414231	640972955.282381	622738939.205178	260576185.450141	266172396.389488	266201469.846551
NEG_M150T373_2	1618183363.23945	1719709686.96095	1600483546.89317	1731607538.94076	1640396713.28095	1587076821.80695	971092612.727863	1029230630.96046	1006919642.03216	1025211331.21804	1023470943.2254	956135643.831647	1649576278.52037	1002010133.99926	-0.719198	5.53907960037906e-10	2.57632947169559e-08	6.07195452445655	down	NEG_M150T373_2	150.041	372.763	Guanine	[M-H]-	HMDB0000132	C00242	Organoheterocyclic compounds	Imidazopyrimidines	Purines and purine derivatives	NEG	1618183363.23945	1719709686.96095	1600483546.89317	1731607538.94076	1640396713.28095	1587076821.80695	971092612.727863	1029230630.96046	1006919642.03216	1025211331.21804	1023470943.2254	956135643.831647	1344539866.40176	1344565868.45675	1340648902.99436
POS_M72T446_3	1638951758.33199	1472458333.68547	1387091295.09643	1321096318.68238	1259389308.52849	1266108290.99513	738452471.784565	772690421.48968	694980443.67726	708898574.801148	706569640.851265	718640195.047008	1390849217.55332	723371957.941821	-0.943156	6.44255325988913e-07	7.12910702944809e-06	6.06504407055803	down	POS_M72T446_3	72.0813	445.529	1,2-diamino-2-methylpropane	[M+H-NH3]+			Organic nitrogen compounds	Organonitrogen compounds	Amines	POS	1638951758.33199	1472458333.68547	1387091295.09643	1321096318.68238	1259389308.52849	1266108290.99513	738452471.784565	772690421.48968	694980443.67726	708898574.801148	706569640.851265	718640195.047008	966657180.314669	943791439.343438	922119281.60424
NEG_M469T524	2899979104.74221	2836047309.10907	2730336359.51783	2693858688.52149	2841172187.49079	2664929059.26704	2333812414.03018	2068188768.35452	2241756980.67712	2049118155.5016	1955303414.67994	2061605034.73786	2777720451.4414	2118297461.3302	-0.390996	2.42837369811717e-06	2.14435208100593e-05	5.99422919523131	down	NEG_M469T524	469.03	524.348								NEG	2899979104.74221	2836047309.10907	2730336359.51783	2693858688.52149	2841172187.49079	2664929059.26704	2333812414.03018	2068188768.35452	2241756980.67712	2049118155.5016	1955303414.67994	2061605034.73786	2506283208.06566	2472968069.8573	2474469763.18303
NEG_M165T280	842252346.843338	892129864.184769	911110464.617271	901335667.79913	877260182.101526	930589117.210493	277211228.812587	282309148.429087	283631811.740778	285827740.458636	268016516.275754	257895698.765281	892446273.792755	275815357.413687	-1.69406	4.83527461395816e-13	1.12282239905907e-10	5.94217095907668	down	NEG_M165T280	165.055	279.981								NEG	842252346.843338	892129864.184769	911110464.617271	901335667.79913	877260182.101526	930589117.210493	277211228.812587	282309148.429087	283631811.740778	285827740.458636	268016516.275754	257895698.765281	594903296.486334	5.94788e+08	565564605.919902
NEG_M473T37	8667718720.58216	9597419777.50262	8523424709.25007	8334929742.94042	8178189119.18704	8720390802.82358	8406786766.93435	7077261303.69701	7990505405.05019	7470857511.70528	7831963922.77277	8020499608.08417	8670345478.71432	7799645753.04063	-0.152681	0.0107100123510477	0.0275881821851268	5.91800187678954	down	NEG_M473T37	473.283	37.348	Amastatin	[M-H]-			Organic acids and derivatives	Peptidomimetics	Hybrid peptides	NEG	8667718720.58216	9597419777.50262	8523424709.25007	8334929742.94042	8178189119.18704	8720390802.82358	8406786766.93435	7077261303.69701	7990505405.05019	7470857511.70528	7831963922.77277	8020499608.08417	7738201529.70959	7737908677.97001	7531831173.0098
NEG_M286T241	5.48207e+07	45466646.7987502	29316320.2909931	15358538.9589504	46392814.0819839	45071558.0719999	433432767.124724	1082861589.83321	205792603.444599	1178745715.75171	1173536930.98899	658747818.305654	39404421.6057046	788852904.241481	4.32332687898675	0.0013367734428152	0.00451627445401591	5.90133366195523	up	NEG_M286T241	286.094	240.815								NEG	5.48207e+07	45466646.7987502	29316320.2909931	15358538.9589504	46392814.0819839	45071558.0719999	433432767.124724	1082861589.83321	205792603.444599	1178745715.75171	1173536930.98899	658747818.305654	199250927.642133	2.26488e+08	198207170.385083
NEG_M297T38	1632480348.61754	1691679514.03426	1604551637.03837	1592727707.42722	1621887428.27807	1605450485.18196	2275695274.93177	2165525481.13513	2289712474.53719	2176005668.00082	2210741669.6081	2307285811.31093	1624796186.7629	2237494396.58732	0.461625310517381	1.21999132991892e-09	4.76391010473973e-08	5.89953424358055	up	NEG_M297T38	297.153	37.7722	Ostruthin	[M-H]-		C09281	Lipids and lipid-like molecules	Prenol lipids	Terpene lactones	NEG	1632480348.61754	1691679514.03426	1604551637.03837	1592727707.42722	1621887428.27807	1605450485.18196	2275695274.93177	2165525481.13513	2289712474.53719	2176005668.00082	2210741669.6081	2307285811.31093	1876685732.60569	1862896444.92077	1876674678.86197
NEG_M185T656	529862915.70799	529714100.50302	2106083097.14175	2152510356.75794	536935513.093496	2148894134.38325	286009179.348537	502415370.341001	273233590.444844	300519360.033085	593522634.74932	398649871.972888	1334000019.59791	392391667.814946	-1.76539	0.0266534099575564	0.0599783036938794	5.85153766399338	down	NEG_M185T656	184.985	656.49								NEG	529862915.70799	529714100.50302	2106083097.14175	2152510356.75794	536935513.093496	2148894134.38325	286009179.348537	502415370.341001	273233590.444844	300519360.033085	593522634.74932	398649871.972888	569773285.302412	596109192.229493	595422264.247161
NEG_M300T282	238301395.024341	255558971.216144	222044827.565939	245441752.842905	274750040.504953	254253354.873497	764411067.484091	1122209978.24669	1080455532.28294	741844333.707464	809931194.161433	754986498.180176	248391723.671297	878973100.677132	1.82320191082329	4.97045638549118e-06	3.87843425362226e-05	5.84259151007878	up	NEG_M300T282	300.067	281.509								NEG	238301395.024341	255558971.216144	222044827.565939	245441752.842905	274750040.504953	254253354.873497	764411067.484091	1122209978.24669	1080455532.28294	741844333.707464	809931194.161433	754986498.180176	483214138.479853	488225007.276027	483211720.938683
POS_M235T288	9.78301e+08	868491701.863678	781042929.997385	697319162.395148	701885650.978692	635860235.062033	182665240.372523	167862720.391752	183431748.464772	157159538.029766	166434806.487977	172697963.34205	777150099.223056	171708669.514807	-2.17823	3.9266763728443e-07	4.71276330828085e-06	5.78767184965847	down	POS_M235T288	235.119	287.77								POS	9.78301e+08	868491701.863678	781042929.997385	697319162.395148	701885650.978692	635860235.062033	182665240.372523	167862720.391752	183431748.464772	157159538.029766	166434806.487977	172697963.34205	525752245.042453	491839677.599461	491608708.245766
NEG_M350T472	78566055.1028227	42849106.7073439	42525936.0690946	45669831.492507	40180586.8885847	41362448.6912984	791982397.201234	532365658.336972	582174861.482849	818255110.429458	562135254.307292	565509049.28247	48525660.8252752	642070388.506712	3.72591170003203	5.0496527319397e-07	5.82633652902384e-06	5.72294480456428	up	NEG_M350T472	350.11	471.839								NEG	78566055.1028227	42849106.7073439	42525936.0690946	45669831.492507	40180586.8885847	41362448.6912984	791982397.201234	532365658.336972	582174861.482849	818255110.429458	562135254.307292	565509049.28247	369158185.354603	353554006.906758	377034828.970062
NEG_M617T509	304832037.356977	322768919.605052	307256891.607298	281538919.177731	273782368.563231	319092732.745104	926638402.88571	829968637.786982	865267591.573146	882706335.530558	927158661.785139	811858835.563474	301545311.509232	873933077.520835	1.53514800380091	1.1390939303521e-10	7.69600336694138e-09	5.71235237193015	up	NEG_M617T509	617.205	509.167								NEG	304832037.356977	322768919.605052	307256891.607298	281538919.177731	273782368.563231	319092732.745104	926638402.88571	829968637.786982	865267591.573146	882706335.530558	927158661.785139	811858835.563474	552340356.566442	543655183.043626	552041646.128009
NEG_M210T263	678962581.44066	712102388.445327	630058519.917588	641155285.077834	678146168.704716	630852282.862558	95999108.7272535	101942403.676412	96744307.2555389	95793954.674587	92229214.261248	98783808.7041185	661879537.741447	96915466.2165263	-2.77177	1.54859975016491e-12	2.88890406325789e-10	5.68684020505737	down	NEG_M210T263	210.088	262.667	2',3'-dideoxycytidine	[M-H]-	HMDB0015078	C07207	Nucleosides, nucleotides, and analogues	Pyrimidine nucleosides	Pyrimidine 2',3'-dideoxyribonucleosides	NEG	678962581.44066	712102388.445327	630058519.917588	641155285.077834	678146168.704716	630852282.862558	95999108.7272535	101942403.676412	96744307.2555389	95793954.674587	92229214.261248	98783808.7041185	376936338.802608	376966310.072326	372029103.210563
NEG_M180T50	279098716.320413	260674154.689049	270425156.653658	255994338.011013	254902588.18846	264054342.290901	768041308.079117	944417950.195853	918742028.629102	807312529.991847	786433529.544673	755316392.473628	264191549.358916	830043956.485703	1.6516034188881	1.0421990841054e-08	2.53663812792081e-07	5.6540124742112	up	NEG_M180T50	180.033	49.9294	Acamprosate	[M-H]-	HMDB0014797		Organic acids and derivatives	Organic sulfonic acids and derivatives	Organosulfonic acids and derivatives	NEG	279098716.320413	260674154.689049	270425156.653658	255994338.011013	254902588.18846	264054342.290901	768041308.079117	944417950.195853	918742028.629102	807312529.991847	786433529.544673	755316392.473628	554570562.343122	536945481.533701	536905269.421229
NEG_M350T261	198753069.428067	197355552.991603	139675031.021032	184285949.858546	179634746.298754	145639374.97924	507074961.870676	805380213.225152	807950822.180901	772524020.569437	770075991.81424	792588254.246345	174223954.096207	742599043.984459	2.09164046379495	3.78297292769964e-07	4.57457831111175e-06	5.61478823288572	up	NEG_M350T261	350.11	261.147								NEG	198753069.428067	197355552.991603	139675031.021032	184285949.858546	179634746.298754	145639374.97924	507074961.870676	805380213.225152	807950822.180901	772524020.569437	770075991.81424	792588254.246345	452492001.203894	443405406.227559	452491709.059969
NEG_M157T405	632139238.53118	632559409.431644	616226829.180852	617077928.723707	644137487.92804	632737425.689242	107822767.845912	82503068.6049017	79902053.2853204	81693875.9261915	90001687.0453472	84642478.032082	629146386.580778	87760988.4566258	-2.84174	7.99456786084787e-16	1.67081138579813e-12	5.57308959067836	down	NEG_M157T405	157.061	404.704								NEG	632139238.53118	632559409.431644	616226829.180852	617077928.723707	644137487.92804	632737425.689242	107822767.845912	82503068.6049017	79902053.2853204	81693875.9261915	90001687.0453472	84642478.032082	371647250.646084	371657628.594356	376287564.494164
POS_M230T444	38261671.2659254	34013471.856154	30800454.2135688	32518318.9320091	32904260.1763059	26658247.4648624	540368281.828064	571724608.697157	594342212.887518	577026906.102473	568330565.975757	576358514.56555	32526070.6514709	571358515.00942	4.13472783777978	5.56115979730886e-15	4.35841996214588e-12	5.55949086994171	up	POS_M230T444	230.046	443.659								POS	38261671.2659254	34013471.856154	30800454.2135688	32518318.9320091	32904260.1763059	26658247.4648624	540368281.828064	571724608.697157	594342212.887518	577026906.102473	568330565.975757	576358514.56555	491379430.227953	485445952.891144	455294497.953819
POS_M198T501_2	2140085578.19948	1831687790.58998	1759304230.47569	1737316613.57325	1.81571e+09	1783617253.51746	1367974078.36796	1320537468.21742	1173905526.34543	1309812570.6901	1249006615.03641	1222018575.21261	1844620881.18614	1273875805.64499	-0.5341	7.16896972256339e-06	5.25216246395512e-05	5.53908320710776	down	POS_M198T501_2	198.124	500.586								POS	2140085578.19948	1831687790.58998	1759304230.47569	1737316613.57325	1.81571e+09	1783617253.51746	1367974078.36796	1320537468.21742	1173905526.34543	1309812570.6901	1249006615.03641	1222018575.21261	1869087515.87492	1748069779.70324	1749749378.07526
NEG_M204T275	6.17476e+08	575870440.269639	593764165.729273	1077276632.35907	1023733695.05072	1057808378.83213	279632890.842631	145902108.686724	286489848.284556	147530035.961907	156810019.923288	280995119.62569	824321470.438505	216226670.554133	-1.93066	0.000200236949078004	0.000871837238423104	5.53217681436998	down	NEG_M204T275	204.053	274.712								NEG	6.17476e+08	575870440.269639	593764165.729273	1077276632.35907	1023733695.05072	1057808378.83213	279632890.842631	145902108.686724	286489848.284556	147530035.961907	156810019.923288	280995119.62569	314637502.901078	308278874.322145	309707161.185669
NEG_M176T338_2	1511462.09940343	1291292.39922169	1593652.29024969	1776637.89146779	1459105.09693668	1237330.6775756	524268036.987357	744457694.850811	732371241.759165	758696943.558678	740588032.067153	130913476.928892	1478246.74247581	605215904.358676	8.67741899222308	0.000141384848153162	0.000647898495067017	5.53099109947115	up	NEG_M176T338_2	175.995	338.035								NEG	1511462.09940343	1291292.39922169	1593652.29024969	1776637.89146779	1459105.09693668	1237330.6775756	524268036.987357	744457694.850811	732371241.759165	758696943.558678	740588032.067153	130913476.928892	1206612.99048919	1242497.02101729	1242364.16500901
NEG_M176T338_3	1390267488.68387	1393011306.39155	1313493473.71921	1351533762.41848	1340307058.11055	1391037753.14581	851207782.740541	803161339.624907	820770363.471279	831823858.050463	843886079.79418	820361285.194861	1363275140.41158	828535118.146039	-0.718442	8.94049786831323e-12	1.14398231703572e-09	5.52850663501172	down	NEG_M176T338_3	176.038	338.035	N-formyl-l-methionine	[M-H]-	HMDB0001015	C03145	Organic acids and derivatives	Carboxylic acids and derivatives	Amino acids, peptides, and analogues	NEG	1390267488.68387	1393011306.39155	1313493473.71921	1351533762.41848	1340307058.11055	1391037753.14581	851207782.740541	803161339.624907	820770363.471279	831823858.050463	843886079.79418	820361285.194861	1037027395.29866	1007105861.00047	1036862978.43027
NEG_M185T594	2986326225.26831	3114444981.98333	2930940046.34799	3166656285.98418	2886340950.42096	3109388062.26945	2501381292.05778	2358455226.48686	2470880827.54925	2462467813.97121	2513163560.6524	2569407239.27194	3032349425.37904	2479292659.99824	-0.290507	1.39194884716129e-06	1.34596558944045e-05	5.50654663804824	down	NEG_M185T594	184.985	593.766	2-phosphoglycerate	[M-H]-	HMDB0000362	C00197	Organic oxygen compounds	Organooxygen compounds	Carbohydrates and carbohydrate conjugates	NEG	2986326225.26831	3114444981.98333	2930940046.34799	3166656285.98418	2886340950.42096	3109388062.26945	2501381292.05778	2358455226.48686	2470880827.54925	2462467813.97121	2513163560.6524	2569407239.27194	2.731e+09	2814709880.40476	2814509412.34546
POS_M173T509	1182647067.92696	2601130344.23353	2336965691.85473	2387284876.64912	840819230.146922	857630653.801432	631525336.688233	1149340788.13557	560053028.103719	1108703988.91688	560450966.023049	1040538835.97943	1701079644.10212	841768823.97448	-1.01495	0.0366745517680817	0.0788120731681925	5.48144452361079	down	POS_M173T509	173.092	508.785								POS	1182647067.92696	2601130344.23353	2336965691.85473	2387284876.64912	840819230.146922	857630653.801432	631525336.688233	1149340788.13557	560053028.103719	1108703988.91688	560450966.023049	1040538835.97943	977926091.517272	1125141379.53198	955746333.09947
NEG_M743T62	223371097.987771	148252458.277362	205279565.583334	219584752.021968	158214765.344512	165191598.993006	873738640.927245	645002617.24773	669148179.92119	696272460.181958	746839375.088719	703423773.69182	186649039.701326	722404174.509777	1.95247814357408	3.77778744357475e-08	7.06200707028174e-07	5.48136015286074	up	NEG_M743T62	743.489	61.8258	Pg 34:3	[M-H]-			Lipids and lipid-like molecules	Glycerophospholipids	Glycerophosphoglycerols	NEG	223371097.987771	148252458.277362	205279565.583334	219584752.021968	158214765.344512	165191598.993006	873738640.927245	645002617.24773	669148179.92119	696272460.181958	746839375.088719	703423773.69182	669378432.600055	642380806.691596	674729678.481857
POS_M204T125_1	1471361931.27162	1301805461.2443	6493530.05416157	1221761293.17516	5693247.76237338	1152005120.73774	29546799.8165186	29360937.2260346	17499796.6869933	11620837.5324343	355901258.788856	33419232.1697589	859853430.707559	79558143.7034326	-3.43401	0.0189024780368568	0.0447935432744293	5.44282473404033	down	POS_M204T125_1	204.087	124.635	N-Acetylmannosamine	(M+H-H2O)+	HMDB0001129	C00645	Organic oxygen compounds	Organooxygen compounds	Carbohydrates and carbohydrate conjugates	POS	1471361931.27162	1301805461.2443	6493530.05416157	1221761293.17516	5693247.76237338	1152005120.73774	29546799.8165186	29360937.2260346	17499796.6869933	11620837.5324343	355901258.788856	33419232.1697589	6855748.98195286	6945218.27062767	6029559.36706519
NEG_M291T51_3	1259991582.11397	1149022007.22396	1177607221.90725	1099060752.23497	954194422.461551	1135458094.09826	626348381.089589	667282008.567472	571067405.831384	594747695.414531	544163995.179134	571365246.336281	1129222346.67333	595829122.069732	-0.922359	3.43088646437165e-07	4.23778013284425e-06	5.43290642050483	down	NEG_M291T51_3	291.2	50.9824	Prostaglandin f2.beta.	[M-H-C2H6O2]-	HMDB0001483	C02314	Lipids and lipid-like molecules	Fatty Acyls	Eicosanoids	NEG	1259991582.11397	1149022007.22396	1177607221.90725	1099060752.23497	954194422.461551	1135458094.09826	626348381.089589	667282008.567472	571067405.831384	594747695.414531	544163995.179134	571365246.336281	834746132.262433	814040676.954923	834711192.140542
NEG_M293T283_2	1662633694.99482	1569193840.56654	1550898344.67476	1646750660.07456	1676763394.88894	1613763356.88153	1091009469.39935	1168977367.45599	1162750177.56849	1063381190.20524	1056899951.77429	1048519350.41429	1620000548.68019	1098589584.46961	-0.560342	9.64792681099878e-09	2.38904310898895e-07	5.42564208190967	down	NEG_M293T283_2	293.055	283.044								NEG	1662633694.99482	1569193840.56654	1550898344.67476	1646750660.07456	1676763394.88894	1613763356.88153	1091009469.39935	1168977367.45599	1162750177.56849	1063381190.20524	1056899951.77429	1048519350.41429	1260432756.38024	1279715829.42638	1260304360.44923
POS_M88T183	1280418399.05347	1177753275.29561	1079280464.73002	1006839740.92005	978029763.800253	728346764.62849	568683085.872134	450974071.620692	443999993.891817	464206843.225978	484314403.98213	495603892.04575	1041778068.07132	484630381.773084	-1.10409	3.77415614192026e-05	0.000210152790218576	5.39987576242429	down	POS_M88T183	88.0762	182.847	2-amino-2-methyl-1,3-propanediol	[M+H-H2O]+		C11260	Organic nitrogen compounds	Organonitrogen compounds	Amines	POS	1280418399.05347	1177753275.29561	1079280464.73002	1006839740.92005	978029763.800253	728346764.62849	568683085.872134	450974071.620692	443999993.891817	464206843.225978	484314403.98213	495603892.04575	695301421.424062	689951087.275533	648581048.934306
NEG_M253T60	604011709.255804	490593051.471251	415474841.018763	443326694.602215	372856357.491703	426975053.176349	916107263.083426	997572234.840793	1010862038.35579	1007478237.29374	925818100.270603	969291789.006001	458872951.169347	971188277.141726	1.08165623963242	7.72457767739451e-08	1.24374825684972e-06	5.35748041207608	up	NEG_M253T60	253.218	59.5579	Cis-9-palmitoleic acid	[M-H]-	HMDB0003229	C08362	Lipids and lipid-like molecules	Fatty Acyls	Fatty acids and conjugates	NEG	604011709.255804	490593051.471251	415474841.018763	443326694.602215	372856357.491703	426975053.176349	916107263.083426	997572234.840793	1010862038.35579	1007478237.29374	925818100.270603	969291789.006001	1075398514.00879	1058864084.91398	1036177881.94374
NEG_M177T597	1205032775.94572	1221405506.58324	1185736094.68878	1228361703.49747	1176717512.73404	1156930355.92237	606446957.590815	513373102.571127	767055615.443858	603765956.526102	792411012.889006	807454584.619575	1195697324.89527	681751204.940081	-0.810535	1.58611465043088e-06	1.50220870623437e-05	5.3007796078505	down	NEG_M177T597	176.936	597.043	Acetyl phosphate	(M+K-2H)-	HMDB0001494	C00227	Organic acids and derivatives	Organic phosphoric acids and derivatives	Phosphate esters	NEG	1205032775.94572	1221405506.58324	1185736094.68878	1228361703.49747	1176717512.73404	1156930355.92237	606446957.590815	513373102.571127	767055615.443858	603765956.526102	792411012.889006	807454584.619575	981509059.62456	981478165.309213	988866507.907765
NEG_M157T487_2	3589393517.31232	3289963863.51742	3367962738.16538	3418738294.1611	3368033240.60791	3381579550.68579	3983303860.47323	3882211847.58583	3865823481.88477	3809293417.24481	4036356242.99875	3884428917.85764	3402611867.40832	3910236294.67417	0.200613198011556	2.52200364974367e-06	2.20967837942466e-05	5.25867262797778	up	NEG_M157T487_2	156.99	487.23								NEG	3589393517.31232	3289963863.51742	3367962738.16538	3418738294.1611	3368033240.60791	3381579550.68579	3983303860.47323	3882211847.58583	3865823481.88477	3809293417.24481	4036356242.99875	3884428917.85764	3608597403.65136	3608186650.52202	3641177451.59728
NEG_M203T94	1854112335.90843	1083067478.02652	2406001517.12835	1005955676.65311	2410450479.98793	1632563687.35889	1537317656.96017	608972127.285422	1.46396e+09	665162691.221825	811111757.72124	714276898.675705	1732025195.84387	966800634.337894	-0.84117	0.0304117246210431	0.0671818163022395	5.2182722909368	down	NEG_M203T94	202.953	93.9039								NEG	1854112335.90843	1083067478.02652	2406001517.12835	1005955676.65311	2410450479.98793	1632563687.35889	1537317656.96017	608972127.285422	1.46396e+09	665162691.221825	811111757.72124	714276898.675705	1303732519.20327	1307887039.46815	1190278415.36581
POS_M122T51	1305500390.99805	1426377502.53982	1061824518.34952	1477463112.81234	1264587490.71795	1617763164.72332	729185213.007516	975429203.121193	721237997.387454	635684811.731265	949096279.41621	885767507.326161	1358919363.35683	816066835.331633	-0.735701	0.000230025918177604	0.000983374131862771	5.2070789550808	down	POS_M122T51	122.097	51.332	2,6-xylidine	[M+H]+	HMDB0060677	C11004	Benzenoids	Benzene and substituted derivatives	Xylenes	POS	1305500390.99805	1426377502.53982	1061824518.34952	1477463112.81234	1264587490.71795	1617763164.72332	729185213.007516	975429203.121193	721237997.387454	635684811.731265	949096279.41621	885767507.326161	984663551.933218	986152863.586991	1023582014.56874
POS_M146T501	230658838.556554	210134557.843602	196448255.927094	197424141.509016	192498319.561189	181676649.468749	693685518.782615	725708996.288216	618684265.62043	719653056.506672	6.50504e+08	651206096.984161	201473460.477701	676573629.801666	1.74765713842768	2.23347945164341e-10	1.26613647973905e-08	5.19976568510541	up	POS_M146T501	146.093	500.568	G-guanidinobutyrate	[M+H]+	HMDB0003464	C01035	Organic acids and derivatives	Carboxylic acids and derivatives	Amino acids, peptides, and analogues	POS	230658838.556554	210134557.843602	196448255.927094	197424141.509016	192498319.561189	181676649.468749	693685518.782615	725708996.288216	618684265.62043	719653056.506672	6.50504e+08	651206096.984161	476532839.022471	455203872.15716	455375982.986062
POS_M485T49	2001374089.8331	1836964249.46594	1590168955.97146	1500532974.91748	1564386062.39028	1260354797.1567	2776329733.38991	2264150246.3771	2191621114.80797	1740943443.63337	2170308090.82987	2344995760.62193	1625630188.28916	2248058064.94336	0.46768020069798	0.00481974700949059	0.0138352027287355	5.18198324661249	up	POS_M485T49	485.289	48.761								POS	2001374089.8331	1836964249.46594	1590168955.97146	1500532974.91748	1564386062.39028	1260354797.1567	2776329733.38991	2264150246.3771	2191621114.80797	1740943443.63337	2170308090.82987	2344995760.62193	5263006975.18009	4870168059.49674	5147004100.79906
NEG_M269T55	615395421.285762	654131552.35255	548953627.497932	656014837.159187	666324183.887242	6.77483e+08	166985518.623143	162615314.153229	171088930.239815	178327886.326235	165563788.949213	167197997.159948	636383766.788179	168629905.908597	-1.91604	3.78542874687157e-10	1.90786826021989e-08	5.16086924533097	down	NEG_M269T55	269.046	55.3272	Genistein	(M-H)-	HMDB0003217/HMDB0033988	C06563/C09126	Phenylpropanoids and polyketides	Isoflavonoids	Isoflav-2-enes;Isoflavonoid O-glycosides	NEG	615395421.285762	654131552.35255	548953627.497932	656014837.159187	666324183.887242	6.77483e+08	166985518.623143	162615314.153229	171088930.239815	178327886.326235	165563788.949213	167197997.159948	396539241.201712	317056311.190761	399604813.499287
POS_M90T490_3	1307524220.83198	1075930854.61879	1011976333.74169	1040702295.38625	841084098.859841	698825473.214471	497723547.399854	406492856.346354	365495800.318082	486539946.575057	514712783.922894	546174750.270064	996007212.775504	469523280.805384	-1.08496	0.000158504283643535	0.000714237571933473	5.16004283147596	down	POS_M90T490_3	90.0554	489.88								POS	1307524220.83198	1075930854.61879	1011976333.74169	1040702295.38625	841084098.859841	698825473.214471	497723547.399854	406492856.346354	365495800.318082	486539946.575057	514712783.922894	546174750.270064	741795353.793074	702076307.808327	699630712.812902
NEG_M190T297	688291039.561432	681121031.943612	698350444.281459	699192910.179331	664077168.046065	690075443.716068	225167031.198922	241319742.72761	234143736.776437	236301237.256082	215586793.329316	211049154.236103	686851339.621328	227261282.587412	-1.59565	2.33563686727861e-14	1.22033133587195e-11	5.13264655811511	down	NEG_M190T297	190.037	297.029	Nitrilotriacetic acid	[M-H]-		C14695	Organic acids and derivatives	Carboxylic acids and derivatives	Amino acids, peptides, and analogues	NEG	688291039.561432	681121031.943612	698350444.281459	699192910.179331	664077168.046065	690075443.716068	225167031.198922	241319742.72761	234143736.776437	236301237.256082	215586793.329316	211049154.236103	473579346.470466	473725878.559126	473959879.366451
NEG_M665T62	447732801.282064	255406173.888468	433415340.023652	416194205.850388	277105425.834511	290519366.998531	934536152.694299	803312082.021014	755540675.280455	785522179.265296	816585265.889696	895092847.555515	353395552.312936	831764867.117712	1.2348918654805	1.00815446498931e-06	1.03962612904441e-05	5.12609161784571	up	NEG_M665T62	665.441	61.8855								NEG	447732801.282064	255406173.888468	433415340.023652	416194205.850388	277105425.834511	290519366.998531	934536152.694299	803312082.021014	755540675.280455	785522179.265296	816585265.889696	895092847.555515	815683771.922075	740488892.926001	807662315.964691
NEG_M85T38	1772668400.75426	1777629546.91956	1755134636.93384	1714264669.02583	1757563935.87892	1733766762.36035	1264618359.73486	1322529262.37403	1309185043.61956	1313160531.60632	1273801906.23873	1299829255.83803	1751837991.97879	1297187393.23526	-0.433482	1.34087600396261e-11	1.47551610825041e-09	5.09559503711309	down	NEG_M85T38	84.9503	38.048								NEG	1772668400.75426	1777629546.91956	1755134636.93384	1714264669.02583	1757563935.87892	1733766762.36035	1264618359.73486	1322529262.37403	1309185043.61956	1313160531.60632	1273801906.23873	1299829255.83803	1488911329.22426	1481002846.92783	1481000511.95102
NEG_M340T242	43839375.2397272	36088436.1230734	44699833.7494243	29731939.5008645	29846088.6531227	26630168.0713873	449514813.744203	541847603.285295	484970562.77719	400482812.147876	622515161.053221	467205760.099447	35139306.8895999	494422785.517872	3.81458759141298	5.26060475490886e-08	9.18744838226394e-07	5.07597941175246	up	NEG_M340T242	340.081	242.003								NEG	43839375.2397272	36088436.1230734	44699833.7494243	29731939.5008645	29846088.6531227	26630168.0713873	449514813.744203	541847603.285295	484970562.77719	400482812.147876	622515161.053221	467205760.099447	289737354.015341	289724241.828486	303048850.765447
POS_M663T41	62579691.4222667	62856591.4974781	51167759.2522632	54767354.1607319	54370139.8489522	41039332.2192596	689880199.63875	412246678.941461	428489943.694587	509672035.805074	565426691.970242	518394377.831439	54463478.0668253	520684987.980259	3.25704979085625	5.26009540773127e-07	6.0343704092206e-06	5.07131678997591	up	POS_M663T41	663.454	40.6788								POS	62579691.4222667	62856591.4974781	51167759.2522632	54767354.1607319	54370139.8489522	41039332.2192596	689880199.63875	412246678.941461	428489943.694587	509672035.805074	565426691.970242	518394377.831439	873906879.460345	813037231.069004	793163203.952122
NEG_M286T264	24019017.1934934	43190760.7941312	42939578.3888941	39392707.1247646	4.02468e+07	38116562.4544458	413199628.457467	446625265.367941	528069950.072459	492914005.244109	491652176.715873	542969674.403098	37984236.0015132	485905116.710158	3.67720191559339	7.67701564592938e-10	3.29503602501927e-08	5.04713209870707	up	NEG_M286T264	286.094	263.793								NEG	24019017.1934934	43190760.7941312	42939578.3888941	39392707.1247646	4.02468e+07	38116562.4544458	413199628.457467	446625265.367941	528069950.072459	492914005.244109	491652176.715873	542969674.403098	223799711.395651	196889303.487836	194727073.297524
NEG_M240T282_1	16909947.4800816	23591585.1686443	15550791.7398434	19747086.0047399	24285838.5471403	16903100.059872	454111862.738888	467226399.343484	461849852.716884	469409655.617412	467308569.028465	457764933.984798	19498058.1667202	462945212.238322	4.56943910961279	3.63219620994322e-18	1.1175239826339e-13	5.04433558065093	up	NEG_M240T282_1	240.029	281.683								NEG	16909947.4800816	23591585.1686443	15550791.7398434	19747086.0047399	24285838.5471403	16903100.059872	454111862.738888	467226399.343484	461849852.716884	469409655.617412	467308569.028465	457764933.984798	14112533.291122	15320632.6553201	15293148.1398247
POS_M186T470_1	667043123.590748	590799896.447415	576418339.622053	535381486.473275	558805665.700177	499906619.773185	142107976.712514	125752831.771526	139059107.72993	132198946.521654	128886594.515383	126714426.441468	571392521.934476	132453313.948746	-2.109	3.91481954145782e-09	1.18920230431358e-07	4.98349619779166	down	POS_M186T470_1	186.106	470.487								POS	667043123.590748	590799896.447415	576418339.622053	535381486.473275	558805665.700177	499906619.773185	142107976.712514	125752831.771526	139059107.72993	132198946.521654	128886594.515383	126714426.441468	211051689.853448	206099584.278006	201215126.769356
POS_M306T264	125329534.626599	82528663.430955	75052058.3019842	33674581.897561	23142581.3066189	56355317.1486181	357833658.262167	520580718.748685	577292190.262823	514948359.921126	545241242.161966	540193169.433045	66013789.452056	509348223.131635	2.94781299057223	1.77007047106836e-07	2.46841366537019e-06	4.9748992385337	up	POS_M306T264	306.118	264.491								POS	125329534.626599	82528663.430955	75052058.3019842	33674581.897561	23142581.3066189	56355317.1486181	357833658.262167	520580718.748685	577292190.262823	514948359.921126	545241242.161966	540193169.433045	539523015.471345	483571548.267732	519137522.766503
POS_M164T142	875878087.866509	739070406.676299	746373542.646709	856121098.136875	493274874.978496	919363811.466886	611860756.096501	86364433.221163	250348744.50684	216283910.462893	225643673.25348	220838916.628226	771680303.628629	268556739.028184	-1.52278	0.000382288874979	0.00152581834746768	4.97038928918523	down	POS_M164T142	164.093	142.467								POS	875878087.866509	739070406.676299	746373542.646709	856121098.136875	493274874.978496	919363811.466886	611860756.096501	86364433.221163	250348744.50684	216283910.462893	225643673.25348	220838916.628226	1030974901.42982	1.04244e+09	903588836.975766
POS_M102T242	373359014.901776	2041812700.21119	502382609.691271	606666202.67977	1733289630.10891	1678954158.27335	310041495.800801	470473656.803348	291433826.551985	897624754.708625	301977072.362824	308832552.823454	1156077385.97771	430063893.175173	-1.42662	0.0450872060400849	0.0939162008073502	4.94972249530968	down	POS_M102T242	102.128	242.085								POS	373359014.901776	2041812700.21119	502382609.691271	606666202.67977	1733289630.10891	1678954158.27335	310041495.800801	470473656.803348	291433826.551985	897624754.708625	301977072.362824	308832552.823454	385553034.673607	414412165.657049	386514085.057925
POS_M254T486_2	1029367844.73842	895437650.495512	834414842.888439	776908124.397837	816921491.936104	888624056.346517	453966644.80231	479266092.92574	421307446.135989	455841924.573112	397564061.331887	384715038.143226	873612335.133805	432110201.318711	-1.01559	5.17684641525366e-07	5.95774442994813e-06	4.93535	down	POS_M254T486_2	254.161	485.519	Irgarol	[M+H]+		C10927	Organoheterocyclic compounds	Triazines	1,3,5-triazines	POS	1029367844.73842	895437650.495512	834414842.888439	776908124.397837	816921491.936104	888624056.346517	453966644.80231	479266092.92574	421307446.135989	455841924.573112	397564061.331887	384715038.143226	807592339.393157	757441303.176218	737923187.162319
NEG_M146T529_5	3578232177.70321	3366070095.86932	3517960505.04043	3436171427.0747	3199770700.6429	3389682000.41879	3782981864.37887	3952814505.78566	3992630106.23979	4.02558e+09	3852620596.47165	3690524281.10717	3414647817.79156	3882859017.64102	0.185382536968759	0.000104265377801994	0.0005002472189646	4.89792998094816	up	NEG_M146T529_5	146.045	529.408	Glutamic acid	[M-H]-	HMDB0000148	C00025	Organic acids and derivatives	Carboxylic acids and derivatives	Amino acids, peptides, and analogues	NEG	3578232177.70321	3366070095.86932	3517960505.04043	3436171427.0747	3199770700.6429	3389682000.41879	3782981864.37887	3952814505.78566	3992630106.23979	4.02558e+09	3852620596.47165	3690524281.10717	3569765641.31016	3582789619.03655	3582778480.52723
POS_M213T544_2	490080833.786333	513385733.58972	496053084.348759	458202082.999182	426635483.965937	376579103.859229	39445386.3884116	39981318.8919946	35931218.8841123	39252986.4062347	45047769.9694939	38022063.1437121	460156053.758193	39613457.2806599	-3.53806	2.077161247971e-09	7.22718401361185e-08	4.88332828394616	down	POS_M213T544_2	213.124	544.404								POS	490080833.786333	513385733.58972	496053084.348759	458202082.999182	426635483.965937	376579103.859229	39445386.3884116	39981318.8919946	35931218.8841123	39252986.4062347	45047769.9694939	38022063.1437121	318445888.428671	297215959.546854	294307920.023785
NEG_M286T343	32261701.5196449	35954663.2796507	32120630.5514462	32981974.2829605	37643988.6517115	24863964.0186863	3.39392e+08	539425525.431999	344734286.711879	552322507.420638	453286718.078619	538047438.807319	32637820.3840167	461201346.279476	3.82078010461647	9.16450132428927e-07	9.58937263410036e-06	4.85377950194629	up	NEG_M286T343	286.094	342.575								NEG	32261701.5196449	35954663.2796507	32120630.5514462	32981974.2829605	37643988.6517115	24863964.0186863	3.39392e+08	539425525.431999	344734286.711879	552322507.420638	453286718.078619	538047438.807319	176758198.236974	143728020.85886	186083775.778387
POS_M169T88	1162379393.51089	1136335593.55399	991685019.343541	693314121.610921	912541571.135197	846063553.908595	496775766.739539	521544284.300662	547969672.049726	487674839.913118	451224293.79023	467887879.504136	957053208.843856	495512789.382902	-0.949677	9.98004071587631e-05	0.000480959717758657	4.84910716266314	down	POS_M169T88	169.076	87.7733								POS	1162379393.51089	1136335593.55399	991685019.343541	693314121.610921	912541571.135197	846063553.908595	496775766.739539	521544284.300662	547969672.049726	487674839.913118	451224293.79023	467887879.504136	461101639.367789	418481114.829646	464111959.054431
POS_M116T459_3	2303448586.01063	2702028131.20128	2839203150.48908	2717558621.11667	2832941880.2112	2550053793.60597	2633077559.07792	1903848178.3359	1948756854.54122	2206549317.28351	2146604471.94681	1952401099.42705	2657539027.1058	2131872913.4354	-0.317969	0.00361826373904357	0.0107566571792581	4.82864937499379	down	POS_M116T459_3	116.071	459.354	DL-proline	[M+H]+	HMDB0000162	C00148	Organic acids and derivatives	Carboxylic acids and derivatives	Amino acids, peptides, and analogues	POS	2303448586.01063	2702028131.20128	2839203150.48908	2717558621.11667	2832941880.2112	2550053793.60597	2633077559.07792	1903848178.3359	1948756854.54122	2206549317.28351	2146604471.94681	1952401099.42705	2841727326.74999	2831254497.18423	2645134958.90299
NEG_M262T511	306921399.939467	2.96961e+08	308092297.696244	293395287.774047	310708512.798324	316356673.435173	732795807.542654	664437496.141356	705856528.945843	730599998.454964	763562286.888919	683189905.801443	305405807.762592	713407003.96253	1.22399788224583	1.18736885682869e-10	7.95359536169287e-09	4.82219119765204	up	NEG_M262T511	262.093	511.33								NEG	306921399.939467	2.96961e+08	308092297.696244	293395287.774047	310708512.798324	316356673.435173	732795807.542654	664437496.141356	705856528.945843	730599998.454964	763562286.888919	683189905.801443	565009986.712583	589640046.170653	565412611.899376
NEG_M280T258	38582086.6475303	54802728.8972416	22615364.3541576	53139157.4414521	23879051.9205279	34816137.4880358	335987600.686678	357338139.480352	530387414.881226	582818279.72032	411469872.356356	489589056.079769	37972421.1248242	451265060.534117	3.57095118799059	1.37995418210852e-06	1.33684127487392e-05	4.76048952974696	up	NEG_M280T258	280.06	258.077								NEG	38582086.6475303	54802728.8972416	22615364.3541576	53139157.4414521	23879051.9205279	34816137.4880358	335987600.686678	357338139.480352	530387414.881226	582818279.72032	411469872.356356	489589056.079769	239376131.617277	239818716.107263	169377487.96379
POS_M217T513	38951653.2832838	35119611.164452	29971894.992583	28640878.7945651	23742948.8374027	27051992.750079	4.66941e+08	383145075.235391	434451638.34387	387511004.386159	420621111.139687	478267850.625793	30579829.9703943	428489693.918733	3.8086082147173	2.98282638081659e-10	1.59028272469761e-08	4.75989255182778	up	POS_M217T513	217.13	512.918	Pro-Thr	[M+H]+	HMDB0004620		Organic acids and derivatives	Carboxylic acids and derivatives	Amino acids, peptides, and analogues	POS	38951653.2832838	35119611.164452	29971894.992583	28640878.7945651	23742948.8374027	27051992.750079	4.66941e+08	383145075.235391	434451638.34387	387511004.386159	420621111.139687	478267850.625793	343453727.145811	319224853.555622	319554138.686302
NEG_M322T488	40606309.3345347	35772388.9178074	36057596.6852304	40060417.6950292	37647560.9515714	39801487.6060587	405723576.437879	430375759.559645	433978185.102373	432005808.912917	452382443.216816	438608850.776881	38324293.5317053	432179104.001085	3.49529821644704	2.53302753052278e-14	1.25634744642171e-11	4.75213017199986	up	NEG_M322T488	322.115	487.507								NEG	40606309.3345347	35772388.9178074	36057596.6852304	40060417.6950292	37647560.9515714	39801487.6060587	405723576.437879	430375759.559645	433978185.102373	432005808.912917	452382443.216816	438608850.776881	223888525.906305	223725532.317829	231344257.001641
POS_M175T704	44981671.886989	32350298.6278117	36737434.6258027	34404626.0077583	31905533.9277619	42724541.6862208	474416984.303378	391819917.792701	430491511.509866	441876182.903364	312111216.253477	719921226.193011	37184017.7937241	461772839.825966	3.63442875101747	2.01429705924833e-05	0.000124794858716158	4.74111389048229	up	POS_M175T704	175.119	703.989								POS	44981671.886989	32350298.6278117	36737434.6258027	34404626.0077583	31905533.9277619	42724541.6862208	474416984.303378	391819917.792701	430491511.509866	441876182.903364	312111216.253477	719921226.193011	224966861.258568	207131918.072917	215625661.130593
POS_M306T294	69161481.4677386	51157976.3132067	36828302.6071935	40541512.4018877	4.24911e+07	37138567.9997696	506665378.911713	529604608.647227	526040266.247283	379346886.500993	396334707.319102	361254228.868708	46219815.424516	449874346.082504	3.28293869648211	2.16236430589658e-07	2.9106036335574e-06	4.73977071622452	up	POS_M306T294	306.118	294.039								POS	69161481.4677386	51157976.3132067	36828302.6071935	40541512.4018877	4.24911e+07	37138567.9997696	506665378.911713	529604608.647227	526040266.247283	379346886.500993	396334707.319102	361254228.868708	301704854.903954	275384959.554924	299729641.904882
NEG_M157T469	2876781.30844423	573560102.480639	2797223.9017599	2803561.63132921	2981826.36107419	2773988.24094042	511701891.397156	584855516.984146	602409137.832199	525059380.316846	561746630.863068	564872969.321458	97965580.6540312	558440921.119146	2.51105779727821	0.00073617579283247	0.0026796201687056	4.69842198899415	up	NEG_M157T469	157.098	469.139								NEG	2876781.30844423	573560102.480639	2797223.9017599	2803561.63132921	2981826.36107419	2773988.24094042	511701891.397156	584855516.984146	602409137.832199	525059380.316846	561746630.863068	564872969.321458	1395601.84372423	1355556.26040392	1388303.37713315
NEG_M179T241	801183783.32715	809189560.787126	776016991.094332	808496778.483424	807697128.744634	851115198.476141	445412913.942041	390503273.790434	447405494.229066	397526046.686525	469172455.623188	394723169.833529	808949906.818801	424123892.350797	-0.931565	6.30815530842037e-10	2.87433663900683e-08	4.67653839324867	down	NEG_M179T241	179.035	241.331	4-hydroxyphenylpyruvate	[M-H]-	HMDB0000707	C01179	Benzenoids	Benzene and substituted derivatives	Phenylpyruvic acid derivatives	NEG	801183783.32715	809189560.787126	776016991.094332	808496778.483424	807697128.744634	851115198.476141	445412913.942041	390503273.790434	447405494.229066	397526046.686525	469172455.623188	394723169.833529	627877338.195305	627849707.301244	641752151.589836
NEG_M300T417	606776059.291071	4.11871e+08	440913475.234879	570246857.279357	383991817.869365	455780502.501507	607260178.393928	829461837.743953	1191568874.49372	959257526.915132	1159344806.8105	860839426.475621	478263313.67608	934622108.472142	0.966578034318997	0.000821889317053831	0.00295132770861453	4.6724646844642	up	NEG_M300T417	300.067	417.123								NEG	606776059.291071	4.11871e+08	440913475.234879	570246857.279357	383991817.869365	455780502.501507	607260178.393928	829461837.743953	1191568874.49372	959257526.915132	1159344806.8105	860839426.475621	577970824.372778	622069119.175446	623815406.258097
POS_M175T686	81321766.128389	66655445.3975672	62253831.6074596	57585778.2421922	54541384.219413	52845264.5829552	506066627.997098	433014141.10639	397823429.077586	498167286.568619	490315451.284128	374010458.921954	62533911.6963294	449899565.825962	2.8468923042729	1.35096369563296e-08	3.08458564416589e-07	4.67025757089413	up	POS_M175T686	175.119	685.688	Arginine	[M+H]+	HMDB0000517	C00062	Organic acids and derivatives	Carboxylic acids and derivatives	Amino acids, peptides, and analogues	POS	81321766.128389	66655445.3975672	62253831.6074596	57585778.2421922	54541384.219413	52845264.5829552	506066627.997098	433014141.10639	397823429.077586	498167286.568619	490315451.284128	374010458.921954	342935328.867266	314291770.289275	347133641.749525
NEG_M140T270	250709601.297593	263001666.543685	259789794.53776	109835894.483991	100334927.642415	144057061.77211	563351516.429116	589680276.220524	575676579.224548	580798687.470722	585540433.105807	563079919.079882	187954824.379592	576354568.588433	1.61657	2.76594505581281e-07	3.55772431158255e-06	4.64908934110432	up	NEG_M140T270	140.035	270.063								NEG	250709601.297593	263001666.543685	259789794.53776	109835894.483991	100334927.642415	144057061.77211	563351516.429116	589680276.220524	575676579.224548	580798687.470722	585540433.105807	563079919.079882	408773666.101925	408785972.438195	398068054.080682
NEG_M574T615_2	1074272324.17354	1226734050.21177	1168347955.41558	1184489399.98374	1182927119.02792	1103887875.73198	1429708474.69902	1617530900.28777	1530546054.50768	1632519389.06078	1469548881.88454	1648950715.38877	1156776454.09075	1554800735.97143	0.426619603709096	4.06010111232385e-06	3.27030086768346e-05	4.64083396155995	up	NEG_M574T615_2	574.17	615.225								NEG	1074272324.17354	1226734050.21177	1168347955.41558	1184489399.98374	1182927119.02792	1103887875.73198	1429708474.69902	1617530900.28777	1530546054.50768	1632519389.06078	1469548881.88454	1648950715.38877	1323081188.3814	1293349831.65765	1323308025.22456
NEG_M295T63	219640866.841285	241930315.928893	247877993.239599	269746879.086422	232046421.275832	218377355.947288	596707562.864311	680191042.968483	588901495.64042	611958419.595505	643987495.053785	575037172.402881	238269972.05322	616130531.420897	1.37063888050325	1.24602740211314e-09	4.82839468836153e-08	4.62954065329648	up	NEG_M295T63	295.228	62.8745	Fa 18:2+1o	[M-H]-			Lipids and lipid-like molecules	Fatty Acyls	Lineolic acids and derivatives	NEG	219640866.841285	241930315.928893	247877993.239599	269746879.086422	232046421.275832	218377355.947288	596707562.864311	680191042.968483	588901495.64042	611958419.595505	643987495.053785	575037172.402881	381084992.145236	381201953.583232	367683543.098598
POS_M213T551	441501604.714882	452594892.639932	382373742.601519	388384559.320129	351170646.228793	297816000.996211	1373004.43881098	29771175.0302245	981273.78389937	1199944.94377184	1194976.07238837	1066064.97350511	385640241.083578	5931073.20710003	-6.02282	2.04924367878556e-08	4.29423396298452e-07	4.62379809237606	down	POS_M213T551	213.135	550.62								POS	441501604.714882	452594892.639932	382373742.601519	388384559.320129	351170646.228793	297816000.996211	1373004.43881098	29771175.0302245	981273.78389937	1199944.94377184	1194976.07238837	1066064.97350511	256780941.519932	238925644.602216	2.38592e+08
NEG_M171T564_3	554793546.961531	545965773.142306	564503715.08278	547846594.631266	563263947.560068	542529244.025236	186612533.434482	185001279.221155	182696650.392344	188097472.09195	185436578.957947	180494243.410015	553150470.233865	184723126.251316	-1.58231	4.70076953830646e-16	1.59576607026422e-12	4.59754844712618	down	NEG_M171T564_3	171.006	563.663	Rac-glycerol 3-phosphoate	[M-H]-		C00623	Lipids and lipid-like molecules	Glycerophospholipids	Glycerophosphates	NEG	554793546.961531	545965773.142306	564503715.08278	547846594.631266	563263947.560068	542529244.025236	186612533.434482	185001279.221155	182696650.392344	188097472.09195	185436578.957947	180494243.410015	401588496.901539	402961323.783777	402965369.161449
POS_M150T426_1	1212183662.12029	1010124007.15102	927424252.454095	872818717.08608	910041469.337419	844815957.614151	622935082.761963	506356395.729666	613394297.665139	491941422.317993	568171108.188467	560708351.674892	962901344.293843	560584443.056353	-0.780456	4.71383406241773e-05	0.000254387991087508	4.5712527788605	down	POS_M150T426_1	150.058	425.868	Methionine	[M+H]+	HMDB0033951	C01733	Organic acids and derivatives	Carboxylic acids and derivatives	Amino acids, peptides, and analogues	POS	1212183662.12029	1010124007.15102	927424252.454095	872818717.08608	910041469.337419	844815957.614151	622935082.761963	506356395.729666	613394297.665139	491941422.317993	568171108.188467	560708351.674892	675733744.908505	646692893.41103	644892833.643674
POS_M156T202	3.07175e+07	40063032.5355021	30134678.3701238	55232089.3712401	40041455.7720741	28170251.8428058	16507913.4494351	829191814.835503	841176260.579668	810989510.673913	828504378.874406	8948974.7208962	37393172.3968626	555886475.522304	3.89394350415699	0.0129625074110893	0.0324621860385236	4.5377330728044	up	POS_M156T202	156.068	202.197								POS	3.07175e+07	40063032.5355021	30134678.3701238	55232089.3712401	40041455.7720741	28170251.8428058	16507913.4494351	829191814.835503	841176260.579668	810989510.673913	828504378.874406	8948974.7208962	11810754.9141732	25468386.8952156	25517649.012311
POS_M133T666	417283898.316615	421853914.883346	296784868.63781	459144932.152729	353760507.635522	316285583.954151	10932376.2431725	5093803.23809106	13501447.150489	15352901.2639829	11030899.8709886	10719333.4447582	377518950.930029	11105126.8685804	-5.08725	7.68582439467327e-08	1.23819996633173e-06	4.53211857732327	down	POS_M133T666	133.097	666.434								POS	417283898.316615	421853914.883346	296784868.63781	459144932.152729	353760507.635522	316285583.954151	10932376.2431725	5093803.23809106	13501447.150489	15352901.2639829	11030899.8709886	10719333.4447582	167742251.008778	169026332.49627	102293248.556972
NEG_M256T530	420575644.161288	411016207.171539	430558574.530685	407474715.684917	395928094.897569	399363248.789671	51789135.3870076	50885637.2332714	56156746.8347359	53242305.0771249	51604891.8213548	56065714.8167798	410819414.205945	53290738.5283791	-2.94655	1.51342990797345e-14	9.48890283701194e-12	4.52678757146154	down	NEG_M256T530	256.092	530.151								NEG	420575644.161288	411016207.171539	430558574.530685	407474715.684917	395928094.897569	399363248.789671	51789135.3870076	50885637.2332714	56156746.8347359	53242305.0771249	51604891.8213548	56065714.8167798	245392047.207124	249353682.975229	245392124.25236
NEG_M185T611	1359297496.58311	1319797966.63594	1351604219.12137	1379784053.46035	1098751888.97381	1220677672.88347	863964453.889626	926781620.680182	913986998.521985	930018358.381012	921896278.114719	888889560.899819	1288318882.94301	907589545.081224	-0.505378	8.02516084882851e-06	5.7543633908949e-05	4.51921806951954	down	NEG_M185T611	184.985	610.823	DL-2-Phosphoglycerate	(M-H)-	HMDB0003391	C00631	Organic oxygen compounds	Organooxygen compounds	Carbohydrates and carbohydrate conjugates	NEG	1359297496.58311	1319797966.63594	1351604219.12137	1379784053.46035	1098751888.97381	1220677672.88347	863964453.889626	926781620.680182	913986998.521985	930018358.381012	921896278.114719	888889560.899819	1155763491.54121	1143806008.06444	1155905702.81456
NEG_M309T35	659786872.564554	737648147.316989	656756393.533932	686007670.107148	695608576.678005	678300037.540255	1054985194.75243	1020497873.57377	1053275777.19917	1081564044.59752	991755964.789032	1054724867.03462	685684616.290147	1042800620.32442	0.604846286167303	1.93735490783175e-09	6.82406056242893e-08	4.49851334005985	up	NEG_M309T35	309.174	34.5923	Mestranol	[M-H]-	HMDB0015446	C07618	Lipids and lipid-like molecules	Steroids and steroid derivatives	Estrane steroids	NEG	659786872.564554	737648147.316989	656756393.533932	686007670.107148	695608576.678005	678300037.540255	1054985194.75243	1020497873.57377	1053275777.19917	1081564044.59752	991755964.789032	1054724867.03462	861180609.980188	861228423.631034	854357066.91144
NEG_M179T483_3	639750932.141934	700265347.282464	628015703.977607	618595240.810765	637759369.336821	631748758.571259	286241458.620013	288086462.194598	296367998.836022	291370437.930631	272991257.288806	294271835.688797	642689225.353475	288221575.093145	-1.15694	6.38391665687371e-11	4.9414667475638e-09	4.49634242920649	down	NEG_M179T483_3	179.056	483.113	Galactinol	[M-H-C6H10O5]-	HMDB0005826	C01235	Organic oxygen compounds	Organooxygen compounds	Carbohydrates and carbohydrate conjugates	NEG	639750932.141934	700265347.282464	628015703.977607	618595240.810765	637759369.336821	631748758.571259	286241458.620013	288086462.194598	296367998.836022	291370437.930631	272991257.288806	294271835.688797	461873292.747511	460071411.951088	462994436.408636
NEG_M296T240	893310213.647105	830065775.90791	466714902.727068	648362112.163586	601082533.786858	8.59704e+08	349470348.751121	356679363.935523	162058135.834773	274493220.711084	355332171.844845	346979790.32527	716539970.956488	307502171.900436	-1.22045	0.000323101064781551	0.00132098875539285	4.49309156170956	down	NEG_M296T240	296.083	239.593								NEG	893310213.647105	830065775.90791	466714902.727068	648362112.163586	601082533.786858	8.59704e+08	349470348.751121	356679363.935523	162058135.834773	274493220.711084	355332171.844845	346979790.32527	461825689.419337	508815737.76289	466123474.586909
POS_M188T396	476389910.820664	462254240.243146	438359196.111262	382467824.987103	433728644.259264	409476174.435198	97153735.0658281	74993780.6429612	75935517.2574657	78355193.7316633	76198496.8844822	77341640.448829	433779331.809439	79996394.0052049	-2.43895	2.87184475294393e-10	1.54424461681028e-08	4.48636225254358	down	POS_M188T396	188.071	396.398								POS	476389910.820664	462254240.243146	438359196.111262	382467824.987103	433728644.259264	409476174.435198	97153735.0658281	74993780.6429612	75935517.2574657	78355193.7316633	76198496.8844822	77341640.448829	159849218.306767	160592088.445271	120712614.885895
POS_M70T355_1	462866127.467795	363551187.749658	344571313.820348	376345570.568069	384742163.735284	335500276.101261	23515023.8261531	23995304.5323854	21010687.0663865	21647754.2715098	21960672.4651612	24044009.6941127	377929439.907069	22695575.3092848	-4.05763	3.38721050588853e-09	1.06909511197502e-07	4.48550017608985	down	POS_M70T355_1	70.0657	354.971								POS	462866127.467795	363551187.749658	344571313.820348	376345570.568069	384742163.735284	335500276.101261	23515023.8261531	23995304.5323854	21010687.0663865	21647754.2715098	21960672.4651612	24044009.6941127	193977856.343503	190939049.060977	190888135.447335
NEG_M277T80	60636903.2535125	44510452.0257244	60108620.9601495	112515198.628104	46691742.4009534	109867191.243297	677351562.126801	374243457.032289	412760269.411255	424178818.212767	376527369.743915	439277584.827069	72388351.4186235	450723176.892349	2.63841217195727	1.39349385821484e-05	9.19289540428809e-05	4.48354281247364	up	NEG_M277T80	277.218	79.8427								NEG	60636903.2535125	44510452.0257244	60108620.9601495	112515198.628104	46691742.4009534	109867191.243297	677351562.126801	374243457.032289	412760269.411255	424178818.212767	376527369.743915	439277584.827069	235442242.35122	233423278.653688	235432332.560889
NEG_M100T266	62581727.5920888	106003092.25962	59372708.3306772	36718901.0098698	49610136.3532384	106307841.682187	498212463.322954	287827842.163131	459455833.778621	528965511.713163	491539268.265279	352819726.033185	70099067.8712802	436470107.546055	2.63841568610896	3.99483587717241e-06	3.23101418765423e-05	4.45456507911669	up	NEG_M100T266	100.04	266.308								NEG	62581727.5920888	106003092.25962	59372708.3306772	36718901.0098698	49610136.3532384	106307841.682187	498212463.322954	287827842.163131	459455833.778621	528965511.713163	491539268.265279	352819726.033185	158943695.987808	203082613.72003	164404198.621926
NEG_M184T132	1398596969.20202	1410048023.82877	1258212198.62125	1336512476.40976	1321859388.38837	1233155773.26307	945603641.22442	946207410.51016	969059984.512653	989494677.490057	995726772.841929	968996429.850996	1326397471.61887	969181486.071702	-0.452674	3.6514559115934e-07	4.44541714068123e-06	4.45163832039312	down	NEG_M184T132	184.061	131.572								NEG	1398596969.20202	1410048023.82877	1258212198.62125	1336512476.40976	1321859388.38837	1233155773.26307	945603641.22442	946207410.51016	969059984.512653	989494677.490057	995726772.841929	968996429.850996	1135964142.91016	1136126071.38146	1168812156.73403
NEG_M277T51_3	746702171.168569	678870767.923863	678359697.832153	663530417.239587	557273704.718186	681702625.30666	348933331.429931	317607380.181765	304838574.06837	340160447.680902	297639939.09032	284863890.889422	667739897.364836	315673927.223452	-1.08085	1.36723833034956e-07	2.00100627535613e-06	4.42857427124816	down	NEG_M277T51_3	277.185	50.9987	C14-sas (tentative)	[M-H]-						NEG	746702171.168569	678870767.923863	678359697.832153	663530417.239587	557273704.718186	681702625.30666	348933331.429931	317607380.181765	304838574.06837	340160447.680902	297639939.09032	284863890.889422	463438654.126697	460253118.544397	469557303.308151
NEG_M154T543	797149347.348428	798981319.765751	829820949.38181	651914621.945497	687488222.014026	674255975.683116	447396655.112854	427838662.893198	311516455.775261	322546095.202842	293785423.226045	445637368.351578	739935072.689771	374786776.760296	-0.981329	7.2859602255513e-06	5.31427564241061e-05	4.42718907844026	down	NEG_M154T543	154.062	542.602	Histidine	[M-H]-	HMDB0000177	C00135	Organic acids and derivatives	Carboxylic acids and derivatives	Amino acids, peptides, and analogues	NEG	797149347.348428	798981319.765751	829820949.38181	651914621.945497	687488222.014026	674255975.683116	447396655.112854	427838662.893198	311516455.775261	322546095.202842	293785423.226045	445637368.351578	613612037.49799	631301698.517484	631129851.111997
NEG_M185T338	674542829.883099	668520770.072475	577519324.355879	584887427.220882	835459553.916574	631449120.675613	3083895.37333469	298109690.131328	382416941.155887	300992321.091874	332055441.093397	339074458.989689	662063171.020754	275955457.972585	-1.26253	0.000202243531530938	0.000879840753533637	4.39710192192715	down	NEG_M185T338	185.045	338.313	2,2'-dihydroxybiphenyl	[M-H]-			Benzenoids	Benzene and substituted derivatives	Biphenyls and derivatives	NEG	674542829.883099	668520770.072475	577519324.355879	584887427.220882	835459553.916574	631449120.675613	3083895.37333469	298109690.131328	382416941.155887	300992321.091874	332055441.093397	339074458.989689	462907310.44641	462578341.318407	499462611.769027
NEG_M148T426_3	1527051674.84996	1.51663e+09	1499300266.05041	1528018208.51882	1528092710.08627	1561655169.55214	1187361281.73076	1196472418.25878	1171761647.10352	1120445960.12797	1277842757.14382	1152208461.76014	1526790576.29493	1184348754.35417	-0.366408	4.20717752650638e-08	7.67699698943239e-07	4.38302618772243	down	NEG_M148T426_3	148.043	426.216								NEG	1527051674.84996	1.51663e+09	1499300266.05041	1528018208.51882	1528092710.08627	1561655169.55214	1187361281.73076	1196472418.25878	1171761647.10352	1120445960.12797	1277842757.14382	1152208461.76014	1326712330.12938	1317158927.28799	1326621241.29047
NEG_M131T671	292579798.281056	265566449.28288	472196967.550395	321928039.524537	474058408.096043	359634165.591696	13750772.1411681	12410913.5238641	15675762.4618676	10766825.1639075	11636040.1911099	11262479.0939762	364327304.721101	12583798.7626489	-4.8556	2.34465211046529e-06	2.08754612357218e-05	4.37892778734954	down	NEG_M131T671	131.082	670.862								NEG	292579798.281056	265566449.28288	472196967.550395	321928039.524537	474058408.096043	359634165.591696	13750772.1411681	12410913.5238641	15675762.4618676	10766825.1639075	11636040.1911099	11262479.0939762	236799153.113822	203307212.084657	237112460.286095
NEG_M298T355_2	1462898722.54162	1166015508.44576	1276275666.73483	1423850010.84975	1441107520.14515	906176719.812388	1703315809.01069	1678424954.09872	1769035640.7162	1563572746.85983	1620476284.86438	1832201663.56664	1279387358.08825	1694504516.51941	0.405410349320233	0.00157527748909621	0.00520811790821315	4.37211228266836	up	NEG_M298T355_2	298.07	355.48								NEG	1462898722.54162	1166015508.44576	1276275666.73483	1423850010.84975	1441107520.14515	906176719.812388	1703315809.01069	1678424954.09872	1769035640.7162	1563572746.85983	1620476284.86438	1832201663.56664	1419544572.82357	1365899560.29478	1414938657.00617
POS_M156T136	25969279.8569344	15027872.5611424	27631326.659928	13931122.4895527	24442435.556784	17538517.9610912	756720897.111144	13520409.0021621	714939396.450271	10441244.2692198	728041862.532193	731356278.90688	20756759.1809055	492503348.045312	4.56848041825782	0.0112111472909588	0.0286834453949455	4.36128780653884	up	POS_M156T136	156.077	135.773								POS	25969279.8569344	15027872.5611424	27631326.659928	13931122.4895527	24442435.556784	17538517.9610912	756720897.111144	13520409.0021621	714939396.450271	10441244.2692198	728041862.532193	731356278.90688	20463009.630023	18822364.9066363	18819970.659244
POS_M348T553	1332791365.08462	1284548142.30555	1326987304.33515	1423586426.43633	1385835265.89897	1371084612.8303	1108981003.43849	1045437930.5678	919922379.530172	996712075.802373	1055222320.53008	905333059.675482	1354138852.81515	1005268128.2574	-0.429795	3.84966758324516e-06	3.12650852505577e-05	4.35596935616791	down	POS_M348T553	348.07	553.442	Adenosine 2'-monophosphate	[M+H]+		C00946	Organic oxygen compounds	Organooxygen compounds	Carbohydrates and carbohydrate conjugates	POS	1332791365.08462	1284548142.30555	1326987304.33515	1423586426.43633	1385835265.89897	1371084612.8303	1108981003.43849	1045437930.5678	919922379.530172	996712075.802373	1055222320.53008	905333059.675482	1269404987.23805	1291823593.24303	1181037145.04455
NEG_M245T484_2	869779048.529278	782690362.962422	830602086.515403	800330349.017435	805682947.152027	794353023.282805	502815734.609112	458113082.754663	498455077.319961	499440143.027547	441788775.65406	491934413.484893	813906302.909895	482091204.475039	-0.755557	2.20514197280076e-09	7.59659293465178e-08	4.33605371978458	down	NEG_M245T484_2	245.043	483.967	2'-chloro-2-hydroxy-5-methylbenzophenone	[M-H]-			Benzenoids	Benzene and substituted derivatives	Benzophenones	NEG	869779048.529278	782690362.962422	830602086.515403	800330349.017435	805682947.152027	794353023.282805	502815734.609112	458113082.754663	498455077.319961	499440143.027547	441788775.65406	491934413.484893	645843252.174143	632940826.523567	645684887.923501
POS_M284T408	1000571688.58758	854852624.556488	759367428.22201	664007062.43001	722138161.526059	645436849.939182	482313700.177285	386599593.612479	401146697.174987	369531011.567436	440279832.200444	377486319.126892	774395635.876888	409559525.643254	-0.918998	8.29569426141205e-05	0.000410710232787439	4.32654473523873	down	POS_M284T408	284.099	407.897								POS	1000571688.58758	854852624.556488	759367428.22201	664007062.43001	722138161.526059	645436849.939182	482313700.177285	386599593.612479	401146697.174987	369531011.567436	440279832.200444	377486319.126892	675075796.333459	630218151.037568	638826322.469064
POS_M70T482	471194305.512182	474496544.752669	5.24271e+08	510202847.758003	529045885.064166	538391849.859591	85116865.8200622	104878628.931115	92054545.8858182	101993126.463355	86806543.9388271	418366090.147538	507933706.308668	148202633.531119	-1.77707	6.93555474769988e-05	0.000352615481326052	4.30670071900531	down	POS_M70T482	70.0657	482.043								POS	471194305.512182	474496544.752669	5.24271e+08	510202847.758003	529045885.064166	538391849.859591	85116865.8200622	104878628.931115	92054545.8858182	101993126.463355	86806543.9388271	418366090.147538	486748730.711917	493266517.777833	362992756.14879
POS_M156T553	862650946.981255	266867629.733524	736904461.602432	717123284.392648	247872112.695149	640918135.59775	169693795.331807	176839801.914491	140026137.873605	195679929.582583	164282699.313057	146333594.785709	578722761.833793	165475993.133542	-1.80625	0.00297831408044623	0.00909125298032219	4.28416550432389	down	POS_M156T553	156.077	552.513								POS	862650946.981255	266867629.733524	736904461.602432	717123284.392648	247872112.695149	640918135.59775	169693795.331807	176839801.914491	140026137.873605	195679929.582583	164282699.313057	146333594.785709	305969799.759742	218777891.643975	355406534.546152
POS_M502T49	797015446.143772	736554068.307123	619958633.019555	621823936.861429	598167341.276547	472296688.44861	1271346207.19545	1030632973.16388	977577320.582042	805467609.392909	975933890.322203	1065387233.0887	640969352.342839	1021057538.95753	0.671736885913388	0.000612795779125025	0.00228833053958194	4.28100411300258	up	POS_M502T49	502.316	48.8173								POS	797015446.143772	736554068.307123	619958633.019555	621823936.861429	598167341.276547	472296688.44861	1271346207.19545	1030632973.16388	977577320.582042	805467609.392909	975933890.322203	1065387233.0887	2533828135.66186	2314112200.40701	2538987223.1853
NEG_M307T87	89693207.8771486	107485565.312698	110274178.286473	53303330.7310521	76207525.8893915	56168494.2872311	283638149.709435	473911985.461294	400100389.551564	713478174.069222	323920356.568745	434015220.30501	82188717.0639991	438177379.277545	2.41450274949948	0.000208360060680682	0.00090219330694457	4.22252483645599	up	NEG_M307T87	307.079	87.0236								NEG	89693207.8771486	107485565.312698	110274178.286473	53303330.7310521	76207525.8893915	56168494.2872311	283638149.709435	473911985.461294	400100389.551564	713478174.069222	323920356.568745	434015220.30501	162185386.563922	117532385.232721	117912805.698298
POS_M88T579_1	786458663.314261	729041382.564567	667891505.187078	701427916.997133	658256444.483015	665689298.161387	432626075.735119	360548222.629812	380037708.293701	356207888.587287	4.10645e+08	368447529.810045	701460868.45124	384752072.557127	-0.866434	1.07320291676369e-07	1.63956326694079e-06	4.20566557861693	down	POS_M88T579_1	88.022	578.712								POS	786458663.314261	729041382.564567	667891505.187078	701427916.997133	658256444.483015	665689298.161387	432626075.735119	360548222.629812	380037708.293701	356207888.587287	4.10645e+08	368447529.810045	503782997.331248	496177165.619164	491418673.957855
NEG_M191T733	211353059.437468	325446931.702983	183705095.850722	757995544.897856	1171917334.89451	419680625.906323	58477475.7069274	64476214.3096166	56574560.0162935	13746587.4519506	47048452.8478324	117734955.175882	511683098.781644	59676374.2514171	-3.10002	0.0166159805991492	0.0400903852692009	4.20020010316747	down	NEG_M191T733	191.019	732.58								NEG	211353059.437468	325446931.702983	183705095.850722	757995544.897856	1171917334.89451	419680625.906323	58477475.7069274	64476214.3096166	56574560.0162935	13746587.4519506	47048452.8478324	117734955.175882	134210651.856856	106423032.391788	104758069.192744
POS_M218T278	562662933.587725	621259374.458385	568001837.557226	539345749.990658	454085562.749605	415663461.637852	216135865.010909	189708901.48262	218271001.961092	183609237.616749	179886944.432182	236340292.449288	526836486.663575	203992040.49214	-1.36884	1.84427203199483e-06	1.70649598379592e-05	4.19987743114244	down	POS_M218T278	218.092	277.512								POS	562662933.587725	621259374.458385	568001837.557226	539345749.990658	454085562.749605	415663461.637852	216135865.010909	189708901.48262	218271001.961092	183609237.616749	179886944.432182	236340292.449288	343433774.953619	329590052.513324	329508111.567658
NEG_M323T38	335334767.050012	345061097.645827	325928420.579703	331674141.521998	323337433.174532	337365477.534702	655385330.721815	634533560.385658	648116321.83179	632828241.10465	622036762.677104	638802011.380835	333116889.584462	638617038.016975	0.938922540957392	1.48993601678089e-13	4.49115424904463e-11	4.18409182048788	up	NEG_M323T38	323.154	38.3514	Dolasetron	[M-H]-		C07866	Organoheterocyclic compounds	Indoles and derivatives	Indolecarboxylic acids and derivatives	NEG	335334767.050012	345061097.645827	325928420.579703	331674141.521998	323337433.174532	337365477.534702	655385330.721815	634533560.385658	648116321.83179	632828241.10465	622036762.677104	638802011.380835	461976657.199153	461979401.183204	457887623.347193
NEG_M551T524	1337587173.14265	1332016444.70705	1227450218.74646	1226257973.95291	1288432704.52619	1197854365.27076	1066619401.19639	904991944.737773	1009282902.84324	907220138.05258	860894456.790931	909437847.406975	1268266480.05767	943074448.504648	-0.427414	1.01606131779851e-05	7.05481866039101e-05	4.1715097382293	down	NEG_M551T524	551.033	524.348								NEG	1337587173.14265	1332016444.70705	1227450218.74646	1226257973.95291	1288432704.52619	1197854365.27076	1066619401.19639	904991944.737773	1009282902.84324	907220138.05258	860894456.790931	909437847.406975	1141019186.14561	1123528879.98234	1124244570.55539
POS_M70T459_4	3151753280.10871	2737352120.42046	2511009781.2546	2512167238.6266	2479050835.34012	2393339671.39593	2193392414.00416	2269852565.62502	2137763360.79422	2085534668.20835	2337986582.46671	2295612298.21117	2630778821.19107	2220023648.21827	-0.244915	0.00678898379412236	0.0185989559522801	4.1481070693044	down	POS_M70T459_4	70.0656	459.27								POS	3151753280.10871	2737352120.42046	2511009781.2546	2512167238.6266	2479050835.34012	2393339671.39593	2193392414.00416	2269852565.62502	2137763360.79422	2085534668.20835	2337986582.46671	2295612298.21117	2531514632.70257	2449669328.28826	2449296289.4559
NEG_M531T31	406007861.087149	406158999.28427	419859362.861247	388373114.59641	440205053.616624	403180859.075385	765051690.853204	726445069.966625	736050233.757666	697436235.667934	752577802.794748	621945006.27482	410630875.086847	716584339.885833	0.803294408585974	8.41871782370754e-08	1.33765020301778e-06	4.13576588780512	up	NEG_M531T31	531.304	30.7234	Dodecyl sulfate	[2M-H]-			Organic acids and derivatives	Organic sulfuric acids and derivatives	Sulfuric acid esters	NEG	406007861.087149	406158999.28427	419859362.861247	388373114.59641	440205053.616624	403180859.075385	765051690.853204	726445069.966625	736050233.757666	697436235.667934	752577802.794748	621945006.27482	589260256.408631	589388724.554333	582963927.11735
NEG_M218T415_2	753640743.784873	733882721.059284	738550563.682264	751238844.182758	764617512.002847	819139619.365154	1057247996.46502	1152346573.78083	1063932778.48066	1112371937.47722	995357339.338553	1027544634.77298	760178334.012863	1068133543.38588	0.490682218862443	3.80939879791173e-07	4.59892876095925e-06	4.1309372625308	up	NEG_M218T415_2	218.103	414.828	Pantothenic acid	[M-H]-	HMDB0000210	C00864	Organic acids and derivatives	Carboxylic acids and derivatives	Amino acids, peptides, and analogues	NEG	753640743.784873	733882721.059284	738550563.682264	751238844.182758	764617512.002847	819139619.365154	1057247996.46502	1152346573.78083	1063932778.48066	1112371937.47722	995357339.338553	1027544634.77298	878807716.803014	879768090.908164	880783523.23783
POS_M173T483	703981996.883199	592986067.14179	563431043.942346	533345660.084083	515724065.605612	487707300.826344	262556158.885345	213100974.058081	321953136.385091	246363257.311676	227692734.136802	234500084.004539	566196022.413896	251027724.130256	-1.17345	4.21406147055055e-06	3.36663132110829e-05	4.12700980009163	down	POS_M173T483	173.092	483.351	Glycylproline	[M+H]+			Organic acids and derivatives	Carboxylic acids and derivatives	Amino acids, peptides, and analogues	POS	703981996.883199	592986067.14179	563431043.942346	533345660.084083	515724065.605612	487707300.826344	262556158.885345	213100974.058081	321953136.385091	246363257.311676	227692734.136802	234500084.004539	456444368.810187	392594986.179054	459535520.420962
POS_M306T323	19376388.7483579	16338452.3256689	14016890.9696693	15029782.1040837	13525130.9363685	12991671.7517716	340598505.694121	256311762.131398	303273594.698269	320013543.061081	295652725.989416	385451067.764694	15213052.8059867	316883533.223163	4.38057109927148	1.13275344630298e-08	2.69428587163521e-07	4.12496363840672	up	POS_M306T323	306.118	322.618	Pirimiphos methyl	[M+H]+		C18403	Organic acids and derivatives	Organic thiophosphoric acids and derivatives	Thiophosphoric acid esters	POS	19376388.7483579	16338452.3256689	14016890.9696693	15029782.1040837	13525130.9363685	12991671.7517716	340598505.694121	256311762.131398	303273594.698269	320013543.061081	295652725.989416	385451067.764694	195381068.330352	176853171.843109	190775203.939416
NEG_M278T59	46066660.5049238	48917106.8658572	41402559.5435493	46720915.8488356	42081526.7416871	41517672.8825446	331802774.065428	351236563.798448	346649265.084923	339160424.264686	332237589.51574	333566473.335292	44451073.7312329	339108848.344086	2.93145825560604	1.7577757007402e-15	2.30045422543554e-12	4.11120977004315	up	NEG_M278T59	278.221	58.914								NEG	46066660.5049238	48917106.8658572	41402559.5435493	46720915.8488356	42081526.7416871	41517672.8825446	331802774.065428	351236563.798448	346649265.084923	339160424.264686	332237589.51574	333566473.335292	162422553.353039	164798451.92944	196656646.428183
POS_M213T461_2	333827262.353086	312977416.466048	324501158.812017	337495548.792012	303853433.664136	364177510.533102	34865867.7729149	32596203.0638645	33354725.7585269	31086809.4374257	41492382.369235	33939736.8966143	3.29472e+08	34555954.2164302	-3.25315	1.27659927792055e-11	1.43593283322288e-09	4.10412121584979	down	POS_M213T461_2	213.123	460.802								POS	333827262.353086	312977416.466048	324501158.812017	337495548.792012	303853433.664136	364177510.533102	34865867.7729149	32596203.0638645	33354725.7585269	31086809.4374257	41492382.369235	33939736.8966143	331242781.952953	336985604.929034	306602210.726802
POS_M573T215	181503325.668596	101128551.980436	8.15847e+07	68333827.0975819	60370667.6423958	73784079.3334188	374569545.760915	392376636.581222	399293191.942597	404328914.022504	383770555.607605	387155338.913395	94450865.9518081	390249030.471373	2.0467591191822	2.24548881660855e-08	4.61901764513526e-07	4.08234953725833	up	POS_M573T215	573.488	214.817	2-sdahma [dmed-fahfa]	[M+H]+						POS	181503325.668596	101128551.980436	8.15847e+07	68333827.0975819	60370667.6423958	73784079.3334188	374569545.760915	392376636.581222	399293191.942597	404328914.022504	383770555.607605	387155338.913395	372463925.655009	352491840.358325	341903761.813801
NEG_M743T244	122639238.523445	118357925.726257	176608991.687088	129399522.790818	113299596.425529	107901197.04691	449872202.494958	450622493.522872	390508688.118827	423545051.358546	393686206.974866	420413331.675636	128034412.033341	421441329.024284	1.71880018226564	2.21599462063632e-09	7.62559993000306e-08	4.07759962472717	up	NEG_M743T244	743.489	243.619								NEG	122639238.523445	118357925.726257	176608991.687088	129399522.790818	113299596.425529	107901197.04691	449872202.494958	450622493.522872	390508688.118827	423545051.358546	393686206.974866	420413331.675636	442313513.501791	430873477.656218	442591075.109454
NEG_M304T238	52444684.9609959	12872589.5669757	45800792.6656729	30335049.3336453	22716216.3634663	56065432.9760168	263032572.472681	341933761.390245	307969645.451071	1206373877.1127	326487140.961258	357365947.389993	36705794.3111288	467193824.129658	3.66994147582884	0.0159176572466122	0.0386621121528194	4.07693110031368	up	NEG_M304T238	304.104	238.009								NEG	52444684.9609959	12872589.5669757	45800792.6656729	30335049.3336453	22716216.3634663	56065432.9760168	263032572.472681	341933761.390245	307969645.451071	1206373877.1127	326487140.961258	357365947.389993	423766162.293587	430405187.141998	301522312.626259
NEG_M277T411	303109357.578406	342500509.310045	328939282.992877	320924765.212762	369707156.124407	340336830.064215	42711090.9782392	44509571.651125	41949138.7026928	42583081.459631	45401767.168423	44627221.1415789	334252983.547119	43630311.8502816	-2.93754	2.41470360454607e-11	2.25293283627722e-09	4.07484239119458	down	NEG_M277T411	277.12	411.264	Tyr-Pro	[M-H]-			Organic acids and derivatives	Carboxylic acids and derivatives	Amino acids, peptides, and analogues	NEG	303109357.578406	342500509.310045	328939282.992877	320924765.212762	369707156.124407	340336830.064215	42711090.9782392	44509571.651125	41949138.7026928	42583081.459631	45401767.168423	44627221.1415789	200419844.398932	200412069.340025	199014294.814391
POS_M70T666	401778749.704406	331421023.648726	300984291.431682	260063198.546697	304561722.345031	388474453.941618	46347888.0744016	23633867.2814261	35813874.5016255	39857372.0712416	39572965.3562493	35433350.6614214	331213906.603027	36776552.9910609	-3.17091	1.30508440369587e-07	1.92441632038861e-06	4.04802704582489	down	POS_M70T666	70.0657	665.845								POS	401778749.704406	331421023.648726	300984291.431682	260063198.546697	304561722.345031	388474453.941618	46347888.0744016	23633867.2814261	35813874.5016255	39857372.0712416	39572965.3562493	35433350.6614214	222089314.383047	205584592.296569	203502183.160735
NEG_M170T445	72523841.0977644	66661191.6683603	70773846.6044755	78624218.1464796	76436657.7794837	73147625.7775794	472636202.123871	326077787.359439	314991337.266628	465529978.505842	334070719.754077	323723924.263239	73027896.8456905	372838324.878849	2.35203057780293	1.91554255760108e-06	1.76359305839167e-05	4.04131144159357	up	NEG_M170T445	170.046	444.664								NEG	72523841.0977644	66661191.6683603	70773846.6044755	78624218.1464796	76436657.7794837	73147625.7775794	472636202.123871	326077787.359439	314991337.266628	465529978.505842	334070719.754077	323723924.263239	198741261.533168	198666791.749706	200527307.848621
NEG_M291T451	210419903.563713	96585072.1910684	93891909.6008553	169622008.897408	181984055.094266	193966307.320775	293891929.66923	333792423.419166	732963564.98376	320199052.636878	704937518.148718	753439400.641316	157744876.111348	523203981.583178	1.72978037562001	0.0032881123002768	0.00990097324958	4.03427504613791	up	NEG_M291T451	291.092	451.4								NEG	210419903.563713	96585072.1910684	93891909.6008553	169622008.897408	181984055.094266	193966307.320775	293891929.66923	333792423.419166	732963564.98376	320199052.636878	704937518.148718	753439400.641316	216832254.958195	220939880.531025	220924779.285999
NEG_M181T475_2	611188672.563181	613850943.503447	562560278.993927	620342967.702502	584172177.443476	608604460.033747	322620802.189485	323183082.276715	309023566.044905	315894502.938995	306032092.241567	326952944.171695	600119916.706713	317284498.31056	-0.919474	5.14025546656829e-11	4.17467362236987e-09	4.01833217515301	down	NEG_M181T475_2	181.048	474.897	1-methyluric acid	[M-H]-	HMDB0003099	C16359	Organoheterocyclic compounds	Imidazopyrimidines	Purines and purine derivatives	NEG	611188672.563181	613850943.503447	562560278.993927	620342967.702502	584172177.443476	608604460.033747	322620802.189485	323183082.276715	309023566.044905	315894502.938995	306032092.241567	326952944.171695	430001272.797803	429644083.060775	430327279.572506
NEG_M259T127	243835972.025413	428354319.876081	392005895.832645	818686325.326366	391774819.268293	388392423.278069	43896347.5212119	108355825.530877	88016530.494983	92380909.3694673	109147003.356882	144216241.504949	443841625.934478	97668809.6297284	-2.18408	0.0015672941431424	0.00518664668989454	4.01439802734555	down	NEG_M259T127	259.109	127.068								NEG	243835972.025413	428354319.876081	392005895.832645	818686325.326366	391774819.268293	388392423.278069	43896347.5212119	108355825.530877	88016530.494983	92380909.3694673	109147003.356882	144216241.504949	444907106.183104	443832821.956934	391608139.482199
NEG_M212T436_2	81630602.7868517	77729686.5853644	79261113.4850911	78379794.3824629	84356104.2140578	82110318.0996713	347976357.612284	371433762.861921	348744600.465531	355338977.343204	355503622.224359	384181567.408701	80577936.5922499	360529814.652667	2.1616618035141	4.47722223277286e-13	1.08433573408034e-10	4.00433260803655	up	NEG_M212T436_2	212.056	436.416								NEG	81630602.7868517	77729686.5853644	79261113.4850911	78379794.3824629	84356104.2140578	82110318.0996713	347976357.612284	371433762.861921	348744600.465531	355338977.343204	355503622.224359	384181567.408701	213951118.804755	223265511.725126	223094416.172897
NEG_M367T243	22837713.5874344	24990009.2255967	24769166.1222096	22555218.7122104	21645873.3610604	21660646.3834934	378500819.687813	198093380.178015	3.52254e+08	409491465.552331	311084225.843813	252560385.538939	23076437.8986675	316997370.110602	3.77997842097929	4.09225006909356e-06	3.2898436620754e-05	3.98750307541744	up	NEG_M367T243	367.1	242.833								NEG	22837713.5874344	24990009.2255967	24769166.1222096	22555218.7122104	21645873.3610604	21660646.3834934	378500819.687813	198093380.178015	3.52254e+08	409491465.552331	311084225.843813	252560385.538939	150013875.552974	149784963.587089	138400514.275503
NEG_M171T499	650278092.72885	593127091.019907	558875365.21224	631312922.898575	541240731.68066	506609222.161043	305074403.66831	276748057.589441	305456679.307594	297478071.583377	271419823.549253	312619142.654858	580240570.950212	294799363.058805	-0.976918	2.55303909352651e-07	3.32786788120426e-06	3.98413695783807	down	NEG_M171T499	171.077	498.931								NEG	650278092.72885	593127091.019907	558875365.21224	631312922.898575	541240731.68066	506609222.161043	305074403.66831	276748057.589441	305456679.307594	297478071.583377	271419823.549253	312619142.654858	397229046.434436	418679725.216551	418482499.982949
NEG_M305T51	776183705.524983	646401949.123984	735130118.062261	677320855.096983	568832213.878073	701800430.368807	416437585.341052	442539586.85439	385961764.889276	376383136.497592	349104877.051605	381694727.605443	684278212.009182	392020279.70656	-0.803655	4.07564182227186e-06	3.27992949818923e-05	3.97337991038218	down	NEG_M305T51	305.216	50.9269								NEG	776183705.524983	646401949.123984	735130118.062261	677320855.096983	568832213.878073	701800430.368807	416437585.341052	442539586.85439	385961764.889276	376383136.497592	349104877.051605	381694727.605443	542250667.995162	536760595.342021	536848850.708113
NEG_M332T445	18354208.0654809	26115188.5223655	16293067.0775135	18475883.0157199	19078280.0201451	18607347.1055335	304175906.664727	281738271.977315	303470625.224134	289201651.006351	308115890.533744	280365243.785148	19487328.9677931	294511264.865237	3.9177145511075	1.38254848223315e-13	4.20791382228419e-11	3.9695988249476	up	NEG_M332T445	332.099	445.471								NEG	18354208.0654809	26115188.5223655	16293067.0775135	18475883.0157199	19078280.0201451	18607347.1055335	304175906.664727	281738271.977315	303470625.224134	289201651.006351	308115890.533744	280365243.785148	122652315.936403	123127102.950693	97898887.5713775
NEG_M155T215	686758704.277474	652632146.920807	803759402.955456	787767265.404201	1250458629.50164	833858767.286281	516329006.229085	481118365.81615	474526050.987378	479575708.81554	491516550.962708	479072493.074971	835872486.057643	487023029.314305	-0.779293	0.00266501270662298	0.00826528327462642	3.96601902126603	down	NEG_M155T215	154.98	214.986								NEG	686758704.277474	652632146.920807	803759402.955456	787767265.404201	1250458629.50164	833858767.286281	516329006.229085	481118365.81615	474526050.987378	479575708.81554	491516550.962708	479072493.074971	619644710.386675	619829441.371654	589862740.211334
NEG_M261T371_2	500843697.367233	559012342.031561	479530905.889398	514017782.248781	504768339.575574	511344895.453632	224238164.507039	242851998.878661	239666785.344577	239822181.094587	248177399.113418	216089674.76747	511586327.094363	235141033.950959	-1.12145	4.66258973245396e-10	2.25219607893219e-08	3.96595144965049	down	NEG_M261T371_2	261.125	371.252								NEG	500843697.367233	559012342.031561	479530905.889398	514017782.248781	504768339.575574	511344895.453632	224238164.507039	242851998.878661	239666785.344577	239822181.094587	248177399.113418	216089674.76747	385326606.691455	385332463.697435	386344310.044093
POS_M213T507	730256867.950694	404295657.381269	241874080.747887	255882239.11756	243602503.379867	273312833.816318	25266902.1533704	2.31749e+07	13117534.3317094	23132104.017418	13334645.8851542	13853901.7934303	358204030.398932	18646668.3405887	-4.26379	0.00150514961631534	0.00500476615632896	3.95988910184443	down	POS_M213T507	213.124	507.153								POS	730256867.950694	404295657.381269	241874080.747887	255882239.11756	243602503.379867	273312833.816318	25266902.1533704	2.31749e+07	13117534.3317094	23132104.017418	13334645.8851542	13853901.7934303	273196020.30263	187584017.413653	280639330.106466
NEG_M293T35	295009152.32131	309854908.707331	299131788.687077	316094091.939843	328970141.631228	315140994.965451	591905387.977537	569168206.457074	577195993.923276	603112613.878808	593707160.698963	572597421.33914	310700179.708707	5.84614e+08	0.911962447635176	5.499528513017e-12	7.56161049800746e-10	3.95599114157139	up	NEG_M293T35	293.107	35.1811	(1e,4e)-1,5-bis(4-methoxyphenyl)penta-1,4-dien-3-one	[M-H]-			Benzenoids	Phenol ethers	Anisoles	NEG	295009152.32131	309854908.707331	299131788.687077	316094091.939843	328970141.631228	315140994.965451	591905387.977537	569168206.457074	577195993.923276	603112613.878808	593707160.698963	572597421.33914	434639839.703651	434577873.449395	423809682.296805
NEG_M645T587	166302834.387164	152505227.105431	137343845.141144	155597343.166727	152791698.42134	132328404.429377	462977934.571224	409883100.002158	444186971.636607	396749011.307795	451438619.872161	385248003.371967	149478225.441864	425080606.793652	1.50780109952362	2.54344529794012e-09	8.42127561983785e-08	3.95124799809019	up	NEG_M645T587	645.098	586.556								NEG	166302834.387164	152505227.105431	137343845.141144	155597343.166727	152791698.42134	132328404.429377	462977934.571224	409883100.002158	444186971.636607	396749011.307795	451438619.872161	385248003.371967	257017122.948423	256670342.532435	269344326.933689
NEG_M196T55	252186856.839228	178277895.442496	180637704.599254	208558792.842193	202545701.038491	205321209.30259	440479896.597022	462945882.65955	483670443.607604	553076700.677358	5.01983e+08	450023795.803567	204588026.677375	482029974.492534	1.23640114643742	7.73837721487318e-08	1.24533053033398e-06	3.93944657952106	up	NEG_M196T55	196.011	55.3599								NEG	252186856.839228	178277895.442496	180637704.599254	208558792.842193	202545701.038491	205321209.30259	440479896.597022	462945882.65955	483670443.607604	553076700.677358	5.01983e+08	450023795.803567	368131040.402032	368099075.168176	341058430.82523
NEG_M160T419_2	438169269.399189	439759965.454204	432500991.942803	453399395.367537	458319949.828947	443269141.59314	180015234.587382	173678808.875703	173217135.604401	169939994.215142	172792104.653724	173057486.910454	444236452.264303	173783460.807801	-1.35404	2.06270959803752e-14	1.15520506467831e-11	3.93871899270404	down	NEG_M160T419_2	160.061	419.037								NEG	438169269.399189	439759965.454204	432500991.942803	453399395.367537	458319949.828947	443269141.59314	180015234.587382	173678808.875703	173217135.604401	169939994.215142	172792104.653724	173057486.910454	316517273.180826	321220731.229872	316526144.704132
POS_M218T206	967598664.270705	1702597188.54092	1596228092.25499	1467097883.67488	1415187446.14686	1305111500.10723	1065800525.19623	724928437.902794	1119619911.29673	1048301755.53483	1071822401.82021	1141747769.66561	1408970129.16593	1028703466.90273	-0.453814	0.0109774981340025	0.0281667302632613	3.91859643762715	down	POS_M218T206	218.212	206.335								POS	967598664.270705	1702597188.54092	1596228092.25499	1467097883.67488	1415187446.14686	1305111500.10723	1065800525.19623	724928437.902794	1119619911.29673	1048301755.53483	1071822401.82021	1141747769.66561	1013596652.03584	1030742274.06674	890476863.136199
NEG_M247T188	2130825817.49727	2031827268.29749	2074344103.69596	2095926932.27088	2048174379.00491	2295063350.74894	1921726697.72539	1790683431.89791	1850523193.69118	1818205820.22022	1877452885.57333	744738860.592373	2112693641.91924	1667221814.95007	-0.341638	0.0406109004830836	0.0858701685717111	3.90721925695127	down	NEG_M247T188	247.057	188.155								NEG	2130825817.49727	2031827268.29749	2074344103.69596	2095926932.27088	2048174379.00491	2295063350.74894	1921726697.72539	1790683431.89791	1850523193.69118	1818205820.22022	1877452885.57333	744738860.592373	1606724590.72355	1497368511.51536	1459191876.85401
NEG_M356T240	697315895.023909	1387424833.6422	1659897363.82372	1152028034.28277	1155000376.53442	883411804.610015	514847155.623453	743992413.403727	855801451.77667	850193999.416543	701373643.339993	823332615.615377	1155846384.65284	748256879.862627	-0.627344	0.0217720943927397	0.0506180204032925	3.90293104092112	down	NEG_M356T240	356.104	240.023								NEG	697315895.023909	1387424833.6422	1659897363.82372	1152028034.28277	1155000376.53442	883411804.610015	514847155.623453	743992413.403727	855801451.77667	850193999.416543	701373643.339993	823332615.615377	878116329.56973	890395974.483002	962850785.16099
NEG_M141T272_1	185127248.157234	550647302.486218	698904300.148848	521512782.787285	592590234.190174	603111753.744565	737829301.421663	807168902.506241	894755162.22199	930252928.607197	847705575.549179	907006202.773846	525315603.585721	854119678.846686	0.701253795884229	0.00180376991172312	0.00585912164155094	3.88486391119705	up	NEG_M141T272_1	141.016	272.396								NEG	185127248.157234	550647302.486218	698904300.148848	521512782.787285	592590234.190174	603111753.744565	737829301.421663	807168902.506241	894755162.22199	930252928.607197	847705575.549179	907006202.773846	623400089.817409	512653916.888144	604729438.504292
POS_M457T475	491753545.126056	533320863.508026	514942944.328762	487473641.855392	192866465.866016	454790429.963339	162322799.567164	156349320.216502	167960368.349077	153734053.684091	114793921.993173	112436506.061512	445857981.774598	144599494.978586	-1.62452	0.000194149997954635	0.000849345281311728	3.88379560930009	down	POS_M457T475	457.168	475.088								POS	491753545.126056	533320863.508026	514942944.328762	487473641.855392	192866465.866016	454790429.963339	162322799.567164	156349320.216502	167960368.349077	153734053.684091	114793921.993173	112436506.061512	190494083.773396	204277592.060866	190168129.836555
POS_M115T357	262017322.637398	401734643.816961	393710759.20989	204878738.165685	186983258.912936	302729671.409714	6.88999e+06	4102431.87870397	13160391.0872537	5299686.69600471	5788505.39609822	5019034.95287354	292009065.692097	6710006.21651219	-5.44356	1.80220849712362e-05	0.000113814331539743	3.88180849627032	down	POS_M115T357	115.087	356.851								POS	262017322.637398	401734643.816961	393710759.20989	204878738.165685	186983258.912936	302729671.409714	6.88999e+06	4102431.87870397	13160391.0872537	5299686.69600471	5788505.39609822	5019034.95287354	153353372.919202	128124211.903832	131378244.673597
NEG_M367T434	27608158.8659952	33188437.2286095	27959525.8774772	27459968.7014328	26995007.7528953	32471070.7241519	328162684.010055	296226735.466269	283606395.088085	248430050.353947	286003091.958733	302371701.082239	29280361.5250936	290800109.659888	3.31202254147039	3.14319173079413e-10	1.6505178822222e-08	3.85828653776535	up	NEG_M367T434	367.1	434.086								NEG	27608158.8659952	33188437.2286095	27959525.8774772	27459968.7014328	26995007.7528953	32471070.7241519	328162684.010055	296226735.466269	283606395.088085	248430050.353947	286003091.958733	302371701.082239	162270873.980663	158682774.204542	158596413.687258
POS_M161T462	620943234.310279	636532997.054613	638289646.365175	629252243.303862	630184840.129606	628182941.450753	396800181.100076	352990537.892858	356558007.986472	333594755.740889	380888245.941813	395019366.862531	630564317.102381	369308515.920773	-0.771817	3.09798289064313e-10	1.63224648132389e-08	3.85640985088413	down	POS_M161T462	161.092	461.776								POS	620943234.310279	636532997.054613	638289646.365175	629252243.303862	630184840.129606	628182941.450753	396800181.100076	352990537.892858	356558007.986472	333594755.740889	380888245.941813	395019366.862531	612634003.302109	582243346.554783	571937261.186153
POS_M169T63	593552935.857637	623535323.141292	641704747.302375	645897988.70682	622703297.128728	670244048.060418	403660865.159646	352770993.599623	335081510.684684	396279365.811042	375076580.257884	373330144.94939	632939723.366212	372699910.077045	-0.764054	8.35375239154206e-09	2.11143161306469e-07	3.83546499039162	down	POS_M169T63	169.076	63.0283	Norharmane	[M+H]+	HMDB0012897	C20157	Organoheterocyclic compounds	Indoles and derivatives	Pyridoindoles	POS	593552935.857637	623535323.141292	641704747.302375	645897988.70682	622703297.128728	670244048.060418	403660865.159646	352770993.599623	335081510.684684	396279365.811042	375076580.257884	373330144.94939	606385940.353482	576673290.623439	573848892.797951
NEG_M185T284	587022666.947786	619437243.321612	587501523.273097	606170133.030595	612243282.661772	377607906.982297	215797942.976523	212763001.080428	338131947.598044	337322121.169205	337700648.73212	228417965.034435	564997126.036193	278355604.431792	-1.02131	0.000102455976934186	0.000492168621040421	3.83314115348429	down	NEG_M185T284	185.022	284.396								NEG	587022666.947786	619437243.321612	587501523.273097	606170133.030595	612243282.661772	377607906.982297	215797942.976523	212763001.080428	338131947.598044	337322121.169205	337700648.73212	228417965.034435	327542577.150922	363690587.740209	328653771.508439
NEG_M141T561_1	972638266.806185	760257460.871989	687009583.814461	953185024.282636	769097603.394969	1143977321.24453	488373150.346797	636467384.15035	670999945.691093	485165095.871229	571703330.034133	497277605.166825	881027543.402462	558331085.210071	-0.658066	0.00194632976450638	0.00626442420816331	3.83160274046611	down	NEG_M141T561_1	141.016	561.067								NEG	972638266.806185	760257460.871989	687009583.814461	953185024.282636	769097603.394969	1143977321.24453	488373150.346797	636467384.15035	670999945.691093	485165095.871229	571703330.034133	497277605.166825	707925284.078865	688780225.167386	688921812.458413
NEG_M322T476	19802778.6695713	23032905.2979528	18171156.6833638	21654830.5670954	17775349.0948576	20372817.8696623	275846036.468911	263701199.012687	279514137.996162	265142080.114673	268423285.701483	279904294.29565	20134973.0304172	272088505.598261	3.75630056610736	1.76116946028432e-15	2.30045422543554e-12	3.80174018761355	up	NEG_M322T476	322.115	475.809								NEG	19802778.6695713	23032905.2979528	18171156.6833638	21654830.5670954	17775349.0948576	20372817.8696623	275846036.468911	263701199.012687	279514137.996162	265142080.114673	268423285.701483	279904294.29565	138560959.531976	138526554.140775	144407198.100118
POS_M374T447	44872848.060201	45694402.2057101	44403269.6430074	50520806.0488482	46871175.1636759	38686736.9673498	262595524.740997	267698789.635504	379994445.889581	329347478.411788	308927216.745612	265402220.671653	45174873.0147987	302327612.682523	2.74252030074239	1.0165698278354e-07	1.5644795057836e-06	3.79201072798204	up	POS_M374T447	374.106	446.861	Pyrazophos	[M+H]+		C18761	Organic acids and derivatives	Organic thiophosphoric acids and derivatives	Thiophosphoric acid esters	POS	44872848.060201	45694402.2057101	44403269.6430074	50520806.0488482	46871175.1636759	38686736.9673498	262595524.740997	267698789.635504	379994445.889581	329347478.411788	308927216.745612	265402220.671653	259393559.835677	261663017.727632	245518192.895313
NEG_M245T207	1310333818.00641	790676999.552211	501162162.984751	1199718404.30469	1367348653.54919	634646534.681181	1105462832.3304	1544516565.39657	1532486158.81141	1333420924.61521	1439744970.36929	1297581899.78385	967314428.846406	1375535558.55112	0.507936610826149	0.0339213647903714	0.0737806747251337	3.77799070975767	up	NEG_M245T207	245.029	207.151	2-chloro-2'-hydroxy-4'-methylbenzophenone	[M-H]-			Benzenoids	Benzene and substituted derivatives	Benzophenones	NEG	1310333818.00641	790676999.552211	501162162.984751	1199718404.30469	1367348653.54919	634646534.681181	1105462832.3304	1544516565.39657	1532486158.81141	1333420924.61521	1439744970.36929	1297581899.78385	826541418.649445	1009824257.03141	1003479572.89203
POS_M186T115	1197193901.40244	289063605.323928	439183527.421028	972385657.832401	924534031.972806	492165850.029095	379286374.513595	369776737.556455	98211130.4719349	363799465.036371	345422022.898177	401445896.24586	719087762.330283	326323604.453732	-1.13986	0.0290541479726685	0.0646062196620219	3.77693055575244	down	POS_M186T115	186.076	115.365								POS	1197193901.40244	289063605.323928	439183527.421028	972385657.832401	924534031.972806	492165850.029095	379286374.513595	369776737.556455	98211130.4719349	363799465.036371	345422022.898177	401445896.24586	195566607.371482	205019426.201114	205025264.101697
NEG_M485T40	492642737.050247	542930727.703703	519302584.961296	481698978.092679	465020075.517676	519759529.878744	267003007.931251	248190361.626213	275752589.541076	219108890.651993	252607701.388808	257718166.791768	503559105.534057	253396786.321851	-0.990763	7.39270392211693e-09	1.9216739241662e-07	3.75598198789659	down	NEG_M485T40	485.283	39.8829	Kendomycin	[M-H]-						NEG	492642737.050247	542930727.703703	519302584.961296	481698978.092679	465020075.517676	519759529.878744	267003007.931251	248190361.626213	275752589.541076	219108890.651993	252607701.388808	257718166.791768	376174933.530731	384204925.031597	384250751.529486
NEG_M85T264	394241001.12362	368173730.624957	421113670.449344	562973873.343648	475696664.901363	449705748.33711	223486381.136069	167976884.363952	178613108.623901	175963188.927133	210420069.386115	152639159.600627	445317448.130007	184849798.672966	-1.26848	6.21445638966709e-06	4.65512528935899e-05	3.75328942509894	down	NEG_M85T264	85.0651	263.548								NEG	394241001.12362	368173730.624957	421113670.449344	562973873.343648	475696664.901363	449705748.33711	223486381.136069	167976884.363952	178613108.623901	175963188.927133	210420069.386115	152639159.600627	328447611.133341	302311254.589255	302670465.188885
NEG_M663T62	142193160.135384	95756684.9557288	130888428.397462	133615072.90608	96087880.4413922	100228056.548066	460425899.05497	306697433.355774	333712625.802359	316170556.845563	395523247.457937	426925997.623419	116461547.230686	373242626.690004	1.68026006988014	2.85842778804596e-06	2.44699215531002e-05	3.73568184740501	up	NEG_M663T62	663.426	61.864								NEG	142193160.135384	95756684.9557288	130888428.397462	133615072.90608	96087880.4413922	100228056.548066	460425899.05497	306697433.355774	333712625.802359	316170556.845563	395523247.457937	426925997.623419	307799295.891537	285574177.936065	306123676.793911
POS_M377T279	1375692964.33862	1426879905.88347	1179163593.10999	1058669165.8276	983990281.281146	912921944.899544	846879299.687748	911585441.14003	803443900.107488	834218975.544473	802298401.228379	814662243.364427	1156219642.55673	835514710.178758	-0.468678	0.00430124923041799	0.0125187876821441	3.73139180316014	down	POS_M377T279	377.268	279.195								POS	1375692964.33862	1426879905.88347	1179163593.10999	1058669165.8276	983990281.281146	912921944.899544	846879299.687748	911585441.14003	803443900.107488	834218975.544473	802298401.228379	814662243.364427	789076516.64373	792570229.643234	694999515.46488
NEG_M263T191	71416923.1093208	46670383.9556629	62664215.6363783	53301911.0484746	47919356.7726726	51302287.4581121	545181188.871419	248785056.500872	146720869.08227	544290710.993226	562484766.431187	176510015.195741	55545846.3301036	370662101.179119	2.73835367521218	0.00319149052319627	0.00964523632620071	3.72786673110267	up	NEG_M263T191	263.052	190.684	2',2'-difluoro-2'-deoxyuridine	[M-H]-			Nucleosides, nucleotides, and analogues	Pyrimidine nucleosides	Pyrimidine 2'-deoxyribonucleosides	NEG	71416923.1093208	46670383.9556629	62664215.6363783	53301911.0484746	47919356.7726726	51302287.4581121	545181188.871419	248785056.500872	146720869.08227	544290710.993226	562484766.431187	176510015.195741	146877911.850095	161182878.597959	161624789.977344
NEG_M157T459	743596033.052158	706805310.520985	708523787.657534	694925573.188913	686713541.435411	709801659.677587	488045749.04689	453051429.823136	468800426.138132	454556147.074931	463000785.518924	459010828.857811	708394317.588765	464410894.409971	-0.609151	1.91759289028007e-10	1.13210206247438e-08	3.7265699531444	down	NEG_M157T459	156.99	458.632								NEG	743596033.052158	706805310.520985	708523787.657534	694925573.188913	686713541.435411	709801659.677587	488045749.04689	453051429.823136	468800426.138132	454556147.074931	463000785.518924	459010828.857811	623688719.126474	623735320.481451	634082054.176536
NEG_M307T31	869544093.493603	843852360.174488	848796901.56571	846177221.499128	883028248.747113	837002508.004155	941736115.337419	979884070.048601	1502649849.35131	1563249521.86618	1458245798.40727	863489405.031764	854733555.580699	1218209126.67376	0.511215151379357	0.0199377932045186	0.0469417858932373	3.70814145459883	up	NEG_M307T31	307.159	31.4888	Phenylbutazone	[M-H]-	HMDB0014950	C07440				NEG	869544093.493603	843852360.174488	848796901.56571	846177221.499128	883028248.747113	837002508.004155	941736115.337419	979884070.048601	1502649849.35131	1563249521.86618	1458245798.40727	863489405.031764	1141953405.2396	1147235338.81898	1163251452.86622
POS_M185T393_1	3333272271.62067	3268069635.81683	3136271021.60607	3239964805.52522	3354813349.25235	3372971333.61453	3519345550.44997	3611609412.37404	3536008302.03296	3574106973.8364	3541646804.69126	3506634231.14258	3284227069.57261	3548225212.4212	0.111543705399205	5.48111815745952e-05	0.000289028718449451	3.70098543409575	up	POS_M185T393_1	185.165	393.362	.gamma.-undecalactone	[M+H]+	HMDB0038311	C08571	Organoheterocyclic compounds	Lactones	Gamma butyrolactones	POS	3333272271.62067	3268069635.81683	3136271021.60607	3239964805.52522	3354813349.25235	3372971333.61453	3519345550.44997	3611609412.37404	3536008302.03296	3574106973.8364	3541646804.69126	3506634231.14258	3441113253.40901	3443855545.13789	3237641328.05013
POS_M205T396	350184479.81325	319581060.557689	308509564.904085	269771180.319546	297750082.22759	264981750.545093	78973745.7123155	55679049.916667	56925218.9054631	64160695.3622827	53238663.8445029	61519861.3821075	301796353.061209	61749539.1872231	-2.28908	7.16872766895667e-09	1.87277036411769e-07	3.68203031339141	down	POS_M205T396	205.097	396.398	DL-tryptophan	[M+H]+	HMDB0030396	C00078	Organoheterocyclic compounds	Indoles and derivatives	Indolyl carboxylic acids and derivatives	POS	350184479.81325	319581060.557689	308509564.904085	269771180.319546	297750082.22759	264981750.545093	78973745.7123155	55679049.916667	56925218.9054631	64160695.3622827	53238663.8445029	61519861.3821075	113378177.485201	114455187.734772	91077541.7985323
POS_M157T714	766273263.188944	491107768.432526	464882848.209586	728294660.19023	648164349.644898	427474862.965648	943465769.206769	839528653.698227	751958141.210553	1025397250.35662	898695884.659627	839398141.180391	587699625.438639	883073973.385365	0.58745531583975	0.0019187907097923	0.00618531310655824	3.65979376239894	up	POS_M157T714	157.17	713.914								POS	766273263.188944	491107768.432526	464882848.209586	728294660.19023	648164349.644898	427474862.965648	943465769.206769	839528653.698227	751958141.210553	1025397250.35662	898695884.659627	839398141.180391	1026650229.13111	877875619.474148	1040696952.10592
NEG_M262T268	68965980.4779501	28711427.9192132	87733931.4053428	34283439.4737643	84955337.7155963	51203973.0264558	321695302.872161	334796521.017449	3.2958e+08	193785998.987467	316753439.900398	320671849.096841	59309015.0030537	302880566.923103	2.35242569955655	1.54306522365942e-06	1.46764416554912e-05	3.65496418223352	up	NEG_M262T268	262.094	267.539								NEG	68965980.4779501	28711427.9192132	87733931.4053428	34283439.4737643	84955337.7155963	51203973.0264558	321695302.872161	334796521.017449	3.2958e+08	193785998.987467	316753439.900398	320671849.096841	106449627.533715	117699461.238568	100306683.666035
NEG_M135T340_2	77896132.4264045	133268191.522384	52534571.7188929	107022329.340246	61657101.3979765	155771154.440337	129597039.582764	152292557.381546	772339097.224902	819667767.830832	748374561.05952	166378480.598953	98024913.4743735	464774917.279753	2.24531184385871	0.0276417404006204	0.0618781005297807	3.65041236193003	up	NEG_M135T340_2	135.031	339.81								NEG	77896132.4264045	133268191.522384	52534571.7188929	107022329.340246	61657101.3979765	155771154.440337	129597039.582764	152292557.381546	772339097.224902	819667767.830832	748374561.05952	166378480.598953	211877255.354072	204115138.200053	398651705.207357
POS_M195T265	303967130.806847	267325261.751148	248348343.675798	279454566.253997	228237431.455934	226905476.864561	30953104.8286564	26826475.6903299	26342028.7707823	26141116.2195737	25967500.9495511	28019664.0588797	259039701.801381	27374981.7529622	-3.24224	4.19485749394535e-09	1.25481476696272e-07	3.62131852011076	down	POS_M195T265	195.077	265.124								POS	303967130.806847	267325261.751148	248348343.675798	279454566.253997	228237431.455934	226905476.864561	30953104.8286564	26826475.6903299	26342028.7707823	26141116.2195737	25967500.9495511	28019664.0588797	129795113.815248	129482054.061175	122273376.57356
NEG_M304T264	44901209.1283253	27428985.0850726	11912303.5837274	25295173.254796	28565823.5483181	22680710.9482466	373278202.398724	165923970.792219	293031320.00025	305336805.850727	179854614.672599	333482002.239937	26797367.5914143	275151152.659076	3.36006118112827	2.97957474796342e-05	0.000172464344117255	3.6104292555969	up	NEG_M304T264	304.104	264.03								NEG	44901209.1283253	27428985.0850726	11912303.5837274	25295173.254796	28565823.5483181	22680710.9482466	373278202.398724	165923970.792219	293031320.00025	305336805.850727	179854614.672599	333482002.239937	144223676.072985	138006777.850019	144549617.994664
NEG_M201T423	816316776.246479	460708441.958616	703945319.789164	375135310.819055	644197194.247615	877271509.306088	953161410.874834	642670387.935135	988090220.251363	1051356965.73209	1097068673.96097	1090290246.74832	646262425.394503	970439650.917119	0.58651838459084	0.0122172322442755	0.0308545890297102	3.60976977407664	up	NEG_M201T423	201.025	422.654								NEG	816316776.246479	460708441.958616	703945319.789164	375135310.819055	644197194.247615	877271509.306088	953161410.874834	642670387.935135	988090220.251363	1051356965.73209	1097068673.96097	1090290246.74832	735106589.436915	798641727.210585	1070400133.02294
NEG_M641T446	543847.565903552	740574.538086652	293210.423043098	892305.679569454	676605.965037073	673707.096150742	225259340.777191	234220628.164179	232332893.129629	218082375.792847	214046181.838962	229468673.35678	636708.544631762	225568348.843265	8.46871580610475	1.0957547854239e-14	7.4675688626639e-12	3.59164280618511	up	NEG_M641T446	641.206	445.839								NEG	543847.565903552	740574.538086652	293210.423043098	892305.679569454	676605.965037073	673707.096150742	225259340.777191	234220628.164179	232332893.129629	218082375.792847	214046181.838962	229468673.35678	96642292.308693	93724669.1037996	96559178.1947013
NEG_M90T366	284376238.832063	334474549.684261	303858723.352727	283666624.686875	284225964.017433	266062426.325005	84381431.9737048	63865729.3580501	64221237.5047094	38974641.9029586	90288932.2743438	50098818.8806449	292777421.149727	65305131.9824019	-2.16454	5.5624392943841e-09	1.55277746606988e-07	3.58662957657376	down	NEG_M90T366	90.0268	365.732								NEG	284376238.832063	334474549.684261	303858723.352727	283666624.686875	284225964.017433	266062426.325005	84381431.9737048	63865729.3580501	64221237.5047094	38974641.9029586	90288932.2743438	50098818.8806449	166714538.078991	191447600.835728	189373591.549847
POS_M346T455	21409063.1583832	15399437.0869169	13153129.4859772	15981499.7852069	11919219.5868032	23827225.9033529	269066740.618371	263866695.074286	241003150.039844	224105269.527491	213400989.584179	244419579.558445	16948262.5011067	242643737.400436	3.83963034072633	2.48993255531562e-10	1.39138851473421e-08	3.58511459061753	up	POS_M346T455	346.111	455.08	Triflumizole	[M+H]+		C18493	Benzenoids	Benzene and substituted derivatives	Trifluoromethylbenzenes	POS	21409063.1583832	15399437.0869169	13153129.4859772	15981499.7852069	11919219.5868032	23827225.9033529	269066740.618371	263866695.074286	241003150.039844	224105269.527491	213400989.584179	244419579.558445	139297812.409389	129362743.184815	135518198.649956
NEG_M87T27	200706448.185472	207397584.769145	184932161.574005	191451456.117984	211721978.796889	209433328.240543	427420307.07515	428505865.15059	429319587.750319	444193834.33612	376020509.714226	453028536.84747	200940492.94734	426414773.478979	1.08549	3.26188920120194e-09	1.03919679439512e-07	3.57344203324776	up	NEG_M87T27	87.0026	27.2331								NEG	200706448.185472	207397584.769145	184932161.574005	191451456.117984	211721978.796889	209433328.240543	427420307.07515	428505865.15059	429319587.750319	444193834.33612	376020509.714226	453028536.84747	297987355.976325	309055440.404737	299033469.080611
POS_M130T263	620435074.524379	673853201.71141	581568951.273131	569356829.270413	577690501.500795	520343392.194868	387763246.394703	277369951.639663	387282067.952051	367886312.861493	355002060.371986	355086590.958879	590541325.079166	355065038.363129	-0.733955	5.36847867492463e-06	4.12390193531517e-05	3.56568706485014	down	POS_M130T263	130.065	262.957	Gramine	[M+H-C2H7N]+	HMDB0035762	C08304	Organoheterocyclic compounds	Indoles and derivatives	Indoles	POS	620435074.524379	673853201.71141	581568951.273131	569356829.270413	577690501.500795	520343392.194868	387763246.394703	277369951.639663	387282067.952051	367886312.861493	355002060.371986	355086590.958879	422031294.466688	406642487.84402	403659297.521348
NEG_M392T255	21628152.3598514	14341735.9855081	14028124.2577197	11360055.9985023	19185051.0601506	4868156.07760562	245644021.668789	238363587.391995	178690634.523378	254624553.298512	259207768.459777	258180366.944149	14235212.623223	239118488.714433	4.0701897369188	7.30823143037614e-09	1.90129250714408e-07	3.56216495773465	up	NEG_M392T255	392.121	254.973								NEG	21628152.3598514	14341735.9855081	14028124.2577197	11360055.9985023	19185051.0601506	4868156.07760562	245644021.668789	238363587.391995	178690634.523378	254624553.298512	259207768.459777	258180366.944149	94003493.2076845	92001072.1637025	94043387.2728504
POS_M165T430	940108252.805831	1250264679.51554	897964777.153406	843242528.525206	909298438.151911	1397108451.25471	1605301733.08213	1088367078.41269	1386030674.60707	1041069347.01676	1789579698.37524	1504170294.56591	1039664521.23443	1402419804.3433	0.431800199570545	0.0376724943305941	0.0806029910435296	3.55736180841064	up	POS_M165T430	165.051	429.673								POS	940108252.805831	1250264679.51554	897964777.153406	843242528.525206	909298438.151911	1397108451.25471	1605301733.08213	1088367078.41269	1386030674.60707	1041069347.01676	1789579698.37524	1504170294.56591	915226819.896657	928909563.999263	738135189.891861
POS_M86T418_2	795594012.440487	723128471.685613	749645130.909488	610601224.80103	599903359.549079	535050176.199161	447448210.339081	428243519.352368	382104742.592128	433790293.993926	377867949.266291	441726669.841799	668987062.597476	418530230.897599	-0.676646	0.000176986953080172	0.00078622133939497	3.54937284546517	down	POS_M86T418_2	86.0969	418.427								POS	795594012.440487	723128471.685613	749645130.909488	610601224.80103	599903359.549079	535050176.199161	447448210.339081	428243519.352368	382104742.592128	433790293.993926	377867949.266291	441726669.841799	468962079.423414	435383243.222247	436173108.345111
POS_M276T562	100276472.460767	79092192.899961	78427168.4878492	75290348.7000329	74425921.9772364	62212512.4769099	287878498.407147	290525764.381124	292134621.884748	301571249.837241	296085652.556933	323964231.136995	78287436.1671261	298693336.367365	1.93181234990377	4.30713684244748e-11	3.63947258420178e-09	3.54716885635835	up	POS_M276T562	276.108	562.273								POS	100276472.460767	79092192.899961	78427168.4878492	75290348.7000329	74425921.9772364	62212512.4769099	287878498.407147	290525764.381124	292134621.884748	301571249.837241	296085652.556933	323964231.136995	225451469.808818	211842256.117979	211497649.700571
NEG_M367T353	34039168.6485341	14550607.9129954	35534871.9781824	24634602.5307288	12850007.0339772	11371101.1194262	137772131.095967	294445079.588004	343511210.908138	196010731.107117	345405195.481148	250851549.658521	22163393.203974	261332649.639816	3.55963670000291	3.77299782708102e-05	0.000210125615351151	3.54261552295902	up	NEG_M367T353	367.1	353.431								NEG	34039168.6485341	14550607.9129954	35534871.9781824	24634602.5307288	12850007.0339772	11371101.1194262	137772131.095967	294445079.588004	343511210.908138	196010731.107117	345405195.481148	250851549.658521	106175438.137083	96665976.4925757	98146047.876167
NEG_M259T602	358241543.969615	363639422.412917	351056528.74559	376635654.530618	338139327.499111	350296893.203362	137320984.509993	133751207.01581	140268905.945406	133702149.926341	140485316.649663	142808684.385949	356334895.060202	138056208.072194	-1.36798	2.8746927065104e-12	4.7935500881061e-10	3.53427455349831	down	NEG_M259T602	259.023	601.611	D-mannose 6-phosphate	[M-H]-	HMDB0001078	C00275	Organic oxygen compounds	Organooxygen compounds	Carbohydrates and carbohydrate conjugates	NEG	358241543.969615	363639422.412917	351056528.74559	376635654.530618	338139327.499111	350296893.203362	137320984.509993	133751207.01581	140268905.945406	133702149.926341	140485316.649663	142808684.385949	253310854.214092	255070138.99008	253301510.886203
POS_M140T662	983450761.59383	906833955.904704	3.53204e+08	822550059.58709	587781304.637231	717887247.99754	993687318.037644	1001559598.58294	1011650608.63536	1080152362.95566	1051429577.25891	1069089537.26315	728617861.613416	1034594833.78894	0.505831625230048	0.00939487327973633	0.0246377683157482	3.53320475560531	up	POS_M140T662	140.143	662.49								POS	983450761.59383	906833955.904704	3.53204e+08	822550059.58709	587781304.637231	717887247.99754	993687318.037644	1001559598.58294	1011650608.63536	1080152362.95566	1051429577.25891	1069089537.26315	691856119.00538	754810013.794261	754290454.653489
POS_M131T505	284671405.996921	265281948.381608	263297460.633458	228146596.77339	240731725.48402	221633590.59646	30481398.0998291	29244117.6025911	31693364.4739102	30875158.1772192	31921636.0108276	30921217.4610729	250627121.310976	30856148.637575	-3.02191	8.2862064129192e-10	3.49540756402224e-08	3.53240769117751	down	POS_M131T505	131.118	505.07								POS	284671405.996921	265281948.381608	263297460.633458	228146596.77339	240731725.48402	221633590.59646	30481398.0998291	29244117.6025911	31693364.4739102	30875158.1772192	31921636.0108276	30921217.4610729	149969173.533403	140620641.335003	150650847.528776
NEG_M125T470_3	444741918.243304	440910889.647223	343701017.450642	398303475.737841	414595769.244271	452454473.770711	187909122.078575	191176270.055821	167901314.421899	208139558.058299	198215342.049744	206631037.397192	415784590.682332	193328774.010255	-1.10478	1.90741987413284e-07	2.61802564072638e-06	3.51872857193698	down	NEG_M125T470_3	125.017	470.021								NEG	444741918.243304	440910889.647223	343701017.450642	398303475.737841	414595769.244271	452454473.770711	187909122.078575	191176270.055821	167901314.421899	208139558.058299	198215342.049744	206631037.397192	257323149.897676	267384182.828178	260087965.078069
NEG_M187T29	293176470.533486	297167039.182956	298943323.425062	281850867.078339	306491337.179534	291834205.541706	81339268.044408	78451203.8327156	77071607.8111722	84134626.6996567	77276356.2183486	78340713.538812	294910540.49018	79435629.3575189	-1.89242	3.51289415894048e-14	1.64366744759142e-11	3.51445788591254	down	NEG_M187T29	187.007	28.7411	2,4-diaminobenzenesulfonic acid	[M-H]-			Benzenoids	Benzene and substituted derivatives	Benzenesulfonic acids and derivatives	NEG	293176470.533486	297167039.182956	298943323.425062	281850867.078339	306491337.179534	291834205.541706	81339268.044408	78451203.8327156	77071607.8111722	84134626.6996567	77276356.2183486	78340713.538812	180598138.895356	179792233.191083	179792132.936037
NEG_M225T406	302676753.553278	298869252.152871	286780582.389655	284583613.069929	292335920.216655	306155762.288901	80952287.4204546	85468961.7760907	85095615.6930752	84317291.6392143	79180223.1630565	86615113.7949955	295233647.278548	83604915.5811478	-1.8202	7.50796809199488e-14	2.64457631141514e-11	3.48158953954088	down	NEG_M225T406	225.088	406.455	Porphobilinogen	[M-H]-	HMDB0000245	C00931	Organic nitrogen compounds	Organonitrogen compounds	Amines	NEG	302676753.553278	298869252.152871	286780582.389655	284583613.069929	292335920.216655	306155762.288901	80952287.4204546	85468961.7760907	85095615.6930752	84317291.6392143	79180223.1630565	86615113.7949955	196936362.833856	196963733.057786	202042235.637937
NEG_M299T282	84394032.3424317	85115533.1357088	78218427.8893848	79333322.8246536	102067865.778099	85463352.2176076	280149705.612377	389921117.737192	368055024.593542	263821374.730194	282744612.620105	261246835.90934	85765422.3646476	307656445.200458	1.84285219077684	2.44679030795133e-06	2.15947154740896e-05	3.47965815340273	up	NEG_M299T282	299.074	281.526								NEG	84394032.3424317	85115533.1357088	78218427.8893848	79333322.8246536	102067865.778099	85463352.2176076	280149705.612377	389921117.737192	368055024.593542	263821374.730194	282744612.620105	261246835.90934	163473181.378488	164758272.243569	163491273.734444
POS_M246T751	243403992.873868	160824325.814298	207982095.036116	170296467.591186	119300960.754913	143495247.64723	416876167.614718	407739634.321937	374861908.446699	397272580.905045	376677091.344778	385755900.506034	174217181.619602	393197213.856535	1.17436618677078	5.72596113943984e-07	6.46159667963642e-06	3.47904827660908	up	POS_M246T751	246.181	750.926	Tramadol	[M+H-H2O]+	HMDB0014339	C07153	Benzenoids	Phenol ethers	Anisoles	POS	243403992.873868	160824325.814298	207982095.036116	170296467.591186	119300960.754913	143495247.64723	416876167.614718	407739634.321937	374861908.446699	397272580.905045	376677091.344778	385755900.506034	347416858.786743	339535809.054713	316212598.035587
NEG_M89T340	657686385.886163	411843105.995546	476891104.917635	334828746.481178	623098567.755042	313197690.275559	162697792.17655	225292618.353204	181529182.311108	328621042.442091	141511101.794837	179782381.301561	469590933.551854	203239019.729892	-1.20823	0.00220200915203821	0.0069848006584282	3.47827685538067	down	NEG_M89T340	89.0236	340.494								NEG	657686385.886163	411843105.995546	476891104.917635	334828746.481178	623098567.755042	313197690.275559	162697792.17655	225292618.353204	181529182.311108	328621042.442091	141511101.794837	179782381.301561	335606529.929649	369690238.057306	328147845.839472
POS_M274T197_2	3510897311.81808	3146970168.1632	2878627614.92589	3005805986.07241	3128023849.44521	3169536059.66215	3386722459.01769	3503079579.73074	3432096190.74924	3.46262e+09	3326864626.20316	3485770915.11998	3139976831.68116	3432858870.07614	0.128656632948755	0.00904812740148854	0.0238501425972643	3.47230005991459	up	POS_M274T197_2	274.274	196.719								POS	3510897311.81808	3146970168.1632	2878627614.92589	3005805986.07241	3128023849.44521	3169536059.66215	3386722459.01769	3503079579.73074	3432096190.74924	3.46262e+09	3326864626.20316	3485770915.11998	3398493294.35953	3272392440.48281	3117372106.32224
NEG_M135T282	305702877.463921	373779670.687841	103845613.960363	113093468.710846	303426109.736747	304611626.279279	6467593.45536705	5035096.07440545	6525976.94241553	4496998.62442694	6427809.44374965	7068305.4120877	2.50743e+08	6003629.99207539	-5.38423	0.00035578641056633	0.00143509369336643	3.46825028658147	down	NEG_M135T282	135.031	281.964								NEG	305702877.463921	373779670.687841	103845613.960363	113093468.710846	303426109.736747	304611626.279279	6467593.45536705	5035096.07440545	6525976.94241553	4496998.62442694	6427809.44374965	7068305.4120877	217233102.445503	217660745.689515	127641694.359274
NEG_M243T565	217263591.767273	208845107.086957	215224230.750514	213041282.376853	210835203.822268	208295690.192031	2590492.14846989	3694956.28495943	2703355.41569873	3319630.54917224	3024641.63918001	2835673.06756674	212250850.999316	3028124.85084117	-6.1312	7.12956702053593e-18	1.1175239826339e-13	3.46496108763017	down	NEG_M243T565	243.028	564.591								NEG	217263591.767273	208845107.086957	215224230.750514	213041282.376853	210835203.822268	208295690.192031	2590492.14846989	3694956.28495943	2703355.41569873	3319630.54917224	3024641.63918001	2835673.06756674	123446660.09341	122998582.995751	123446014.182203
POS_M213T478	167806107.060646	309854148.739799	291517523.739072	256896372.427811	164827895.378827	244345223.020744	18407020.1403257	17787391.3265742	18658079.4919262	16146274.5042853	20124389.0144618	17200163.2299879	239207878.394483	18053886.2845935	-3.72788	4.78035429743501e-06	3.74554678506099e-05	3.45638155401222	down	POS_M213T478	213.123	478.244								POS	167806107.060646	309854148.739799	291517523.739072	256896372.427811	164827895.378827	244345223.020744	18407020.1403257	17787391.3265742	18658079.4919262	16146274.5042853	20124389.0144618	17200163.2299879	163816175.866239	94298019.5513833	165011833.319765
NEG_M163T120	611679495.181746	814558189.614831	792268608.829707	816914838.539404	799809883.049067	674651383.284771	480878714.286759	328685461.975696	558081616.731696	565352417.973895	496899823.647281	586802806.312479	751647066.416588	502783473.487968	-0.580118	0.000787546375363075	0.00284334807339134	3.45334628213189	down	NEG_M163T120	163.076	119.804								NEG	611679495.181746	814558189.614831	792268608.829707	816914838.539404	799809883.049067	674651383.284771	480878714.286759	328685461.975696	558081616.731696	565352417.973895	496899823.647281	586802806.312479	652977050.562845	639668583.076997	639620025.920847
POS_M154T325	496051819.728653	442011040.670975	416604713.599782	402512626.72547	386668810.662305	390784268.930402	212104422.526282	178242300.110083	178257255.676719	243715754.375417	236966436.176954	186633514.383643	422438880.052931	205986613.87485	-1.03619	1.05175141863212e-06	1.07503603595364e-05	3.44846300583468	down	POS_M154T325	154.072	324.528	4,6-diamino-5-formamidopyrimidine	[M+H]+	HMDB0004816	C06502	Organoheterocyclic compounds	Diazines	Pyrimidines and pyrimidine derivatives	POS	496051819.728653	442011040.670975	416604713.599782	402512626.72547	386668810.662305	390784268.930402	212104422.526282	178242300.110083	178257255.676719	243715754.375417	236966436.176954	186633514.383643	285246003.401602	287727948.061867	267411199.509983
NEG_M468T451	271072914.984433	259701334.270542	244888465.812864	247908119.981341	253254781.540666	277033445.215887	50097667.053699	43563195.493597	66087825.3686253	48890602.4874914	44103855.4094141	51852699.9891554	258976510.300956	50765974.3003304	-2.35089	1.34975165627735e-11	1.47948827526708e-09	3.44767778258225	down	NEG_M468T451	468.148	450.661								NEG	271072914.984433	259701334.270542	244888465.812864	247908119.981341	253254781.540666	277033445.215887	50097667.053699	43563195.493597	66087825.3686253	48890602.4874914	44103855.4094141	51852699.9891554	139044010.373144	124875281.362955	139188233.476734
POS_M204T125_2	745185377.852478	689125585.377187	469728189.511551	783972522.828829	658955498.33051	513213706.246853	414094163.785547	411505032.415582	440168830.926552	297654324.934878	355048062.273377	433698125.26361	643363480.024568	392028089.933258	-0.714677	0.00119363958426984	0.00408865901740333	3.43931386530599	down	POS_M204T125_2	204.124	124.865	Isopentenyladenine	[M+H]+		C04083	Organoheterocyclic compounds	Imidazopyrimidines	Purines and purine derivatives	POS	745185377.852478	689125585.377187	469728189.511551	783972522.828829	658955498.33051	513213706.246853	414094163.785547	411505032.415582	440168830.926552	297654324.934878	355048062.273377	433698125.26361	462642719.296094	413013543.485742	409374326.546032
NEG_M140T228	226578144.881183	70399680.5125293	215792001.752843	169704874.083072	179438015.579944	225269554.065808	456449056.938966	381270568.358651	376421793.154993	520274203.003012	280340978.108937	505916692.960798	181197045.145897	420112215.420893	1.21321530609338	0.000312427347381504	0.00128130362546609	3.43795790137535	up	NEG_M140T228	140.035	227.991								NEG	226578144.881183	70399680.5125293	215792001.752843	169704874.083072	179438015.579944	225269554.065808	456449056.938966	381270568.358651	376421793.154993	520274203.003012	280340978.108937	505916692.960798	271218027.846622	272680812.490517	252274915.847531
POS_M145T275	422997949.010958	360793813.445393	405237531.813539	321850486.789441	314529976.200023	335690319.830927	178777192.816251	147368923.833157	149262600.926095	129142757.338127	132451524.90516	137637634.95109	360183346.181714	145773439.128313	-1.305	7.60393345518575e-07	8.18791983439915e-06	3.43330891041375	down	POS_M145T275	145.076	275.464	.beta.-naphthol	[M+H]+	HMDB0012322	C11713	Benzenoids	Naphthalenes	Naphthols and derivatives	POS	422997949.010958	360793813.445393	405237531.813539	321850486.789441	314529976.200023	335690319.830927	178777192.816251	147368923.833157	149262600.926095	129142757.338127	132451524.90516	137637634.95109	189913243.164122	184132291.033273	184297655.953114
POS_M195T40	550682137.570095	535580596.487207	436761185.11409	463654703.627825	498596133.936163	398495716.729573	240996571.399107	329994908.902181	118788670.545378	243964769.544342	244327758.416662	315439209.64291	480628412.244159	248918648.075097	-0.949248	0.000138201836244966	0.000635541934053609	3.43245848778214	down	POS_M195T40	195.088	39.5986								POS	550682137.570095	535580596.487207	436761185.11409	463654703.627825	498596133.936163	398495716.729573	240996571.399107	329994908.902181	118788670.545378	243964769.544342	244327758.416662	315439209.64291	184926908.996136	185160955.563167	150667957.296877
POS_M276T442	432382604.519957	355380220.096851	321224762.028175	325134214.35043	289044752.352502	285618706.162175	144905461.058953	100709313.901899	108612230.597505	118413288.771788	129677762.242092	109869972.626621	334797543.251682	118698004.866476	-1.49599	2.9504364205671e-06	2.51132850808881e-05	3.42706155311108	down	POS_M276T442	276.101	441.787								POS	432382604.519957	355380220.096851	321224762.028175	325134214.35043	289044752.352502	285618706.162175	144905461.058953	100709313.901899	108612230.597505	118413288.771788	129677762.242092	109869972.626621	200097688.530235	204280327.49371	182006530.158392
POS_M306T230	43246484.0474984	39226959.0927631	31211381.3761943	14159948.8712608	17214010.2807509	16389612.5606509	179272284.645603	215662174.554588	199625575.31613	320158536.299298	202657365.107675	431344715.970477	26908066.0381864	258120108.648962	3.26193192877686	0.000195415243140542	0.000853689026924868	3.40822951747184	up	POS_M306T230	306.118	230.118								POS	43246484.0474984	39226959.0927631	31211381.3761943	14159948.8712608	17214010.2807509	16389612.5606509	179272284.645603	215662174.554588	199625575.31613	320158536.299298	202657365.107675	431344715.970477	268561044.393728	241356145.549667	267914110.898428
POS_M187T60	4452309878.75109	4343402695.53824	4385971976.69188	4316058066.39985	4351388796.13559	4524147658.53644	4215348562.64487	4166479077.83871	4177264220.23493	4150970418.37318	4108288496.04781	4196387924.7643	4395546512.00885	4169123116.65063	-0.0762986	8.06889815387476e-05	0.000401025223393745	3.40373672223659	down	POS_M187T60	187.144	59.9486	Costunolide	[M+H-CH2O2]+		C09382	Lipids and lipid-like molecules	Prenol lipids	Terpene lactones	POS	4452309878.75109	4343402695.53824	4385971976.69188	4316058066.39985	4351388796.13559	4524147658.53644	4215348562.64487	4166479077.83871	4177264220.23493	4150970418.37318	4108288496.04781	4196387924.7643	4254236989.74266	4275238183.43303	4002780941.49655
NEG_M302T287	480907027.258148	311312039.537589	248103378.962677	339595703.928309	255003950.60844	354381895.719349	144714164.09016	155739607.090737	121882844.309415	68105293.1774698	64789164.9270357	61460343.4575346	331550666.002419	102781902.842059	-1.68964	0.000155130984347628	0.00070196322579587	3.39741306078568	down	NEG_M302T287	302.066	287.458	4'-hydroxymethyl-5'-desmethylmeloxicam	[M-H-O2S]-						NEG	480907027.258148	311312039.537589	248103378.962677	339595703.928309	255003950.60844	354381895.719349	144714164.09016	155739607.090737	121882844.309415	68105293.1774698	64789164.9270357	61460343.4575346	247073417.940341	228246497.354337	225174315.140386
POS_M113T303	491692839.406601	660823817.873375	490656604.17113	313895751.72149	384014852.109278	512799208.641345	280560133.596361	188901851.674656	260410283.122318	219945997.686127	231183900.009148	224660213.829391	475647178.987203	234277063.319667	-1.02168	0.00072521679152626	0.00264481400623043	3.39164948331529	down	POS_M113T303	113.035	302.702								POS	491692839.406601	660823817.873375	490656604.17113	313895751.72149	384014852.109278	512799208.641345	280560133.596361	188901851.674656	260410283.122318	219945997.686127	231183900.009148	224660213.829391	351310648.882846	338172602.920442	337503624.127863
POS_M138T280	1002755856.7448	999712593.142527	925314736.547483	795443337.493361	867557534.076608	821017556.45866	680909915.340773	694272226.439712	699061847.389114	649487596.418302	656785044.11143	685361274.688461	901966935.743906	677646317.397965	-0.412542	0.000125206785948738	0.000584378857874681	3.3712885003022	down	POS_M138T280	138.128	279.942	1-cyclobutyl-4-piperidinamine	[M+H-NH3]+			Organoheterocyclic compounds	Piperidines	Aminopiperidines	POS	1002755856.7448	999712593.142527	925314736.547483	795443337.493361	867557534.076608	821017556.45866	680909915.340773	694272226.439712	699061847.389114	649487596.418302	656785044.11143	685361274.688461	711448017.325384	683290959.379203	683779546.915717
NEG_M135T459_2	513551830.484344	577064215.577436	515167716.956684	500149367.222255	454861042.122502	515355705.221006	300751394.51858	327878489.842487	323738385.430337	298580858.43347	307146463.924136	290659486.842269	512691646.264038	308125846.498546	-0.734572	2.96381648292862e-07	3.76164708191617e-06	3.36640686208935	down	NEG_M135T459_2	135.029	458.612	L-threonate	[M-H]-	HMDB0000943	C01620	Organic oxygen compounds	Organooxygen compounds	Carbohydrates and carbohydrate conjugates	NEG	513551830.484344	577064215.577436	515167716.956684	500149367.222255	454861042.122502	515355705.221006	300751394.51858	327878489.842487	323738385.430337	298580858.43347	307146463.924136	290659486.842269	365552495.115207	375007532.243244	365487163.280576
POS_M220T529	292268425.379343	248913239.269673	231613674.266543	223825212.648773	207274270.083866	202286803.872552	35636576.558141	32582563.4754939	34363423.9815275	31650528.4397946	31225137.4399376	29500077.5659922	234363604.253458	32493051.2434811	-2.85055	3.6125864857046e-08	6.80594794112702e-07	3.36570824245301	down	POS_M220T529	220.067	529.072	O-succinyl-l-homoserine	[M+H]+		C01118	Organic acids and derivatives	Carboxylic acids and derivatives	Amino acids, peptides, and analogues	POS	292268425.379343	248913239.269673	231613674.266543	223825212.648773	207274270.083866	202286803.872552	35636576.558141	32582563.4754939	34363423.9815275	31650528.4397946	31225137.4399376	29500077.5659922	179074957.624211	166259244.846941	166479369.034754
NEG_M160T398	370247564.312212	396808135.027863	367407200.849608	376855604.96212	359866720.983861	412396900.712792	171422022.540436	180740007.426745	198130106.731711	179097449.389109	183050649.653815	176366087.03973	380597021.141409	181467720.463591	-1.06855	7.69391805261445e-10	3.29503602501927e-08	3.36183465069252	down	NEG_M160T398	160.061	398.236								NEG	370247564.312212	396808135.027863	367407200.849608	376855604.96212	359866720.983861	412396900.712792	171422022.540436	180740007.426745	198130106.731711	179097449.389109	183050649.653815	176366087.03973	287378873.020793	288354253.084534	291085609.41928
NEG_M259T584	321399932.648662	320336317.865992	313440811.645168	334431330.191255	394083514.948431	305108328.759299	125314139.365419	125856336.626194	154179697.934531	128343748.33212	127466477.781906	120159609.693254	331466706.009801	130220001.622237	-1.34791	5.36398346258922e-08	9.31609515616118e-07	3.3610659612521	down	NEG_M259T584	259.023	584.203								NEG	321399932.648662	320336317.865992	313440811.645168	334431330.191255	394083514.948431	305108328.759299	125314139.365419	125856336.626194	154179697.934531	128343748.33212	127466477.781906	120159609.693254	237931089.370263	249790997.061727	238023870.250537
NEG_M665T247	205201493.882647	169815298.728724	249390963.509584	172329572.547513	141450008.95696	168858677.88578	395830181.473166	356304100.52096	445667608.652484	354964371.421897	426345617.937198	362762787.590894	184507669.251868	390312444.599433	1.08094867730421	3.04799027402781e-06	2.58038376589199e-05	3.34931368778236	up	NEG_M665T247	665.441	247.363								NEG	205201493.882647	169815298.728724	249390963.509584	172329572.547513	141450008.95696	168858677.88578	395830181.473166	356304100.52096	445667608.652484	354964371.421897	426345617.937198	362762787.590894	418370730.433325	385827292.838556	386298247.061733
POS_M159T405_2	232533095.79214	225675884.336206	214581622.319127	185905040.494478	216142859.402143	198233485.371816	16806589.3289952	15496094.090347	14889048.2245871	13521782.4271576	15563353.999808	16243326.7698691	212178664.619318	15420032.4734607	-3.7824	8.59529255496135e-11	6.15095270574107e-09	3.34872147332564	down	POS_M159T405_2	159.077	404.937								POS	232533095.79214	225675884.336206	214581622.319127	185905040.494478	216142859.402143	198233485.371816	16806589.3289952	15496094.090347	14889048.2245871	13521782.4271576	15563353.999808	16243326.7698691	100533003.712628	95895270.3531552	97217669.8608936
NEG_M301T503_3	608257106.953482	622199087.757753	640898096.551757	626433478.566098	657546312.129995	600129631.631823	434383477.133713	431977172.416778	436630855.148463	422929123.46807	416102425.545692	432306180.244755	625910618.931818	429054872.326245	-0.544794	1.07988486481012e-09	4.34016802909391e-08	3.3448614263329	down	NEG_M301T503_3	301.116	502.601	5-(diphenylphosphinyl)pentanoic acid	[M-H]-			Benzenoids	Benzene and substituted derivatives	Phenylphosphines and derivatives	NEG	608257106.953482	622199087.757753	640898096.551757	626433478.566098	657546312.129995	600129631.631823	434383477.133713	431977172.416778	436630855.148463	422929123.46807	416102425.545692	432306180.244755	503845167.642917	503935892.692655	517764715.344935
NEG_M295T46	2470944.32305958	2333426.27530696	1873690.17532014	2231485.03164816	2479007.71049131	2706777.54194639	202296822.578011	1137596.59254508	590152035.204631	957338.204301854	843261102.399283	316930094.323326	2349221.84296209	325789164.883683	7.11561185606876	0.0400133160455936	0.0847724163488081	3.34200299210956	up	NEG_M295T46	295.077	46.2619								NEG	2470944.32305958	2333426.27530696	1873690.17532014	2231485.03164816	2479007.71049131	2706777.54194639	202296822.578011	1137596.59254508	590152035.204631	957338.204301854	843261102.399283	316930094.323326	1152676.96510977	1152658.61409157	1264905.40647282
NEG_M689T62	163061819.92493	109333802.165949	158718485.99987	164728382.986565	116943716.069981	124824249.291686	393538616.463975	324663810.077349	327134004.346915	325828238.212678	349087518.508366	317281967.318789	139601742.73983	339589025.821345	1.28247288566219	1.52537550420109e-07	2.18451332486067e-06	3.33701972091411	up	NEG_M689T62	689.441	61.8633								NEG	163061819.92493	109333802.165949	158718485.99987	164728382.986565	116943716.069981	124824249.291686	393538616.463975	324663810.077349	327134004.346915	325828238.212678	349087518.508366	317281967.318789	312700243.755164	295442354.041044	310943260.558483
NEG_M597T571	148884625.524401	135315507.657413	141326243.856786	185370965.435025	143887158.906591	101190882.87004	345163945.681882	330253826.21665	405263665.227001	327540359.952538	332932554.078025	319547351.240387	142662564.041709	343450283.732747	1.26749446819065	3.21666432793397e-07	4.02230594401285e-06	3.33617013213349	up	NEG_M597T571	597.148	570.557								NEG	148884625.524401	135315507.657413	141326243.856786	185370965.435025	143887158.906591	101190882.87004	345163945.681882	330253826.21665	405263665.227001	327540359.952538	332932554.078025	319547351.240387	232632809.296931	234578726.445793	232633970.033683
POS_M154T501	899953258.94405	759554055.262218	717571076.47431	677181701.817771	685974554.740654	675754189.445995	542223355.630524	533415232.542877	4.86565e+08	523856948.22282	509327786.289773	505813916.627427	7.35998e+08	516867040.208237	-0.509909	0.000124530598304602	0.00058171803401147	3.33560079710789	down	POS_M154T501	154.134	500.584								POS	899953258.94405	759554055.262218	717571076.47431	677181701.817771	685974554.740654	675754189.445995	542223355.630524	533415232.542877	4.86565e+08	523856948.22282	509327786.289773	505813916.627427	686041663.872555	654385029.841926	654267802.483598
POS_M264T495	166738315.680852	139738182.175332	136180380.260472	141234906.46432	130499299.671699	115114972.731387	329033958.695321	342224177.654909	338530908.914036	345579848.717738	316781772.717696	327867486.375281	138251009.497344	333336358.84583	1.26968867384507	3.75422587185372e-10	1.90120223719819e-08	3.33164591148016	up	POS_M264T495	264.108	494.659								POS	166738315.680852	139738182.175332	136180380.260472	141234906.46432	130499299.671699	115114972.731387	329033958.695321	342224177.654909	338530908.914036	345579848.717738	316781772.717696	327867486.375281	296664436.836323	284157999.155662	278062619.119611
NEG_M244T432	121445673.576781	88309072.697137	134427159.246443	142526141.115921	87151341.3301557	152655657.059916	335290038.503311	406032184.10563	426969650.688805	247617136.216042	267753936.571136	315558788.461832	121085840.837726	333203622.424459	1.46037391157759	5.22575773039616e-05	0.00027738279561495	3.32482100558532	up	NEG_M244T432	244.083	432.329								NEG	121445673.576781	88309072.697137	134427159.246443	142526141.115921	87151341.3301557	152655657.059916	335290038.503311	406032184.10563	426969650.688805	247617136.216042	267753936.571136	315558788.461832	266148425.312183	261385530.865914	270356021.860561
POS_M166T444	27742992.3084496	35309789.6792077	27331954.1554947	23725134.0263705	40350629.2819579	20164429.9996615	208776399.257336	220157025.977802	232091329.941713	204639149.996317	213410890.541955	260215969.245067	29104154.9085236	223215127.493365	2.93913777118117	9.36483931824351e-10	3.86287299720547e-08	3.32145933088094	up	POS_M166T444	166.053	444.18								POS	27742992.3084496	35309789.6792077	27331954.1554947	23725134.0263705	40350629.2819579	20164429.9996615	208776399.257336	220157025.977802	232091329.941713	204639149.996317	213410890.541955	260215969.245067	206446205.602212	205260019.635138	195853533.858055
POS_M336T177	596121473.626572	704965361.500303	244129879.877612	784653734.019623	361269370.900037	865358353.290912	289477888.462054	315283618.645476	311609134.42875	438496068.843752	241720877.334449	218240273.223236	592749695.535843	302471310.156286	-0.970625	0.0196616563668165	0.0463787257669926	3.31708811053104	down	POS_M336T177	336.167	177.059								POS	596121473.626572	704965361.500303	244129879.877612	784653734.019623	361269370.900037	865358353.290912	289477888.462054	315283618.645476	311609134.42875	438496068.843752	241720877.334449	218240273.223236	528945475.057798	540749233.688525	421039491.765737
NEG_M170T303	2846666121.41957	2813057084.1152	2893464704.10018	2766047123.9236	2834570360.15347	2942493089.99828	3017001193.19712	3056819439.83002	3036397265.74723	3087634097.13585	3142950695.57884	3020952182.92436	2849383080.61838	3060292479.0689	0.103019945671427	6.12200993785036e-05	0.000317588763100564	3.31043989647061	up	NEG_M170T303	170.024	303.231								NEG	2846666121.41957	2813057084.1152	2893464704.10018	2766047123.9236	2834570360.15347	2942493089.99828	3017001193.19712	3056819439.83002	3036397265.74723	3087634097.13585	3142950695.57884	3020952182.92436	3188743864.06505	3137981608.77262	3204975526.8801
NEG_M159T53	409437454.837264	468648598.667968	371883619.266169	478958675.329256	511019057.425359	529972091.89525	2.76697e+08	228827483.249267	277631139.818214	251751654.722743	253785718.361662	253207349.488974	461653249.570211	256983350.04696	-0.845135	1.24771850022335e-05	8.40092939508198e-05	3.30638007648325	down	NEG_M159T53	159.084	52.6639								NEG	409437454.837264	468648598.667968	371883619.266169	478958675.329256	511019057.425359	529972091.89525	2.76697e+08	228827483.249267	277631139.818214	251751654.722743	253785718.361662	253207349.488974	316095917.187137	309663298.028528	316013082.429006
NEG_M332T241	336709732.304937	254648168.012211	363899197.626664	422171885.509772	480062005.734882	305003236.266513	118650771.117592	152394712.421089	141403600.211215	120807653.240296	182168323.436288	167374731.668822	360415704.242496	147133298.68255	-1.29254	0.000109310409966898	0.000521261338918816	3.30565552853948	down	NEG_M332T241	332.059	241.245								NEG	336709732.304937	254648168.012211	363899197.626664	422171885.509772	480062005.734882	305003236.266513	118650771.117592	152394712.421089	141403600.211215	120807653.240296	182168323.436288	167374731.668822	286924045.569819	266047823.143833	265613142.363096
POS_M255T463	213310246.167026	192829303.506941	204943952.102471	193007610.399428	190425843.425874	172799716.325623	3684844.74522318	4055591.02814687	3829564.04305388	2866594.64458269	2988580.01507684	3261724.66855913	194552778.654561	3447816.5241071	-5.81833	1.19958049892093e-11	1.3979795189841e-09	3.30468735044165	down	POS_M255T463	255.134	463.212								POS	213310246.167026	192829303.506941	204943952.102471	193007610.399428	190425843.425874	172799716.325623	3684844.74522318	4055591.02814687	3829564.04305388	2866594.64458269	2988580.01507684	3261724.66855913	181517086.873039	184209070.648612	161640200.659565
NEG_M339T40	179927370.297072	199059749.663449	198491948.063317	183667812.564921	189363095.874379	192459800.777681	402769353.156333	381793511.934714	379433646.490093	380816040.924704	363639007.491987	377237769.983516	190494962.87347	380948221.663558	0.99984207045009	2.4065835043145e-11	2.25205929184344e-09	3.29788544424931	up	NEG_M339T40	339.164	39.8006								NEG	179927370.297072	199059749.663449	198491948.063317	183667812.564921	189363095.874379	192459800.777681	402769353.156333	381793511.934714	379433646.490093	380816040.924704	363639007.491987	377237769.983516	276810861.144681	276815848.236145	274204618.644996
NEG_M385T454	3520466.89999625	3043481.75478939	2969111.42332227	2738314.9082681	2401028.85258088	3264120.70165604	180108453.944793	193580288.382347	182848963.27628	193864967.837143	184703182.177695	202676470.408183	2989420.75676882	189630387.671073	5.98718039125682	1.2662888085198e-13	3.96968878582872e-11	3.2702949806858	up	NEG_M385T454	385.111	453.999								NEG	3520466.89999625	3043481.75478939	2969111.42332227	2738314.9082681	2401028.85258088	3264120.70165604	180108453.944793	193580288.382347	182848963.27628	193864967.837143	184703182.177695	202676470.408183	79528754.7290588	77115400.7907585	77194542.2470066
POS_M296T209	27686143.4931944	747463511.938028	663808199.610884	14380235.2944126	6906639.94174786	532712820.62279	17445664.5991031	4394639.25342096	5790914.86568547	4796270.95589159	4840375.40203704	11411534.4312915	332159591.816843	8113233.25123828	-5.35546	0.048186733393487	0.0992578950753942	3.26536772558617	down	POS_M296T209	296.099	209.116								POS	27686143.4931944	747463511.938028	663808199.610884	14380235.2944126	6906639.94174786	532712820.62279	17445664.5991031	4394639.25342096	5790914.86568547	4796270.95589159	4840375.40203704	11411534.4312915	10849924.5028258	8597081.71200384	11323225.762296
NEG_M367T451	84557093.4436783	62729040.3194231	66804932.5253422	64685578.908842	71154792.9763199	66599456.3415484	729763618.57665	241051067.766163	259280098.826212	248388445.581152	240603161.556113	258483285.638599	69421815.7525257	329594946.324148	2.24723311688315	0.00878905289463281	0.0232591608301405	3.26298365110008	up	NEG_M367T451	367.1	451.165	Acacetin diacetate	[M-H]-			Phenylpropanoids and polyketides	Flavonoids	O-methylated flavonoids	NEG	84557093.4436783	62729040.3194231	66804932.5253422	64685578.908842	71154792.9763199	66599456.3415484	729763618.57665	241051067.766163	259280098.826212	248388445.581152	240603161.556113	258483285.638599	377097523.895748	363518120.887427	372264414.102483
POS_M316T442	2669455.56159404	2041260.47611999	1962769.88567703	1896698.6254714	1914277.92378411	1797423.79164784	177954435.470698	179469616.851072	208275574.064425	188433028.876541	172834684.923803	199763791.541082	2046981.04404907	187788521.954603	6.51946733235504	1.56642472288606e-11	1.66460503856797e-09	3.25871814517686	up	POS_M316T442	316.054	442.381								POS	2669455.56159404	2041260.47611999	1962769.88567703	1896698.6254714	1914277.92378411	1797423.79164784	177954435.470698	179469616.851072	208275574.064425	188433028.876541	172834684.923803	199763791.541082	813785.069670404	754338.227256643	732848.638169548
POS_M236T259	561967907.858628	504176627.626142	458653269.670028	466069771.547258	407415380.824086	414833412.181744	291019065.681696	273389022.985544	259795170.179061	274319063.107931	267729311.68073	258867005.753473	468852728.284648	270853106.564739	-0.791624	9.31764127327691e-06	6.54636343065795e-05	3.25604174872637	down	POS_M236T259	236.139	259.327	1-(benzo[d][1,3]dioxol-4-yl)-2-(methylamino)pentan-1-one	[M+H]+			Benzenoids	Benzene and substituted derivatives	Butyrophenones	POS	561967907.858628	504176627.626142	458653269.670028	466069771.547258	407415380.824086	414833412.181744	291019065.681696	273389022.985544	259795170.179061	274319063.107931	267729311.68073	258867005.753473	247131993.162097	249870616.654791	218944310.258124
NEG_M155T272_2	39251009.8062661	39362547.4359035	19025571.9680156	296601591.413168	41034000.1414151	51214569.4930224	242948553.261873	251988468.013402	311804345.675852	489943847.881374	310973202.808553	279404490.147578	81081548.3762985	314510484.631439	1.95566256744132	0.00215190366558447	0.00684734348481602	3.24533652193647	up	NEG_M155T272_2	155.107	272.272								NEG	39251009.8062661	39362547.4359035	19025571.9680156	296601591.413168	41034000.1414151	51214569.4930224	242948553.261873	251988468.013402	311804345.675852	489943847.881374	310973202.808553	279404490.147578	230238396.476617	230433685.848847	105841690.024919
POS_M164T334	132749259.918743	310614424.260965	296332769.462988	272713228.111599	272665150.281859	245319712.16621	60843983.1716804	51545885.3468258	48060882.6911473	55941591.0249063	76018370.5614332	47615008.7957504	255065757.367061	56670953.5986239	-2.17019	2.08340471498692e-05	0.00012844179825	3.24236672721877	down	POS_M164T334	164.057	333.923								POS	132749259.918743	310614424.260965	296332769.462988	272713228.111599	272665150.281859	245319712.16621	60843983.1716804	51545885.3468258	48060882.6911473	55941591.0249063	76018370.5614332	47615008.7957504	136737598.454428	129962940.429893	128419313.33378
NEG_M767T62_2	59285386.318295	39962935.2485298	53117969.3489536	55466880.0586949	42761009.3453927	44339898.8295807	291901384.566754	199179237.346407	217749977.396368	215711842.181141	251162894.557917	242921661.959964	49155679.8582411	236437833.001425	2.26603087082467	9.86217608813295e-08	1.52676226265126e-06	3.23345898777763	up	NEG_M767T62_2	767.489	61.8186								NEG	59285386.318295	39962935.2485298	53117969.3489536	55466880.0586949	42761009.3453927	44339898.8295807	291901384.566754	199179237.346407	217749977.396368	215711842.181141	251162894.557917	242921661.959964	189176623.093678	183242571.06549	189995166.646891
NEG_M235T592	201482398.536986	206224968.675761	202100863.98217	203616875.651657	213157611.705377	190987919.44737	2.17377e+07	21625614.9630618	21242815.5052992	23000874.1548966	21626286.1192786	22384562.4199605	202928439.666553	21936310.2051711	-3.20958	3.3608760049375e-14	1.5963651799816e-11	3.2218097752488	down	NEG_M235T592	235.076	592.001								NEG	201482398.536986	206224968.675761	202100863.98217	203616875.651657	213157611.705377	190987919.44737	2.17377e+07	21625614.9630618	21242815.5052992	23000874.1548966	21626286.1192786	22384562.4199605	115113462.538047	115378956.287667	115378954.759587
NEG_M339T566_2	60921710.4038026	54738961.1945276	54128415.0336537	54367949.6519911	55480663.3264034	54706037.608501	237836982.991303	233212047.420871	235180215.252214	230766694.658719	244643572.035805	237233694.514016	55723956.2031466	236478867.812155	2.08534167451834	1.88805327205275e-15	2.36754328102327e-12	3.21997222889218	up	NEG_M339T566_2	339.046	566.297								NEG	60921710.4038026	54738961.1945276	54128415.0336537	54367949.6519911	55480663.3264034	54706037.608501	237836982.991303	233212047.420871	235180215.252214	230766694.658719	244643572.035805	237233694.514016	140927144.780337	147024777.089428	140834406.636474
NEG_M311T55	403961653.189027	387690085.595288	285327857.957112	336190229.495237	351325479.875388	351918776.505573	567612149.371262	655383718.339152	510621304.482185	591831456.563459	536525841.195605	4.64449e+08	352735680.436271	554403836.49896	0.652349724275188	8.93923759859053e-05	0.000437937426907665	3.21369040234937	up	NEG_M311T55	311.169	54.5175								NEG	403961653.189027	387690085.595288	285327857.957112	336190229.495237	351325479.875388	351918776.505573	567612149.371262	655383718.339152	510621304.482185	591831456.563459	536525841.195605	4.64449e+08	466379395.154745	475088265.493838	466329837.617934
NEG_M242T214	408257701.263499	282189323.381111	292298025.491515	289692452.862814	318078362.884237	292255245.687809	119317160.861594	144119800.067999	118306230.820938	115812528.839932	132901940.098509	112843376.606405	313795185.261831	123883506.215896	-1.34084	2.72462960116181e-06	2.35951418140391e-05	3.2131322400222	down	NEG_M242T214	242.009	214.074								NEG	408257701.263499	282189323.381111	292298025.491515	289692452.862814	318078362.884237	292255245.687809	119317160.861594	144119800.067999	118306230.820938	115812528.839932	132901940.098509	112843376.606405	194892058.942505	205639073.267537	205308545.524118
NEG_M353T39	205140156.892835	213342887.353649	203511181.074921	206610210.46945	197180677.390412	203216800.001254	399131336.328591	379680207.701486	390553354.125158	363629180.475234	376426389.498541	396915715.487502	204833652.197087	384389363.936085	0.908115661537505	3.83060219436352e-11	3.29905352173357e-09	3.20204088140443	up	NEG_M353T39	353.179	39.0886	Rauwolscine	[M-H]-						NEG	205140156.892835	213342887.353649	203511181.074921	206610210.46945	197180677.390412	203216800.001254	399131336.328591	379680207.701486	390553354.125158	363629180.475234	376426389.498541	396915715.487502	283863114.447407	283862339.637693	283254158.818921
NEG_M325T270_2	181349103.137796	86016655.3813208	86572898.9860126	88474190.5821739	85189436.7556591	80800922.9089193	264238977.66729	559010291.944829	188761698.20558	321756916.424517	514889354.87226	191736888.560112	101400534.625314	340065687.945765	1.74574818905028	0.0054522261077653	0.0153734337337951	3.19237937170886	up	NEG_M325T270_2	325.089	269.745								NEG	181349103.137796	86016655.3813208	86572898.9860126	88474190.5821739	85189436.7556591	80800922.9089193	264238977.66729	559010291.944829	188761698.20558	321756916.424517	514889354.87226	191736888.560112	247234087.683409	246610396.925433	204806148.061794
NEG_M322T269	45619961.0174453	78992007.3424024	30400746.2853911	47514356.2303636	70744156.2339469	37193604.9462138	311395194.571996	328428715.808766	334592836.317328	311959970.028891	20536420.0639378	320064520.811093	51744138.6759605	271162942.933669	2.38969267805622	0.00152801348263817	0.00507433206220593	3.18689614467829	up	NEG_M322T269	322.115	269.361								NEG	45619961.0174453	78992007.3424024	30400746.2853911	47514356.2303636	70744156.2339469	37193604.9462138	311395194.571996	328428715.808766	334592836.317328	311959970.028891	20536420.0639378	320064520.811093	83091862.604454	73583686.3900871	73574573.7082013
NEG_M228T229_1	20364608.7886402	12676554.5483952	50176321.3475583	48629070.5568868	23209001.8586439	34544584.3885841	230468128.240027	265698318.547844	177774841.873593	267925605.290901	136498287.554094	241690761.442248	31600023.5814514	220009323.824784	2.79956712522066	7.27812617017383e-06	5.31103299135892e-05	3.18003381884458	up	NEG_M228T229_1	228.088	228.648								NEG	20364608.7886402	12676554.5483952	50176321.3475583	48629070.5568868	23209001.8586439	34544584.3885841	230468128.240027	265698318.547844	177774841.873593	267925605.290901	136498287.554094	241690761.442248	100614725.516954	103430426.513312	100375428.030014
NEG_M193T95	726985104.066681	408677864.380236	954788147.939753	925016492.622826	1040353123.59167	998544799.674838	651456542.701699	679899340.090081	332604115.780242	519008510.055976	511269591.089717	674655783.433896	842394255.379334	561482313.858602	-0.585255	0.0309714108213318	0.0682642732080383	3.17332782276221	down	NEG_M193T95	193.036	94.9093								NEG	726985104.066681	408677864.380236	954788147.939753	925016492.622826	1040353123.59167	998544799.674838	651456542.701699	679899340.090081	332604115.780242	519008510.055976	511269591.089717	674655783.433896	742326310.584918	743087600.370967	703417312.718302
NEG_M196T77	268302302.688819	611846618.115906	255059813.340424	670817112.672081	355696414.645267	364956748.078016	89911522.689554	282995828.414673	91551217.8832907	284298312.199381	143496520.65644	142321585.998978	421113168.256752	172429164.640386	-1.2882	0.0118519323629636	0.0300603744050602	3.1683703042228	down	NEG_M196T77	196.011	77.1336								NEG	268302302.688819	611846618.115906	255059813.340424	670817112.672081	355696414.645267	364956748.078016	89911522.689554	282995828.414673	91551217.8832907	284298312.199381	143496520.65644	142321585.998978	206883579.286228	236200018.863589	236750608.570257
NEG_M717T62	292833970.683616	196230920.706021	263174668.935548	303895110.683568	202462289.833585	212907673.507465	529574340.323075	395184050.085974	405858542.696744	403057105.919582	492834102.906325	413733467.778646	245250772.391634	440040268.285058	0.843377871401565	7.33375401420118e-05	0.000369980454765357	3.16477815772513	up	NEG_M717T62	717.473	61.8258	Pg 32:2	[M-H]-			Lipids and lipid-like molecules	Glycerophospholipids	Glycerophosphoglycerols	NEG	292833970.683616	196230920.706021	263174668.935548	303895110.683568	202462289.833585	212907673.507465	529574340.323075	395184050.085974	405858542.696744	403057105.919582	492834102.906325	413733467.778646	452216646.760445	429321018.064917	449306617.763901
POS_M239T372_2	224112251.526259	217319953.974924	203524690.918177	180494152.397791	152837455.263306	144470511.903727	340800947.376189	402097414.753363	365622254.671354	346019691.02474	368507383.644162	375131180.421454	187126502.664031	366363145.31521	0.969260479847562	6.78268895086749e-07	7.43983610639416e-06	3.1462474372847	up	POS_M239T372_2	239.212	371.962	2,4-bis(ethylamino)-6-diethylamino-1,3,5-triazine	[M+H]+			Organic nitrogen compounds	Organonitrogen compounds	Amines	POS	224112251.526259	217319953.974924	203524690.918177	180494152.397791	152837455.263306	144470511.903727	340800947.376189	402097414.753363	365622254.671354	346019691.02474	368507383.644162	375131180.421454	337043262.713956	337445229.020565	321619969.664736
NEG_M229T570	555468821.385898	560678362.886098	558273851.687568	563757521.829221	567738671.738868	514203881.857854	385727229.383886	375572498.967126	387082609.970254	381861397.054122	375023244.127303	370291033.613037	553353518.564251	379259668.852621	-0.545016	1.64167183400117e-09	6.00522407515783e-08	3.14480528551583	down	NEG_M229T570	229.012	569.646	D-ribose 1-phosphate	[M-H]-	HMDB0001489	C00620	Organic oxygen compounds	Organooxygen compounds	Carbohydrates and carbohydrate conjugates	NEG	555468821.385898	560678362.886098	558273851.687568	563757521.829221	567738671.738868	514203881.857854	385727229.383886	375572498.967126	387082609.970254	381861397.054122	375023244.127303	370291033.613037	476464565.330922	476464012.670884	477407890.551007
POS_M116T665_1	201928855.785955	223609089.859126	275890551.197489	153803898.92968	167738482.901139	137224869.023331	9294081.80122818	8213659.04292401	7730719.90314165	10534933.0711408	12562050.1469104	11014276.9765776	193365957.949453	9891620.15698711	-4.28898	5.32401695701739e-06	4.09476466107797e-05	3.14451289607655	down	POS_M116T665_1	116.071	665.234								POS	201928855.785955	223609089.859126	275890551.197489	153803898.92968	167738482.901139	137224869.023331	9294081.80122818	8213659.04292401	7730719.90314165	10534933.0711408	12562050.1469104	11014276.9765776	100974635.066286	104521695.250702	52549447.1582519
NEG_M238T266	611512351.969058	531195270.875613	519979647.748327	573517791.84908	5.00617e+08	261231841.556465	956799347.946209	647114645.009781	734084881.112544	782055621.676479	665439538.997923	632369830.020212	499675695.321374	736310644.127191	0.559322511514724	0.00750883411994889	0.0202996240795341	3.12830435412967	up	NEG_M238T266	238.049	266.392								NEG	611512351.969058	531195270.875613	519979647.748327	573517791.84908	5.00617e+08	261231841.556465	956799347.946209	647114645.009781	734084881.112544	782055621.676479	665439538.997923	632369830.020212	609592811.563303	600987000.273979	593445017.682651
NEG_M132T535_3	1740428763.35649	1503979397.51294	1629189067.97362	1586606396.05169	1662320960.86362	1333424759.9875	1776967159.09277	1744888116.62712	2012080462.68316	1830329469.05072	1804490941.15353	1709271942.51735	1575991557.62431	1813004681.85411	0.202122844172533	0.00851289793217117	0.0226315160511901	3.1255487338034	up	NEG_M132T535_3	132.03	535.172	L-aspartic acid	[M-H]-	HMDB0062186	C00049	Organic acids and derivatives	Carboxylic acids and derivatives	Amino acids, peptides, and analogues	NEG	1740428763.35649	1503979397.51294	1629189067.97362	1586606396.05169	1662320960.86362	1333424759.9875	1776967159.09277	1744888116.62712	2012080462.68316	1830329469.05072	1804490941.15353	1709271942.51735	1722742197.01149	1722731250.46597	1711732517.09638
NEG_M219T53_2	493942369.436892	507020007.097301	447789845.677235	498906805.181316	517041715.673114	514670422.630331	319701247.642864	3.25671e+08	340763574.37035	321958018.294192	324323115.541471	306454324.702316	496561860.949365	323145247.101716	-0.619791	2.90355361591916e-08	5.71656355255352e-07	3.12282923375114	down	NEG_M219T53_2	219.106	52.8708								NEG	493942369.436892	507020007.097301	447789845.677235	498906805.181316	517041715.673114	514670422.630331	319701247.642864	3.25671e+08	340763574.37035	321958018.294192	324323115.541471	306454324.702316	366361664.823335	366551045.278191	366361594.374949
NEG_M199T293	313976709.231219	202098008.373128	200485348.299474	195561082.810314	202646904.889998	190447179.369068	34162666.0126247	39362949.5410455	38593219.6289712	38535053.4548898	38807773.9008727	38649605.3133914	2.17536e+08	38018544.6419659	-2.51648	3.21592126880693e-06	2.69189034377721e-05	3.12043709409187	down	NEG_M199T293	199.038	292.882								NEG	313976709.231219	202098008.373128	200485348.299474	195561082.810314	202646904.889998	190447179.369068	34162666.0126247	39362949.5410455	38593219.6289712	38535053.4548898	38807773.9008727	38649605.3133914	124960507.658915	124959086.938383	121794271.465817
NEG_M427T636	220237348.910196	187382044.018182	177729566.193733	186590120.594413	217823788.413368	162766308.199358	23904360.3573156	21081365.515377	18030886.514893	21089257.8229183	21878228.5951598	16386696.012401	192088196.054875	20395132.4696774	-3.23547	4.82365854237206e-09	1.38933817609893e-07	3.11799226805504	down	NEG_M427T636	427.124	635.999								NEG	220237348.910196	187382044.018182	177729566.193733	186590120.594413	217823788.413368	162766308.199358	23904360.3573156	21081365.515377	18030886.514893	21089257.8229183	21878228.5951598	16386696.012401	124258985.50618	122013518.264366	122019318.332893
NEG_M147T117	21356747.2286656	47149041.082582	5.41831e+08	18252484.1046044	621203238.606622	673968998.839683	13975260.5713217	3.21749e+07	29892819.2245625	15786935.0497057	38893780.6964169	28336074.8133442	320626960.89206	26509959.6812535	-3.59629	0.049576471629977	0.10168626073856	3.11084917533797	down	NEG_M147T117	147.012	116.517								NEG	21356747.2286656	47149041.082582	5.41831e+08	18252484.1046044	621203238.606622	673968998.839683	13975260.5713217	3.21749e+07	29892819.2245625	15786935.0497057	38893780.6964169	28336074.8133442	95951497.5129222	83779564.6896251	79671445.2056893
POS_M212T265_2	242573632.074828	190651453.360607	192250172.419976	191260908.092284	170289198.836567	164423293.501301	25915827.7351338	18902740.9494506	19732857.0500453	18338563.4140686	18711875.1118515	19923971.977954	191908109.71426	20254306.0397506	-3.24412	3.10248220975964e-08	6.01110721840266e-07	3.10510100895494	down	POS_M212T265_2	212.103	265.107	(-)-quebrachitol	[M+NH4]+	HMDB0034221	C08257	Organic oxygen compounds	Organooxygen compounds	Alcohols and polyols	POS	242573632.074828	190651453.360607	192250172.419976	191260908.092284	170289198.836567	164423293.501301	25915827.7351338	18902740.9494506	19732857.0500453	18338563.4140686	18711875.1118515	19923971.977954	93396551.1308655	87088989.1422762	86735935.555407
POS_M290T249	4142488871.35637	3365515922.96688	3620545218.66106	3583524732.17315	3789162088.41628	3686680357.93057	3864323514.70437	4030299253.90776	4119062022.56649	3761054867.24682	4102408684.07985	3982218009.29338	3697986198.58405	3976561058.63311	0.104781482741431	0.04301123720903	0.0902274675632951	3.08740546224928	up	POS_M290T249	290.269	249.481	Fingolimod	[M+H-H2O]+			Organic nitrogen compounds	Organonitrogen compounds	Amines	POS	4142488871.35637	3365515922.96688	3620545218.66106	3583524732.17315	3789162088.41628	3686680357.93057	3864323514.70437	4030299253.90776	4119062022.56649	3761054867.24682	4102408684.07985	3982218009.29338	3749992971.13997	3432856918.95389	3375509582.56189
NEG_M244T257	163440437.910306	168080870.472216	162901240.540491	138973635.611162	204088491.685965	162904708.817398	279934306.087546	420953135.199999	317995899.60104	260282467.98665	437767500.365313	420647033.001751	166731564.172923	356263390.373716	1.09541699105825	0.000210614374170731	0.000911199284553996	3.08438258377753	up	NEG_M244T257	244.083	257.443								NEG	163440437.910306	168080870.472216	162901240.540491	138973635.611162	204088491.685965	162904708.817398	279934306.087546	420953135.199999	317995899.60104	260282467.98665	437767500.365313	420647033.001751	145941987.36718	143386455.405885	173499424.722365
NEG_M98T402_1	481537204.035056	456214174.716983	385240253.698788	325493343.790127	328588032.659544	466542242.882621	563689467.946714	504902362.393464	695906610.006304	657119093.023063	561837394.361249	639018405.932793	407269208.63052	603745555.610598	0.567957919505785	0.000736213866887662	0.0026796201687056	3.07834402315273	up	NEG_M98T402_1	98.0239	402.271	Allyl isothiocyanate	[M-H]-	HMDB0005843	C19317				NEG	481537204.035056	456214174.716983	385240253.698788	325493343.790127	328588032.659544	466542242.882621	563689467.946714	504902362.393464	695906610.006304	657119093.023063	561837394.361249	639018405.932793	436936053.142689	465964392.558061	465405108.57103
POS_M344T217	316669346.346377	197135164.900746	137299398.470958	262745341.228782	247162461.756049	121114212.676158	585658998.830011	317763230.921332	550335362.48416	566363730.614545	573139203.570577	140330876.266044	213687654.229845	455598567.114445	1.09225965075894	0.0140725156612443	0.0348219507036347	3.07453658877309	up	POS_M344T217	344.228	216.684	N-(1-amino-3,3-dimethyl-1-oxobutan-2-yl)-1-pentyl-1h-indole-3-carboxamide	[M+H]+			Organic acids and derivatives	Carboxylic acids and derivatives	Amino acids, peptides, and analogues	POS	316669346.346377	197135164.900746	137299398.470958	262745341.228782	247162461.756049	121114212.676158	585658998.830011	317763230.921332	550335362.48416	566363730.614545	573139203.570577	140330876.266044	235875477.514704	242122260.331246	275016570.451444
NEG_M343T319	5002665.95410679	4150372.89784585	5226212.2928394	4762451.60103175	4040966.99710855	3594762.52256559	200541119.547905	182399638.485631	49412569.4442539	233649540.931877	200777040.496023	273958598.804987	4462905.37758299	190123084.618446	5.41280668454167	0.000137356516498157	0.000632118237771686	3.06390099640705	up	NEG_M343T319	343.081	319.012								NEG	5002665.95410679	4150372.89784585	5226212.2928394	4762451.60103175	4040966.99710855	3594762.52256559	200541119.547905	182399638.485631	49412569.4442539	233649540.931877	200777040.496023	273958598.804987	66982560.9651924	67296911.7975134	81005341.1552054
NEG_M135T470	252949514.620457	265823017.461463	276750418.737614	286149011.57188	305112054.761018	303911562.230927	114065685.519236	116209436.46217	119822111.184648	118674105.211705	107977744.761416	121681335.000799	281782596.563893	116405069.689996	-1.27543	3.63935135805897e-09	1.1262588916465e-07	3.06059163827992	down	NEG_M135T470	135.029	470.141								NEG	252949514.620457	265823017.461463	276750418.737614	286149011.57188	305112054.761018	303911562.230927	114065685.519236	116209436.46217	119822111.184648	118674105.211705	107977744.761416	121681335.000799	188551945.845063	191567934.27765	191519935.235835
POS_M495T222	278543572.75094	211108692.45406	179468841.576203	152480611.559557	124923684.022679	129567506.88125	356052460.715594	350150613.611617	369812862.191235	359624882.672008	344331175.817891	358777467.463058	179348818.207448	356458243.745234	0.990964847389786	2.43683101809302e-05	0.000146177220792572	3.05955452118481	up	POS_M495T222	495.44	222.457	1,2-dimyristin	[M+H-H2O]+			Lipids and lipid-like molecules	Glycerolipids	Diradylglycerols	POS	278543572.75094	211108692.45406	179468841.576203	152480611.559557	124923684.022679	129567506.88125	356052460.715594	350150613.611617	369812862.191235	359624882.672008	344331175.817891	358777467.463058	383529587.696416	377310558.792966	339595584.427919
NEG_M280T519	77953474.9954892	79072738.1516947	76528186.5666588	76784880.5368036	69841313.7395444	75431790.4715491	242154941.88337	240528364.213084	242560618.221261	238667511.260002	237391786.046727	232162627.222599	7.59354e+07	238910974.80784	1.65362866590999	2.48763772549348e-15	2.92555929886123e-12	3.05749628781748	up	NEG_M280T519	280.104	518.539								NEG	77953474.9954892	79072738.1516947	76528186.5666588	76784880.5368036	69841313.7395444	75431790.4715491	242154941.88337	240528364.213084	242560618.221261	238667511.260002	237391786.046727	232162627.222599	144719358.83839	146792643.284194	146794634.641766
NEG_M147T398	338360718.867881	340553490.034643	349434208.303721	338432387.12671	351024985.92156	339985695.032464	1.78381e+08	174518752.580743	178528210.026302	179135556.391239	180196206.971428	189094074.076989	342965247.54783	179975585.042334	-0.930261	1.33283789363503e-13	4.09638579682005e-11	3.05595886490214	down	NEG_M147T398	147.045	397.914								NEG	338360718.867881	340553490.034643	349434208.303721	338432387.12671	351024985.92156	339985695.032464	1.78381e+08	174518752.580743	178528210.026302	179135556.391239	180196206.971428	189094074.076989	261080272.598018	261059958.046242	264685266.150944
NEG_M151T212	274143508.127848	261867119.276536	265047162.029247	250796724.78111	268014522.033481	265896110.765484	411771623.627383	430822670.920742	429188637.681399	436663723.387284	427139635.448171	423099158.29869	264294191.168951	426447574.893945	0.690223678665689	9.72458846990562e-12	1.21942449577229e-09	3.04548676889626	up	NEG_M151T212	151.061	212.359								NEG	274143508.127848	261867119.276536	265047162.029247	250796724.78111	268014522.033481	265896110.765484	411771623.627383	430822670.920742	429188637.681399	436663723.387284	427139635.448171	423099158.29869	339887844.113024	337123412.789728	337072920.943612
NEG_M633T524	819761701.203237	790782900.142081	708751875.675711	661159909.957572	736310754.754655	703375486.874015	554542036.04294	595840486.965677	551341640.746036	565527348.157431	549988683.142712	536773899.860351	736690438.101212	559002349.152524	-0.398204	3.83493486342496e-05	0.000212967580226189	3.0447878766842	down	NEG_M633T524	633.036	524.232								NEG	819761701.203237	790782900.142081	708751875.675711	661159909.957572	736310754.754655	703375486.874015	554542036.04294	595840486.965677	551341640.746036	565527348.157431	549988683.142712	536773899.860351	612506094.297188	573452223.340566	605056965.960251
NEG_M329T521	700076888.172778	717438170.129593	694306011.563106	720882071.51581	692010589.506844	644729958.626419	626460554.984104	339072289.067355	631023580.509587	315714988.794126	621343523.136391	254072177.584571	694907281.585758	464614519.012689	-0.580786	0.011051334927153	0.0283161666229113	3.04458685464726	down	NEG_M329T521	328.985	521.146								NEG	700076888.172778	717438170.129593	694306011.563106	720882071.51581	692010589.506844	644729958.626419	626460554.984104	339072289.067355	631023580.509587	315714988.794126	621343523.136391	254072177.584571	270855037.646025	291599852.119959	291922160.41058
NEG_M131T319	153857780.879524	258266632.152989	285943524.04779	95352923.5407403	267912730.986622	342594094.297541	239593511.964257	457876336.04036	548343797.96233	376309615.460592	479567083.473212	617984657.959045	233987947.650868	453279167.143299	0.953965635235759	0.00765727525236929	0.020652836779362	3.03603	up	NEG_M131T319	130.889	319.403								NEG	153857780.879524	258266632.152989	285943524.04779	95352923.5407403	267912730.986622	342594094.297541	239593511.964257	457876336.04036	548343797.96233	376309615.460592	479567083.473212	617984657.959045	311543624.768171	335130256.961913	315959913.685202
NEG_M142T271	82026814.0351856	162248639.871301	172208769.233654	176517143.311361	153825023.717651	70590359.0364897	364417664.934261	382314619.838576	354286874.501397	372327223.648196	151612140.226843	350945443.407906	136236124.867607	329317327.75953	1.27336912016524	0.000788285460079422	0.00284536106943348	3.03203997945825	up	NEG_M142T271	142.05	270.661								NEG	82026814.0351856	162248639.871301	172208769.233654	176517143.311361	153825023.717651	70590359.0364897	364417664.934261	382314619.838576	354286874.501397	372327223.648196	151612140.226843	350945443.407906	168499842.317208	217401466.41228	217689939.336785
NEG_M367T189	36573290.372073	10708433.4619483	16035859.9268095	7377582.4636929	5.95763e+06	12901905.3861929	298058130.33901	286589308.35467	210755566.854201	63645268.2068721	277272509.680181	109262829.330855	14925783.6386554	207597268.794298	3.79790887987004	0.000835239118509948	0.00299347331955737	3.03076120373522	up	NEG_M367T189	367.1	189.069								NEG	36573290.372073	10708433.4619483	16035859.9268095	7377582.4636929	5.95763e+06	12901905.3861929	298058130.33901	286589308.35467	210755566.854201	63645268.2068721	277272509.680181	109262829.330855	131589246.180966	109193506.405745	131512950.59305
NEG_M174T54	249636361.341329	2.72143e+08	261549207.152081	278106956.311585	276484623.909376	265476059.718344	113882676.269623	103300615.274519	108686984.105189	108466767.375116	108051230.557402	105259447.534345	267232738.486686	107941286.852699	-1.30785	9.78496874317477e-12	1.22210751047724e-09	3.01902900213371	down	NEG_M174T54	174.056	53.5894	Indoleacetic acid	[M-H]-	HMDB0000197	C00954	Organoheterocyclic compounds	Indoles and derivatives	Indolyl carboxylic acids and derivatives	NEG	249636361.341329	2.72143e+08	261549207.152081	278106956.311585	276484623.909376	265476059.718344	113882676.269623	103300615.274519	108686984.105189	108466767.375116	108051230.557402	105259447.534345	175447821.11073	171889712.104379	171954757.962383
NEG_M367T224	14571065.9075143	16987788.503896	16094075.6113684	31448040.3119238	14345082.9000878	40528867.0272449	171613550.061231	175947385.951923	194018938.734015	292953754.220256	258798381.224404	104707264.615777	22329153.3770059	199673212.467934	3.16064034164249	8.0693709820656e-05	0.000401025223393745	3.0175100394432	up	NEG_M367T224	367.1	223.97								NEG	14571065.9075143	16987788.503896	16094075.6113684	31448040.3119238	14345082.9000878	40528867.0272449	171613550.061231	175947385.951923	194018938.734015	292953754.220256	258798381.224404	104707264.615777	139261560.276178	149732098.176428	149937484.406726
NEG_M153T417	282214187.058471	281582704.601778	282279210.395615	287855591.626759	289102124.28378	285556386.587643	124232982.86816	129452661.195302	128064721.280508	122193900.474459	128212279.016743	125065987.367819	284765034.092341	126203755.367165	-1.17402	6.29490626448437e-16	1.59576607026422e-12	3.01608388012451	down	NEG_M153T417	152.995	417.289	2,6-dihydroxybenzoic acid	[M-H]-	HMDB0013676	C21298	Benzenoids	Benzene and substituted derivatives	Benzoic acids and derivatives	NEG	282214187.058471	281582704.601778	282279210.395615	287855591.626759	289102124.28378	285556386.587643	124232982.86816	129452661.195302	128064721.280508	122193900.474459	128212279.016743	125065987.367819	204144737.608454	205543196.021852	205539934.962545
NEG_M346T580	597906752.607098	571804890.398458	642938692.309331	666608061.870095	597128988.405843	558823429.204546	459215529.492061	408419628.993943	471685453.109123	415688422.587468	411988440.219374	453513419.326087	605868469.132562	436751815.621343	-0.472191	8.47958715818138e-06	6.03328592423577e-05	3.01412839625662	down	NEG_M346T580	346.056	579.638								NEG	597906752.607098	571804890.398458	642938692.309331	666608061.870095	597128988.405843	558823429.204546	459215529.492061	408419628.993943	471685453.109123	415688422.587468	411988440.219374	453513419.326087	501617325.426125	501607903.958557	505270547.771368
NEG_M173T498	205073165.43393	208725709.671806	210770443.656508	216092867.526764	210410522.526351	207940750.435926	55873331.3628214	50933523.056953	50490158.7384497	53708471.2882488	52153353.9761455	51778580.8930591	209835576.541881	52489569.8859463	-1.99916	5.66105901779182e-16	1.59576607026422e-12	3.00502682341306	down	NEG_M173T498	173.093	498.147	N-.alpha.-acetyl-l-ornithine	[M-H]-	HMDB0003357	C00437	Organic acids and derivatives	Carboxylic acids and derivatives	Amino acids, peptides, and analogues	NEG	205073165.43393	208725709.671806	210770443.656508	216092867.526764	210410522.526351	207940750.435926	55873331.3628214	50933523.056953	50490158.7384497	53708471.2882488	52153353.9761455	51778580.8930591	131764269.587625	134509761.568075	134481837.202115
POS_M132T418	9.91501e+08	844712204.384377	748539684.857021	7.63073e+08	756385259.253541	685149936.81568	636397987.852734	500806091.333506	604886950.761648	622772784.405952	659795006.001718	571725059.504314	798226899.220037	599397313.309979	-0.413286	0.00248692735513028	0.00777915442586103	2.99311389277491	down	POS_M132T418	132.102	418.443								POS	9.91501e+08	844712204.384377	748539684.857021	7.63073e+08	756385259.253541	685149936.81568	636397987.852734	500806091.333506	604886950.761648	622772784.405952	659795006.001718	571725059.504314	737950378.736723	707890920.716911	707430368.103429
POS_M103T396_1	296508496.985468	276600396.62733	284626918.139337	265925308.406725	277363352.06931	228719748.722669	124742869.165339	109884055.230664	106263884.174639	108650135.080502	114721706.413471	112008834.042283	271624036.82514	112711914.017816	-1.26897	1.8030829044453e-08	3.88486913893166e-07	2.99261766919229	down	POS_M103T396_1	103.055	396.286	Phenylacetaldehyde	[M+H-H2O]+	HMDB0006236	C00601	Benzenoids	Benzene and substituted derivatives	Phenylacetaldehydes	POS	296508496.985468	276600396.62733	284626918.139337	265925308.406725	277363352.06931	228719748.722669	124742869.165339	109884055.230664	106263884.174639	108650135.080502	114721706.413471	112008834.042283	171020545.808362	164207496.34733	163917261.350432
POS_M166T334_2	1258482809.9594	1322039054.91586	1490700132.69701	1419159404.27935	1469530039.69923	1464594741.18368	1329016613.47338	1136819239.73376	728070567.991685	1317272214.16715	1321380063.84442	1084007321.89519	1404084363.78909	1152761003.5176	-0.284536	0.0342180582531863	0.0743434685826555	2.98909113459237	down	POS_M166T334_2	166.072	334.46	7-methylguanosine	[M+H-C5H8O4]+	HMDB0001107	C20674	Nucleosides, nucleotides, and analogues	Purine nucleosides		POS	1258482809.9594	1322039054.91586	1490700132.69701	1419159404.27935	1469530039.69923	1464594741.18368	1329016613.47338	1136819239.73376	728070567.991685	1317272214.16715	1321380063.84442	1084007321.89519	1528310039.19825	1439041286.71115	1428771428.72133
NEG_M259T103	135202765.607228	369327959.087816	146651920.942301	231966586.690299	377316603.254387	291431209.588196	53282648.849425	83901481.2294095	82374004.5988339	81081486.1754012	44597311.2275609	58841861.1349879	258649507.528371	67346465.5359364	-1.94132	0.00138960970121169	0.00467112100828709	2.98796290639571	down	NEG_M259T103	259.109	102.597								NEG	135202765.607228	369327959.087816	146651920.942301	231966586.690299	377316603.254387	291431209.588196	53282648.849425	83901481.2294095	82374004.5988339	81081486.1754012	44597311.2275609	58841861.1349879	174288943.259279	174361479.634995	183390408.634071
NEG_M652T617	145874852.977199	192055362.140762	175201319.350832	200855628.005939	165014615.086732	148768452.359096	11863448.0537258	13836618.982779	12769833.4039479	15396942.9800846	12551140.3169584	14894881.0197592	171295038.320093	13552144.1262091	-3.65989	9.3181177429979e-09	2.3220482760353e-07	2.98663315526921	down	NEG_M652T617	652.212	616.936								NEG	145874852.977199	192055362.140762	175201319.350832	200855628.005939	165014615.086732	148768452.359096	11863448.0537258	13836618.982779	12769833.4039479	15396942.9800846	12551140.3169584	14894881.0197592	88971892.7671914	87218227.3151685	87362714.0079476
POS_M343T649_1	272281344.459217	267479127.609718	204743267.737604	213678808.684347	196014142.854503	206947482.539005	79710258.3783085	61273844.3356733	64261299.8679976	48383015.3067572	69631563.2836792	69799026.037067	226857362.314066	65509834.5349138	-1.792	5.7760891937542e-07	6.49711590007177e-06	2.98363147693417	down	POS_M343T649_1	342.624	648.605								POS	272281344.459217	267479127.609718	204743267.737604	213678808.684347	196014142.854503	206947482.539005	79710258.3783085	61273844.3356733	64261299.8679976	48383015.3067572	69631563.2836792	69799026.037067	129381210.755238	130493003.180939	122314297.500169
NEG_M300T404	11716388.4431358	1.50826e+08	151776076.174439	140003014.902436	143493470.370407	139874488.67335	299523921.228311	297641315.192384	299022336.370814	266548042.488556	270127605.562842	319084948.166991	122948275.514378	291991361.50165	1.24787418824892	3.27233200008246e-05	0.000186958877110598	2.97587979740235	up	NEG_M300T404	300.067	403.961								NEG	11716388.4431358	1.50826e+08	151776076.174439	140003014.902436	143493470.370407	139874488.67335	299523921.228311	297641315.192384	299022336.370814	266548042.488556	270127605.562842	319084948.166991	239419503.571907	239376568.165576	246889705.926045
NEG_M262T417	235540328.794054	225392909.444341	245003814.467183	225529385.672144	213809923.060604	285002803.738512	364786141.297953	446186417.753892	411105465.541767	501643038.680577	364003037.756201	363202025.345931	238379860.862806	408487687.729387	0.777030237412408	5.2161752258404e-05	0.000276921045139493	2.97414763604523	up	NEG_M262T417	262.094	416.528								NEG	235540328.794054	225392909.444341	245003814.467183	225529385.672144	213809923.060604	285002803.738512	364786141.297953	446186417.753892	411105465.541767	501643038.680577	364003037.756201	363202025.345931	392118546.665516	457309283.943183	455095573.607241
POS_M279T410	201524621.938126	169737325.785199	184471466.037646	160093659.525966	174942369.159897	128555207.196201	14365229.4313774	12845956.4457102	13456769.718661	13557427.8495398	12988882.3782217	11960939.1564189	169887441.607172	13195867.4966548	-3.68642	2.47454234967628e-08	5.00803280309888e-07	2.96889659402174	down	POS_M279T410	279.134	409.564								POS	201524621.938126	169737325.785199	184471466.037646	160093659.525966	174942369.159897	128555207.196201	14365229.4313774	12845956.4457102	13456769.718661	13557427.8495398	12988882.3782217	11960939.1564189	80723818.7833434	74196139.4328763	73794144.5529568
NEG_M164T501	118588334.612474	730146984.812653	717187004.748379	757324789.57829	725332892.427757	7.44227e+08	415398223.523337	440922381.918478	424514191.828302	422809247.48376	83240928.7944651	424202987.577694	632134433.625309	368514660.187673	-0.778509	0.0490021333608149	0.100686103344575	2.96533648564419	down	NEG_M164T501	164.071	500.678								NEG	118588334.612474	730146984.812653	717187004.748379	757324789.57829	725332892.427757	7.44227e+08	415398223.523337	440922381.918478	424514191.828302	422809247.48376	83240928.7944651	424202987.577694	592930374.393088	592962081.67369	575594760.89485
NEG_M98T444	19257802.147113	21972250.811438	19455925.7935194	29388853.355711	17970888.0196769	13575540.547756	160135927.048811	194973973.562054	186998940.810319	189699572.066605	159461977.895344	159020961.813715	20270210.1125357	175048558.866141	3.11032223607488	1.27176150514221e-09	4.89784415536893e-08	2.96383215359901	up	NEG_M98T444	98.0603	444.29								NEG	19257802.147113	21972250.811438	19455925.7935194	29388853.355711	17970888.0196769	13575540.547756	160135927.048811	194973973.562054	186998940.810319	189699572.066605	159461977.895344	159020961.813715	99973839.641032	97828662.7275666	97784769.3371738
NEG_M319T593	296263236.432885	309697208.068044	285300428.822934	300935683.620177	296430319.538051	254110471.903071	138783342.981371	134990703.488028	137495676.118094	141131718.073575	125993400.769762	143909021.465669	290456224.73086	137050643.816083	-1.08361	4.89980394918816e-09	1.40791891845188e-07	2.94785002265512	down	NEG_M319T593	319.038	593.11								NEG	296263236.432885	309697208.068044	285300428.822934	300935683.620177	296430319.538051	254110471.903071	138783342.981371	134990703.488028	137495676.118094	141131718.073575	125993400.769762	143909021.465669	214710633.018605	214575289.805073	212140407.869812
NEG_M155T61	627126014.038583	603207342.410937	549223511.232403	600990878.146543	588893800.080382	567925663.209953	467111130.805658	422328981.446027	414950615.871473	399702007.551142	411898543.013953	467117476.943326	5.89561e+08	430518125.938596	-0.453568	2.1513287224514e-06	1.94413387489562e-05	2.94751432415402	down	NEG_M155T61	154.98	60.9867	Trans-aconitic acid	[M-H-H2O]-	HMDB0000958	C02341	Organic acids and derivatives	Carboxylic acids and derivatives	Tricarboxylic acids and derivatives	NEG	627126014.038583	603207342.410937	549223511.232403	600990878.146543	588893800.080382	567925663.209953	467111130.805658	422328981.446027	414950615.871473	399702007.551142	411898543.013953	467117476.943326	539098142.248279	556736459.656243	556805839.981622
NEG_M139T241	218466461.84299	315160793.194195	298175640.673879	296610263.593324	219906693.938028	316283118.035013	171241627.883033	55746234.5510035	126217272.934633	82722590.545371	85249165.7049595	137488927.069454	277433828.546238	109777636.448076	-1.33756	6.37932367060315e-05	0.000328653110517236	2.94309226346641	down	NEG_M139T241	139.014	241.187								NEG	218466461.84299	315160793.194195	298175640.673879	296610263.593324	219906693.938028	316283118.035013	171241627.883033	55746234.5510035	126217272.934633	82722590.545371	85249165.7049595	137488927.069454	87657090.3987647	87634414.4903773	91077186.7571049
NEG_M171T309	2349818405.05833	2280369493.69004	2358381846.92189	2473802258.00503	2426841230.57401	2331276212.5959	2156424798.00011	2250829596.39724	2257254657.73759	2223788766.47801	2155855860.00378	2083750369.97554	2370081574.4742	2187984008.09871	-0.115335	0.000979495786026585	0.00343931601659357	2.94113883318095	down	NEG_M171T309	171.007	308.887								NEG	2349818405.05833	2280369493.69004	2358381846.92189	2473802258.00503	2426841230.57401	2331276212.5959	2156424798.00011	2250829596.39724	2257254657.73759	2223788766.47801	2155855860.00378	2083750369.97554	2194199830.5679	2193970432.51882	2.24462e+09
POS_M102T219	354046785.363154	821492370.872648	351322863.06796	733047198.45903	669853155.899134	657885979.749495	1075038240.77556	572045010.046369	992468548.591807	9.17164e+08	793002943.561001	770042465.642387	597941392.235237	853293510.794987	0.513037992219849	0.0418799563653769	0.0881788402242057	2.9366158211119	up	POS_M102T219	102.128	219.013								POS	354046785.363154	821492370.872648	351322863.06796	733047198.45903	669853155.899134	657885979.749495	1075038240.77556	572045010.046369	992468548.591807	9.17164e+08	793002943.561001	770042465.642387	624573249.201284	702389494.07311	701138261.066449
NEG_M581T474	1503840.47332389	1896494.68829463	1514526.25208143	2115004.74193146	1.61706e+06	1696828.21257141	150284944.144697	142901307.553507	179155209.726694	153856052.162835	156953001.827774	132197664.273708	1723958.83297247	152558029.948202	6.46748898426654	4.51466674267258e-10	2.19489684213016e-08	2.92991769514589	up	NEG_M581T474	581.184	473.506								NEG	1503840.47332389	1896494.68829463	1514526.25208143	2115004.74193146	1.61706e+06	1696828.21257141	150284944.144697	142901307.553507	179155209.726694	153856052.162835	156953001.827774	132197664.273708	48951235.7665849	47726972.4613585	50129924.1515819
POS_M265T55	309280403.045956	251731897.659272	230172005.783948	197283031.177784	212485978.489574	190216295.407335	69497478.8474816	78688069.2941843	70713231.9716877	78919787.918907	67112455.5445297	74903834.0236365	231861601.927312	73305809.6000711	-1.66126	5.25164068491305e-06	4.05204248908756e-05	2.92354840854452	down	POS_M265T55	265.097	55.1938	Phenylacetyl-l-glutamine	[M+H]+	HMDB0006344	C04148	Organic acids and derivatives	Carboxylic acids and derivatives	Amino acids, peptides, and analogues	POS	309280403.045956	251731897.659272	230172005.783948	197283031.177784	212485978.489574	190216295.407335	69497478.8474816	78688069.2941843	70713231.9716877	78919787.918907	67112455.5445297	74903834.0236365	125518694.017862	124933555.14276	119972552.222315
NEG_M350T608	204725265.432052	209174977.111116	198266878.436906	201207405.329628	192175590.443843	198625033.393691	50045638.834782	54044973.6042752	51866823.3727193	5.33692e+07	53435913.6053173	50012555.6957991	200695858.357873	52129191.8634271	-1.94485	4.36182348878502e-14	1.90514798942383e-11	2.91793414093738	down	NEG_M350T608	350.103	608.18								NEG	204725265.432052	209174977.111116	198266878.436906	201207405.329628	192175590.443843	198625033.393691	50045638.834782	54044973.6042752	51866823.3727193	5.33692e+07	53435913.6053173	50012555.6957991	127716240.140224	125669719.964377	125678089.596012
POS_M306T447_1	50049412.2413976	119038373.714042	44345346.8756883	104909972.953103	41602654.094303	81651580.0409241	218250385.003088	221353996.710773	376418169.504692	213401377.650243	199028182.13073	231044671.743873	73599556.653243	243249463.790567	1.72466764383152	0.00022273613777223	0.000955467321157859	2.91706606510544	up	POS_M306T447_1	306.118	446.707	Zaleplon	[M+H]+	HMDB0015097	C07484	Organoheterocyclic compounds	Diazines	Pyrimidines and pyrimidine derivatives	POS	50049412.2413976	119038373.714042	44345346.8756883	104909972.953103	41602654.094303	81651580.0409241	218250385.003088	221353996.710773	376418169.504692	213401377.650243	199028182.13073	231044671.743873	200188310.654866	203202036.147996	179377216.286063
POS_M226T499	443481190.495898	367069341.209344	339788459.769414	344510280.976179	340866584.995324	347176258.655309	232355019.238014	200054682.653158	187978755.200221	216993368.22969	206565885.089583	199464161.814477	363815352.683578	207235312.037524	-0.811937	4.65149016656525e-06	3.65187992065249e-05	2.90927004926797	down	POS_M226T499	226.155	498.773	Cyprodinil	[M+H]+	HMDB0034853	C10914	Benzenoids	Benzene and substituted derivatives	Aniline and substituted anilines	POS	443481190.495898	367069341.209344	339788459.769414	344510280.976179	340866584.995324	347176258.655309	232355019.238014	200054682.653158	187978755.200221	216993368.22969	206565885.089583	199464161.814477	347467834.256726	3.20852e+08	321283233.635107
NEG_M218T510	226384637.604639	196884689.585389	201136232.578018	218611095.092669	176334145.734945	191817541.317612	58469845.1865162	48441741.2402349	51645733.7243356	55918303.0613052	57384785.1031421	47692569.0262076	201861390.318879	53258829.5569569	-1.92227	2.95096253396529e-09	9.54692719063754e-08	2.9015927410879	down	NEG_M218T510	218.067	509.797								NEG	226384637.604639	196884689.585389	201136232.578018	218611095.092669	176334145.734945	191817541.317612	58469845.1865162	48441741.2402349	51645733.7243356	55918303.0613052	57384785.1031421	47692569.0262076	135276385.561814	140719735.042207	140588463.784689
NEG_M325T41	141439400.520592	145953816.131915	151609266.587351	137153714.228754	142684302.785142	144460094.137737	294050676.313851	299070265.288235	287656501.477439	285441734.663206	283572924.711646	290487541.622828	143883432.398582	290046607.346201	1.01138426324364	4.08316736467132e-13	1.03228398157324e-10	2.89378234317394	up	NEG_M325T41	325.149	40.5839	[(4e)-7-acetyloxy-6-hydroxy-2-methyl-10-oxo-2,3,6,7,8,9-hexahydrooxecin-3-yl] (e)-but-2-enoate	[M-H]-			Organic acids and derivatives	Carboxylic acids and derivatives	Tricarboxylic acids and derivatives	NEG	141439400.520592	145953816.131915	151609266.587351	137153714.228754	142684302.785142	144460094.137737	294050676.313851	299070265.288235	287656501.477439	285441734.663206	283572924.711646	290487541.622828	221554652.064814	218122253.226764	217975416.804724
NEG_M144T341_1	246718004.868412	273667535.315088	248843235.586855	275478633.927907	249622617.906682	261205180.769136	106215162.11966	119226441.349543	113917447.464307	121025543.26128	109724751.655316	108395638.150646	259255868.062347	113084164.000125	-1.19698	2.28026539031658e-10	1.28800071569432e-08	2.88619607783251	down	NEG_M144T341_1	144.03	340.933								NEG	246718004.868412	273667535.315088	248843235.586855	275478633.927907	249622617.906682	261205180.769136	106215162.11966	119226441.349543	113917447.464307	121025543.26128	109724751.655316	108395638.150646	198651791.283458	194899412.840266	198699961.720822
NEG_M244T356	257528694.570324	204462069.296262	235875091.036652	234891124.66879	222685686.687527	161763225.152005	365198309.647253	359333452.74599	383526738.664202	350104509.974419	367888318.370154	408592547.301264	219534315.23526	372440646.117214	0.76256406535751	2.42597718440604e-06	2.14351631211795e-05	2.88617605691003	up	NEG_M244T356	244.083	355.514								NEG	257528694.570324	204462069.296262	235875091.036652	234891124.66879	222685686.687527	161763225.152005	365198309.647253	359333452.74599	383526738.664202	350104509.974419	367888318.370154	408592547.301264	283959742.922957	271815736.442001	273605750.193239
NEG_M244T405	144848315.204221	136829017.153578	142257408.087497	121972137.45277	129759867.819492	133634045.851274	296121659.025764	285269165.44837	292576412.363187	248841989.897142	262767335.960362	310765001.354742	134883465.261472	282723594.008261	1.06767877896036	3.8145948960519e-08	7.11807948787685e-07	2.88331229018752	up	NEG_M244T405	244.083	404.631								NEG	144848315.204221	136829017.153578	142257408.087497	121972137.45277	129759867.819492	133634045.851274	296121659.025764	285269165.44837	292576412.363187	248841989.897142	262767335.960362	310765001.354742	219192162.341574	219116435.70932	224802235.826626
NEG_M304T344	15812770.1173387	15542205.6125617	14936954.0729775	15146779.8429581	4788607.89038828	14985405.4959379	81040757.4692137	133867728.926488	139997965.39208	270235009.878464	195422607.764527	256131119.972055	13535453.8386937	179449198.233805	3.72876031080958	0.000280271674354893	0.00116583113721549	2.87002763858815	up	NEG_M304T344	304.104	344.44								NEG	15812770.1173387	15542205.6125617	14936954.0729775	15146779.8429581	4788607.89038828	14985405.4959379	81040757.4692137	133867728.926488	139997965.39208	270235009.878464	195422607.764527	256131119.972055	100944850.865586	104786450.391863	104636460.721051
NEG_M216T491	240259823.499797	271882259.051732	233791632.571128	249811360.385343	271976005.332908	260296226.722798	114829315.805891	97612478.6149685	113444592.827212	117231238.440811	104780218.471289	111338022.848115	254669551.260618	109872644.501381	-1.21279	2.09313062399999e-09	7.27467316316804e-08	2.86637954778255	down	NEG_M216T491	216.051	490.752								NEG	240259823.499797	271882259.051732	233791632.571128	249811360.385343	271976005.332908	260296226.722798	114829315.805891	97612478.6149685	113444592.827212	117231238.440811	104780218.471289	111338022.848115	175052593.836669	175049585.181797	173306064.10871
NEG_M243T586	286745570.979567	300846661.267646	295296132.104351	305501121.147448	318240106.117458	328739317.909666	159743851.290401	165509397.078642	164591026.070794	161589794.017489	157359666.946823	160745528.739448	305894818.254356	161589877.357266	-0.920699	6.53542013612523e-10	2.93389343308087e-08	2.86413124268465	down	NEG_M243T586	243.042	585.87	L-fucose-1-phosphate	[M-H]-	HMDB0001265	C02985	Organic oxygen compounds	Organooxygen compounds	Carbohydrates and carbohydrate conjugates	NEG	286745570.979567	300846661.267646	295296132.104351	305501121.147448	318240106.117458	328739317.909666	159743851.290401	165509397.078642	164591026.070794	161589794.017489	157359666.946823	160745528.739448	230515042.672151	230639720.98106	230639691.285275
NEG_M257T279	684151728.805527	670165382.578801	640457415.855428	633074414.090426	389106398.862386	658494095.813523	412987378.182355	441616287.353728	445315414.450581	432880658.185261	437844353.962825	406990910.390758	612574906.001015	429605833.754251	-0.511873	0.00254050943443524	0.00792461992637915	2.86084041531746	down	NEG_M257T279	257.078	278.601	Acadesine (drug)	[M-H]-	HMDB0062179	C04663				NEG	684151728.805527	670165382.578801	640457415.855428	633074414.090426	389106398.862386	658494095.813523	412987378.182355	441616287.353728	445315414.450581	432880658.185261	437844353.962825	406990910.390758	428053249.680976	427928879.34278	389751165.441086
NEG_M278T530	167308678.996071	167410071.249981	168011626.442242	162815176.310321	163933113.316797	156116392.102021	22109649.2743364	20963868.2456411	22749042.0356813	21186367.9139443	21008640.1125498	22289037.8109243	164265843.069572	21717767.5655129	-2.91908	3.64949536000571e-15	3.35659774955431e-12	2.85921157102009	down	NEG_M278T530	278.074	530.163								NEG	167308678.996071	167410071.249981	168011626.442242	162815176.310321	163933113.316797	156116392.102021	22109649.2743364	20963868.2456411	22749042.0356813	21186367.9139443	21008640.1125498	22289037.8109243	102030209.017162	103165330.017967	102286706.474538
POS_M212T291	308551879.397084	283201355.831408	262260732.43943	236233505.603319	253477790.959158	228638903.572839	123064974.152465	114909917.753468	123758298.054284	105576216.790556	112481105.661277	110533339.928363	262060694.633873	115053975.390069	-1.18759	3.65739414192907e-07	4.45091804950833e-06	2.85249879393626	down	POS_M212T291	212.103	291.125	Mescaline	[M+H]+		C06546	Benzenoids	Benzene and substituted derivatives	Phenethylamines	POS	308551879.397084	283201355.831408	262260732.43943	236233505.603319	253477790.959158	228638903.572839	123064974.152465	114909917.753468	123758298.054284	105576216.790556	112481105.661277	110533339.928363	174003401.25712	164156894.421183	163709881.05895
NEG_M164T261	107745050.881577	117432328.890844	103186397.325444	104152006.990735	100524805.341341	98553809.5337725	249635914.211125	234509919.234069	252137306.915048	222640756.185344	249296665.103515	288615950.513922	105265733.160619	249472752.02717	1.24484637319948	3.13447393967135e-08	6.05811489116876e-07	2.84768827858753	up	NEG_M164T261	164.002	260.704								NEG	107745050.881577	117432328.890844	103186397.325444	104152006.990735	100524805.341341	98553809.5337725	249635914.211125	234509919.234069	252137306.915048	222640756.185344	249296665.103515	288615950.513922	153179663.993455	151895230.251287	150981158.922837
NEG_M394T264	116495813.995526	148358273.298759	101069362.384295	123455789.944195	147426289.638982	148978488.27566	254940722.003931	310183153.177367	297793000.585421	243007772.986673	296612159.283261	264160672.588815	130964002.922903	277782913.437578	1.08478753751082	9.47145719924003e-07	9.84158805896506e-06	2.84304792563605	up	NEG_M394T264	394.172	264.24								NEG	116495813.995526	148358273.298759	101069362.384295	123455789.944195	147426289.638982	148978488.27566	254940722.003931	310183153.177367	297793000.585421	243007772.986673	296612159.283261	264160672.588815	208911398.065499	188851068.739387	208037690.515082
NEG_M741T62	65402702.760646	42253905.7880363	57700250.1793951	63033366.4708202	44715434.3801893	50394622.0991522	241558350.452692	166084821.52896	182086179.953846	187912982.550385	211576188.831804	202335021.701403	53916713.6130399	198592257.503182	1.88100491007204	1.79845370596608e-07	2.49688774261871e-06	2.83674782666168	up	NEG_M741T62	741.473	61.8445								NEG	65402702.760646	42253905.7880363	57700250.1793951	63033366.4708202	44715434.3801893	50394622.0991522	241558350.452692	166084821.52896	182086179.953846	187912982.550385	211576188.831804	202335021.701403	166974334.150441	157438948.708725	166159052.23684
NEG_M416T560_2	1134132945.54702	1360220055.93074	1186369813.36936	1297365065.50728	1319579342.55169	1310663314.67531	1029321185.90159	1124767681.83035	1112861943.76304	1098793756.98338	1086532978.91751	1126075617.11342	1268055089.5969	1096392194.08488	-0.209853	0.00126860912322706	0.00431525971685079	2.83543154027754	down	NEG_M416T560_2	416.216	559.722	Thymopoietin ii (32-34)	[M-H]-			Organic acids and derivatives	Carboxylic acids and derivatives	Amino acids, peptides, and analogues	NEG	1134132945.54702	1360220055.93074	1186369813.36936	1297365065.50728	1319579342.55169	1310663314.67531	1029321185.90159	1124767681.83035	1112861943.76304	1098793756.98338	1086532978.91751	1126075617.11342	1103135332.4482	1112208532.7327	1112228362.27901
NEG_M269T288	185863908.916602	181069371.058046	180025216.740132	186448974.801753	196741590.179341	195246365.454481	51265404.1448298	50836068.4328396	53129449.6135573	51807259.5612986	31161341.3897705	47484426.0028047	187565904.525059	47613991.5241834	-1.97794	2.37555833893637e-11	2.23637772874824e-09	2.82736058390156	down	NEG_M269T288	269.081	288.065								NEG	185863908.916602	181069371.058046	180025216.740132	186448974.801753	196741590.179341	195246365.454481	51265404.1448298	50836068.4328396	53129449.6135573	51807259.5612986	31161341.3897705	47484426.0028047	115137288.244955	115143895.163855	113874438.367474
POS_M263T370	336435490.055774	262323530.522743	258691633.887569	251626072.181515	248760615.006043	284428307.132704	149150975.107414	136574834.497324	129924001.180743	1.20183e+08	123493001.868591	105456845.435873	273710941.464391	127463743.346824	-1.10257	1.84293822083615e-06	1.70601772427959e-05	2.82418260094416	down	POS_M263T370	263.139	370.266	Phe-pro	[M+H]+	HMDB0011177		Organic acids and derivatives	Carboxylic acids and derivatives	Amino acids, peptides, and analogues	POS	336435490.055774	262323530.522743	258691633.887569	251626072.181515	248760615.006043	284428307.132704	149150975.107414	136574834.497324	129924001.180743	1.20183e+08	123493001.868591	105456845.435873	252830565.600641	233781733.027747	227756954.009654
NEG_M136T208	54053884.9998176	52106339.4065125	125746612.841309	121373824.064942	40610326.9259353	188768187.364635	330848643.25428	313435012.837667	60049602.8386938	320822195.344119	343327618.248471	319073057.987269	97109862.6005252	281259355.085083	1.53421135307911	0.00442623454457492	0.0128337057656196	2.82214888737585	up	NEG_M136T208	136.04	207.826								NEG	54053884.9998176	52106339.4065125	125746612.841309	121373824.064942	40610326.9259353	188768187.364635	330848643.25428	313435012.837667	60049602.8386938	320822195.344119	343327618.248471	319073057.987269	133251196.985268	97128095.0520406	133408355.813393
NEG_M559T31	341293675.988036	334853856.814652	372606709.10841	321464907.576742	357180808.286178	332287058.394599	532054206.458622	492119774.571446	494400140.807675	467017653.797316	525992501.714943	432814928.254503	343281169.361436	490733200.934084	0.515548160717171	5.57897393939031e-06	4.25950448187888e-05	2.82038343156666	up	NEG_M559T31	559.335	30.6014								NEG	341293675.988036	334853856.814652	372606709.10841	321464907.576742	357180808.286178	332287058.394599	532054206.458622	492119774.571446	494400140.807675	467017653.797316	525992501.714943	432814928.254503	442357019.456138	446703930.013325	442318849.464455
NEG_M280T91	21319079.2583034	27009784.0163982	56634439.0606453	28599587.7472568	40395338.3220937	17865079.4926801	184846842.242323	187918160.556979	174425744.632734	205148611.014391	216112071.718108	104388943.764059	31970551.3162296	178806728.988099	2.48358550211513	6.35727571934704e-06	4.74260303353515e-05	2.81017726657225	up	NEG_M280T91	280.06	90.6761								NEG	21319079.2583034	27009784.0163982	56634439.0606453	28599587.7472568	40395338.3220937	17865079.4926801	184846842.242323	187918160.556979	174425744.632734	205148611.014391	216112071.718108	104388943.764059	124488718.912726	122041271.340865	124485637.061484
POS_M255T505	531774514.372124	135951009.252292	560976762.459348	177418481.073949	463786734.702688	193358014.404952	165864305.964084	236364573.279713	83156024.1480453	144258992.393279	43437072.8591014	80544582.9013047	343877586.044226	125604258.590921	-1.45301	0.0275602077230296	0.0617207145883487	2.80972394568099	down	POS_M255T505	255.091	505.128								POS	531774514.372124	135951009.252292	560976762.459348	177418481.073949	463786734.702688	193358014.404952	165864305.964084	236364573.279713	83156024.1480453	144258992.393279	43437072.8591014	80544582.9013047	261495411.506556	260697558.113822	210857237.094216
POS_M255T453	308064036.283586	283173651.671659	267870562.946671	251260983.294289	236068842.834896	225870720.807346	112348633.151201	100595752.710883	109005381.906287	108146334.081896	90137034.2720439	173555237.201818	262051466.306408	115631395.554021	-1.18032	7.38355361417347e-06	5.37171089001448e-05	2.80345403231906	down	POS_M255T453	255.091	452.784								POS	308064036.283586	283173651.671659	267870562.946671	251260983.294289	236068842.834896	225870720.807346	112348633.151201	100595752.710883	109005381.906287	108146334.081896	90137034.2720439	173555237.201818	187022070.972002	175271738.430759	175126133.367193
NEG_M426T594	370197327.581415	371198705.045582	360938377.232244	392507828.676556	417931226.760899	381445876.66115	242654353.39921	229342755.686206	245118448.831026	231523667.56774	257810816.647286	250238955.589781	382369890.326308	242781499.620208	-0.65531	4.1679148076942e-08	7.62755174001199e-07	2.80103784046445	down	NEG_M426T594	426.023	593.568	Adenosine 5'-diphosphate	[M-H]-	HMDB0001341	C00008	Nucleosides, nucleotides, and analogues	Purine nucleotides	Purine ribonucleotides	NEG	370197327.581415	371198705.045582	360938377.232244	392507828.676556	417931226.760899	381445876.66115	242654353.39921	229342755.686206	245118448.831026	231523667.56774	257810816.647286	250238955.589781	308367797.561818	316239690.491909	316286288.21723
NEG_M700T566	61177401.7906115	57007170.2081694	53434672.2695566	52599885.1609948	55612387.0704368	59831558.2145658	201233803.581899	189483918.059602	195132063.611052	177778389.996039	205398338.495764	191719016.100881	56610512.4523892	193457588.307539	1.77287543064476	1.74586392915274e-11	1.78910656579373e-09	2.79668521872691	up	NEG_M700T566	700.079	566.297								NEG	61177401.7906115	57007170.2081694	53434672.2695566	52599885.1609948	55612387.0704368	59831558.2145658	201233803.581899	189483918.059602	195132063.611052	177778389.996039	205398338.495764	191719016.100881	132797207.202428	135800737.53696	130991237.00053
POS_M227T523	923951809.739119	851450053.390248	875221243.23675	864991913.885331	865771443.577554	844608503.839172	898477135.666491	616130337.694133	531357851.15499	520029847.535515	897980793.79063	519313362.967041	870999161.278029	663881554.801467	-0.391745	0.0219347922330729	0.0509207495345528	2.7873592739292	down	POS_M227T523	226.988	523.326								POS	923951809.739119	851450053.390248	875221243.23675	864991913.885331	865771443.577554	844608503.839172	898477135.666491	616130337.694133	531357851.15499	520029847.535515	897980793.79063	519313362.967041	1096735873.84242	1025518961.63258	1023474044.79524
NEG_M339T315	3575482.99580798	3359664.26597386	3963213.53684261	3.57582e+06	3986113.73117163	3620644.18450121	140388067.589363	178848525.233391	125366003.753158	143832582.815144	129630787.700725	127438507.958412	3680156.37935605	140917412.508366	5.25893900811832	1.1624393387476e-08	2.74614248910313e-07	2.78166391223633	up	NEG_M339T315	339.097	314.604								NEG	3575482.99580798	3359664.26597386	3963213.53684261	3.57582e+06	3986113.73117163	3620644.18450121	140388067.589363	178848525.233391	125366003.753158	143832582.815144	129630787.700725	127438507.958412	46031775.6719725	46065389.8207575	52955468.4021215
POS_M302T495	95247237.6613664	71955448.235641	70763894.6213341	71574364.8983835	73223584.3060919	62669019.0690159	202570674.167009	204007213.869785	215265478.26318	210978679.168504	213033994.985255	208286385.92966	74238924.7986388	209023737.730565	1.49341906972949	9.77074527999293e-11	6.77661711908182e-09	2.77273251293365	up	POS_M302T495	302.064	495.143	Fenhexamid	[M+H]+		C18593	Benzenoids	Benzene and substituted derivatives	Anilides	POS	95247237.6613664	71955448.235641	70763894.6213341	71574364.8983835	73223584.3060919	62669019.0690159	202570674.167009	204007213.869785	215265478.26318	210978679.168504	213033994.985255	208286385.92966	192243603.334997	180421010.855761	180203369.23056
NEG_M285T515_2	1015342191.27298	982072025.608665	930643979.531504	924330898.895077	869200464.331405	919779434.458605	1030535260.51968	1203086276.95469	1176078318.78387	1056058990.08937	1151157117.7941	1018042993.98463	940228165.683039	1105826493.02106	0.234042236837865	0.00168394815361538	0.00551851250968936	2.7692870894416	up	NEG_M285T515_2	285.082	514.846								NEG	1015342191.27298	982072025.608665	930643979.531504	924330898.895077	869200464.331405	919779434.458605	1030535260.51968	1203086276.95469	1176078318.78387	1056058990.08937	1151157117.7941	1018042993.98463	962171347.257635	975939922.996814	962290193.554222
NEG_M208T345	234808929.00157	244203899.262194	221963995.453248	239313581.127787	211121253.691911	196264374.948599	84037893.1595625	92824057.7244869	87626253.2429286	91721993.7385445	86867742.8941553	91441115.9076063	224612672.247552	89086509.4445474	-1.33416	6.99680766403439e-09	1.83764334086847e-07	2.76848481107796	down	NEG_M208T345	208.028	345.482								NEG	234808929.00157	244203899.262194	221963995.453248	239313581.127787	211121253.691911	196264374.948599	84037893.1595625	92824057.7244869	87626253.2429286	91721993.7385445	86867742.8941553	91441115.9076063	149776434.593148	142951287.66157	149712729.245467
NEG_M302T351	117215831.130689	165710318.453739	146240474.158067	149236362.247256	160925024.660908	127529725.625334	10562081.5690389	3425786.44742193	6963942.33134182	14469465.9963511	5745105.47129702	12588902.1047833	144476289.379332	8959213.98670568	-4.01132	9.47761497349329e-09	2.35804564923842e-07	2.76809104953923	down	NEG_M302T351	302.088	351.19								NEG	117215831.130689	165710318.453739	146240474.158067	149236362.247256	160925024.660908	127529725.625334	10562081.5690389	3425786.44742193	6963942.33134182	14469465.9963511	5745105.47129702	12588902.1047833	56138915.0956056	64515940.8039469	21730876.8617024
POS_M338T223	75665988.7521302	30233833.0102578	55830952.1518466	48378574.359308	48879247.2186197	24384262.1935882	125635361.916165	281808327.958771	177737192.047349	152057437.355243	296378432.25889	182642956.217334	47228809.6142917	202709951.292292	2.10167783586586	0.000370608342820651	0.00148570344489573	2.76712971802389	up	POS_M338T223	338.144	223.08								POS	75665988.7521302	30233833.0102578	55830952.1518466	48378574.359308	48879247.2186197	24384262.1935882	125635361.916165	281808327.958771	177737192.047349	152057437.355243	296378432.25889	182642956.217334	192359222.26427	190545502.535973	177367747.013837
NEG_M167T276	430213336.950629	228481135.237744	409756952.841733	413109364.83378	414997504.853852	224165468.370434	143794572.580913	194454961.051347	202561518.486199	206297946.254462	186525772.972556	177976311.796078	353453960.514695	185268513.856926	-0.931905	0.00226660376309586	0.00716361351116971	2.76505902042188	down	NEG_M167T276	167.021	276.36								NEG	430213336.950629	228481135.237744	409756952.841733	413109364.83378	414997504.853852	224165468.370434	143794572.580913	194454961.051347	202561518.486199	206297946.254462	186525772.972556	177976311.796078	104577744.910749	140873428.423217	137841447.517147
POS_M418T560_2	1503307934.14429	1420458143.14201	1380018171.44987	1461717737.87824	1463552804.10251	1395675101.7279	1209187959.90722	1324440516.2823	1166585287.85391	1300160254.87647	1251565128.19853	1387320548.05722	1437454982.07414	1273209949.19594	-0.175046	0.00149933225085492	0.00498700973284359	2.76324571345378	down	POS_M418T560_2	418.229	560.077	Protostemonine	[M+H]+			Alkaloids and derivatives	Stemona alkaloids	Stemoamide-type alkaloids	POS	1503307934.14429	1420458143.14201	1380018171.44987	1461717737.87824	1463552804.10251	1395675101.7279	1209187959.90722	1324440516.2823	1166585287.85391	1300160254.87647	1251565128.19853	1387320548.05722	1547413858.89193	1433631362.17839	1435126154.50281
POS_M74T411	1715828309.5516	2092193897.86617	1840729055.77904	1949968817.76264	1842310503.53677	1709834164.64136	2088577863.35077	2093147587.69707	2025203372.82025	1990171521.69435	2064648436.86242	2030863775.67517	1858477458.1896	2048768759.68334	0.140635969919649	0.0115384667234846	0.0294013815120323	2.75167420852261	up	POS_M74T411	74.097	410.688								POS	1715828309.5516	2092193897.86617	1840729055.77904	1949968817.76264	1842310503.53677	1709834164.64136	2088577863.35077	2093147587.69707	2025203372.82025	1990171521.69435	2064648436.86242	2030863775.67517	2241610190.32479	2118072276.77543	2117102499.03695
NEG_M434T568	166690124.847982	171468156.766252	155689281.59797	155831679.568955	149762466.048611	152342529.285531	26390293.9671665	24720227.7637838	28068880.0491502	27986731.2196812	25743013.1902098	26156637.2965186	158630706.35255	26510963.9144184	-2.58101	4.36571578458912e-12	6.52754764294435e-10	2.74858412190063	down	NEG_M434T568	434.142	567.9								NEG	166690124.847982	171468156.766252	155689281.59797	155831679.568955	149762466.048611	152342529.285531	26390293.9671665	24720227.7637838	28068880.0491502	27986731.2196812	25743013.1902098	26156637.2965186	85207133.3935851	85089812.8702579	85278637.4361823
NEG_M121T52	299912906.999784	258700917.910907	270114034.552991	257571315.915567	166070129.584864	283929246.443471	85883273.4627518	136037095.810681	122601432.492032	139294912.993158	110381324.701292	57978406.8769837	256049758.567931	108696074.389483	-1.23612	7.98347108697762e-05	0.000397512444576972	2.74819821934472	down	NEG_M121T52	121.029	52.1472	Benzoic acid	[M-H]-	HMDB0001870	C00180	Benzenoids	Benzene and substituted derivatives	Benzoic acids and derivatives	NEG	299912906.999784	258700917.910907	270114034.552991	257571315.915567	166070129.584864	283929246.443471	85883273.4627518	136037095.810681	122601432.492032	139294912.993158	110381324.701292	57978406.8769837	183844596.292085	197291609.963687	183607843.685603
NEG_M89T428	409900927.597523	501064982.562053	307208144.205284	127595370.421519	402786593.656473	485765840.434907	179207926.84979	198586983.094864	193489759.730957	182723000.786187	188284885.274591	184656982.646959	372386976.479626	187824923.063891	-0.987414	0.00857883437224062	0.0227836223937116	2.7456527330337	down	NEG_M89T428	89.0236	427.899								NEG	409900927.597523	501064982.562053	307208144.205284	127595370.421519	402786593.656473	485765840.434907	179207926.84979	198586983.094864	193489759.730957	182723000.786187	188284885.274591	184656982.646959	386722884.510818	386708671.702939	404907168.494369
NEG_M269T82	196769929.001295	147603185.291183	205514643.125982	201576002.365876	318000669.131769	154542336.955327	35252895.9473244	77571657.5447869	46833229.4271292	47242108.9471053	70932594.5373777	51548993.7517323	204001127.645239	54896913.3592426	-1.89378	0.000178133686256145	0.0007900838894233	2.74480929539766	down	NEG_M269T82	269.046	82.4818								NEG	196769929.001295	147603185.291183	205514643.125982	201576002.365876	318000669.131769	154542336.955327	35252895.9473244	77571657.5447869	46833229.4271292	47242108.9471053	70932594.5373777	51548993.7517323	179522085.149029	179483962.417597	173465415.828635
NEG_M196T530	151283167.460854	147543246.903829	155860031.258349	164784980.971162	148223954.041186	150689470.269025	2.28113e+07	22564090.2364543	23633759.962867	21001709.1106488	21024968.6977039	22204757.2466322	153064141.817401	22206768.3887527	-2.78506	2.97945895781179e-13	7.98316742465315e-11	2.73825333763196	down	NEG_M196T530	196.07	530.288								NEG	151283167.460854	147543246.903829	155860031.258349	164784980.971162	148223954.041186	150689470.269025	2.28113e+07	22564090.2364543	23633759.962867	21001709.1106488	21024968.6977039	22204757.2466322	97698809.4994612	97923365.9724754	97923108.3729421
NEG_M637T62	44530502.3066358	28749670.0627179	39113835.5782177	35630599.1525439	27198917.0791864	27028891.9189362	207090180.123206	150911703.127969	138868461.724855	147129230.596767	188110639.369174	1.77441e+08	33708736.016373	168258551.330929	2.31948539175243	3.25373207713502e-07	4.05571558195252e-06	2.73034714290259	up	NEG_M637T62	637.41	61.9477								NEG	44530502.3066358	28749670.0627179	39113835.5782177	35630599.1525439	27198917.0791864	27028891.9189362	207090180.123206	150911703.127969	138868461.724855	147129230.596767	188110639.369174	1.77441e+08	110777090.488524	110530728.887805	115742244.82601
NEG_M715T62	90796363.962445	60275899.5254451	78735799.6583724	92150220.4207394	62316922.1907146	66007144.8362511	255136575.69623	189777361.801086	193995627.39031	190288472.380479	236499635.85479	197820956.593869	75047058.4323279	210586438.286127	1.48854510040935	9.74617781882165e-07	1.00835949980937e-05	2.72790314879369	up	NEG_M715T62	715.457	61.8258								NEG	90796363.962445	60275899.5254451	78735799.6583724	92150220.4207394	62316922.1907146	66007144.8362511	255136575.69623	189777361.801086	193995627.39031	190288472.380479	236499635.85479	197820956.593869	188782898.925618	180461406.171219	187808112.979511
NEG_M575T615_1	374929137.620751	423872817.114291	404695137.408895	410061051.810711	412019575.928188	384219738.570166	489408868.846067	558504526.709701	535739434.713847	568264201.038932	509669213.864115	573482969.363056	401632909.742167	539178202.42262	0.424884684923257	5.46348414452178e-06	4.1886711774667e-05	2.72341648368216	up	NEG_M575T615_1	574.671	615.225								NEG	374929137.620751	423872817.114291	404695137.408895	410061051.810711	412019575.928188	384219738.570166	489408868.846067	558504526.709701	535739434.713847	568264201.038932	509669213.864115	573482969.363056	463525865.612818	447708371.007619	463574525.716961
POS_M183T251	465010146.95322	304726578.549842	403513623.786224	258786211.797539	270437550.418078	359405468.497429	178678169.632492	183837885.859373	187005891.794591	192414141.902714	199781071.833281	182502714.504006	343646596.667055	187369979.254409	-0.875036	0.000820116329119638	0.00294533472351604	2.71941111144684	down	POS_M183T251	183.092	251.464								POS	465010146.95322	304726578.549842	403513623.786224	258786211.797539	270437550.418078	359405468.497429	178678169.632492	183837885.859373	187005891.794591	192414141.902714	199781071.833281	182502714.504006	279585444.462231	265272502.179593	265395764.72201
NEG_M413T443	4042518.30154397	3586229.07449132	2546410.96025018	3560413.80904173	3873874.94877836	3333336.3172851	135101720.898948	134073243.100739	124908074.61476	126555793.468411	130513614.183919	144439671.19247	3490463.90189844	132598686.243208	5.24750388010718	7.5174824758192e-13	1.63656637593372e-10	2.71873566744649	up	NEG_M413T443	413.106	442.998								NEG	4042518.30154397	3586229.07449132	2546410.96025018	3560413.80904173	3873874.94877836	3333336.3172851	135101720.898948	134073243.100739	124908074.61476	126555793.468411	130513614.183919	144439671.19247	86278998.1099127	84636021.7636803	84618765.5849352
POS_M162T499_2	2744587075.61626	2478015780.47306	2487360832.11012	2416071005.15364	2410051335.13177	2525455859.25644	2319310706.9759	2339519197.90155	2330796129.57071	2369670080.64567	2325381478.46205	2323837695.84709	2510256981.29022	2334752548.23383	-0.104565	0.0061534301172175	0.0171009340959107	2.71642931762866	down	POS_M162T499_2	162.112	499.123	L-carnitine	[M+H]+	HMDB0062496	C00318	Organic nitrogen compounds	Organonitrogen compounds	Quaternary ammonium salts	POS	2744587075.61626	2478015780.47306	2487360832.11012	2416071005.15364	2410051335.13177	2525455859.25644	2319310706.9759	2339519197.90155	2330796129.57071	2369670080.64567	2325381478.46205	2323837695.84709	2471114100.13404	2340462095.0343	2345495528.68531
POS_M158T271	554458228.002047	227303086.80753	332217460.09128	338886323.167644	171968011.283594	316748365.305176	191175223.840359	186167717.236938	199308394.762896	94832436.1916408	88548067.9024791	83139234.0825252	323596912.442878	140528512.33614	-1.20333	0.0105456067881617	0.0272228447959552	2.71244882210354	down	POS_M158T271	158.06	270.902	Indole-3-pyruvic acid	[M+H-CH2O2]+	HMDB0060484	C00331	Organoheterocyclic compounds	Indoles and derivatives	Indolyl carboxylic acids and derivatives	POS	554458228.002047	227303086.80753	332217460.09128	338886323.167644	171968011.283594	316748365.305176	191175223.840359	186167717.236938	199308394.762896	94832436.1916408	88548067.9024791	83139234.0825252	283326369.607857	256606840.910457	283632679.804128
POS_M245T477_2	4068118714.23874	4225989488.34651	4240055637.8402	4209143354.48687	4317861308.1904	4291954342.77069	4063660706.71898	4019219904.20742	4164971184.74007	3931920416.27922	4150638305.08578	3963926819.26694	4225520474.31223	4049056222.7164	-0.0615434	0.00756119738703991	0.0204235720219123	2.70872555495373	down	POS_M245T477_2	245.107	476.748								POS	4068118714.23874	4225989488.34651	4240055637.8402	4209143354.48687	4317861308.1904	4291954342.77069	4063660706.71898	4019219904.20742	4164971184.74007	3931920416.27922	4150638305.08578	3963926819.26694	4272303972.20699	4170918773.79393	3992380589.42887
NEG_M147T249	158827679.418275	181759479.49064	211883589.073603	223511381.23012	188253331.986183	156446000.921755	64796398.5122999	52661842.1668803	53259844.2651977	53648822.9002737	48520885.2327141	56626401.3706341	186780243.686763	5.4919e+07	-1.76596	3.93216926296352e-07	4.71591416474554e-06	2.70591463011571	down	NEG_M147T249	147.045	249.04								NEG	158827679.418275	181759479.49064	211883589.073603	223511381.23012	188253331.986183	156446000.921755	64796398.5122999	52661842.1668803	53259844.2651977	53648822.9002737	48520885.2327141	56626401.3706341	113027106.549662	118494931.320091	113101895.71839
NEG_M199T62	235429719.928255	266934950.476514	253979002.012361	230957310.747197	244496686.007111	240830913.575218	365144218.821569	376258161.869024	415869501.872599	364123317.170037	365506663.523123	370209956.035393	245438097.124443	376185303.215291	0.616084284021822	1.03330731605675e-07	1.58712156056163e-06	2.70534083353484	up	NEG_M199T62	199.17	62.4241	Dodecanoic acid	[M-H]-	HMDB0000638	C02679	Lipids and lipid-like molecules	Fatty Acyls	Fatty acids and conjugates	NEG	235429719.928255	266934950.476514	253979002.012361	230957310.747197	244496686.007111	240830913.575218	365144218.821569	376258161.869024	415869501.872599	364123317.170037	365506663.523123	370209956.035393	286032109.163923	296222952.041309	289631411.90149
NEG_M343T343	2689371.87109499	9084714.29656265	5128976.41199956	4763624.55602107	4181774.55823148	9343165.89659548	128407764.97064	156916079.091745	92389506.0804134	164408334.831719	130003420.350508	153988417.308245	5865271.26508421	137685587.105545	4.55303590264887	2.78557703718184e-07	3.57303823807748e-06	2.70354459438374	up	NEG_M343T343	343.081	343.356								NEG	2689371.87109499	9084714.29656265	5128976.41199956	4763624.55602107	4181774.55823148	9343165.89659548	128407764.97064	156916079.091745	92389506.0804134	164408334.831719	130003420.350508	153988417.308245	48220124.8178324	35994130.4692341	48073037.3555831
POS_M150T269	254796626.19752	250998820.362904	258038097.471921	229634777.240838	205961504.497026	181231272.502822	108030406.428385	89138691.8534371	84749730.3077214	104455308.305794	98442950.1182522	100006781.005338	230110183.045505	97470644.6698213	-1.23929	1.48098048248803e-06	1.42022811702408e-05	2.69587145750701	down	POS_M150T269	150.078	269.066	N6-methyladenine	[M+H]+	HMDB0002099	C08434	Organoheterocyclic compounds	Imidazopyrimidines	Purines and purine derivatives	POS	254796626.19752	250998820.362904	258038097.471921	229634777.240838	205961504.497026	181231272.502822	108030406.428385	89138691.8534371	84749730.3077214	104455308.305794	98442950.1182522	100006781.005338	135085255.83333	128739445.569916	127982913.564555
POS_M175T499_2	202529620.805805	180606904.556602	170949935.491071	159529107.458438	149667740.828472	147508738.32126	43123038.7519944	38373534.0187556	33504872.7798567	38169676.9620281	39669962.1683379	42060574.4191249	168465341.243608	39150276.5166829	-2.10536	3.60810625298487e-08	6.80159488423467e-07	2.69387630678133	down	POS_M175T499_2	175.108	499.058								POS	202529620.805805	180606904.556602	170949935.491071	159529107.458438	149667740.828472	147508738.32126	43123038.7519944	38373534.0187556	33504872.7798567	38169676.9620281	39669962.1683379	42060574.4191249	123930208.921103	116943828.008269	116977719.594229
POS_M530T49	379991826.483995	370700195.139222	304298764.547455	305028700.112868	317275888.472312	263792978.107566	505892782.550868	504131421.357149	524439473.315128	347709559.62976	477126590.775024	489175668.895894	323514725.477236	474745916.087304	0.55332420879585	0.000778203686878312	0.00281285684076424	2.69192051821652	up	POS_M530T49	530.347	48.8173	4-hydroxyphenylmaraviroc	[M+H]+						POS	379991826.483995	370700195.139222	304298764.547455	305028700.112868	317275888.472312	263792978.107566	505892782.550868	504131421.357149	524439473.315128	347709559.62976	477126590.775024	489175668.895894	909268030.352797	803961854.300045	918093364.003045
NEG_M307T119	64584983.727189	58547493.676538	130563215.613243	185723786.788902	199446750.375441	31108918.8989849	245091033.545382	257168487.808925	242101153.479937	228991343.68113	337457962.002035	277764284.987659	111662524.846716	264762377.584178	1.24555304851352	0.000932501730189173	0.00329200413735365	2.68542819257192	up	NEG_M307T119	307.079	118.898								NEG	64584983.727189	58547493.676538	130563215.613243	185723786.788902	199446750.375441	31108918.8989849	245091033.545382	257168487.808925	242101153.479937	228991343.68113	337457962.002035	277764284.987659	305702420.305439	316303712.659158	245306547.164268
POS_M153T44	118919507.095657	345019765.636512	231042590.099275	304204849.74608	86929689.7015919	286255628.722228	66283599.9320086	65725973.7229107	64458998.5428207	63543838.371242	69148536.894165	64896903.3661236	228728671.833557	65676308.4715451	-1.80019	0.00338546304781383	0.0101531503956678	2.6842937554797	down	POS_M153T44	153.077	44.4794								POS	118919507.095657	345019765.636512	231042590.099275	304204849.74608	86929689.7015919	286255628.722228	66283599.9320086	65725973.7229107	64458998.5428207	63543838.371242	69148536.894165	64896903.3661236	76739036.4867718	71475755.6605864	71384187.9737509
NEG_M773T62_1	29727771.3873285	21152972.7231968	26584497.7507229	29769638.2938532	21207133.6275861	24052913.8755996	182576485.216734	118119058.358816	141029043.868258	162235455.603719	165939635.527562	155064663.141825	25415821.2763812	154160723.619486	2.60063649336461	7.07447104567647e-08	1.1629658773514e-06	2.68287182695222	up	NEG_M773T62_1	772.523	61.8633								NEG	29727771.3873285	21152972.7231968	26584497.7507229	29769638.2938532	21207133.6275861	24052913.8755996	182576485.216734	118119058.358816	141029043.868258	162235455.603719	165939635.527562	155064663.141825	125124876.173113	124958568.177563	131241909.659339
NEG_M281T62	106668851.420159	93326400.6561301	104031116.085739	287081299.925236	228165532.114706	263792349.146692	151016797.354982	416575097.856249	427558726.80787	372466137.914205	379440053.888932	393745242.894311	180510924.891444	356800342.786092	0.983030846670403	0.00991135772460421	0.0257937201816883	2.67796840058009	up	NEG_M281T62	281.249	62.2321	Cis-vaccenic acid	[M-H]-	HMDB0240219	C21944	Lipids and lipid-like molecules	Fatty Acyls	Fatty acids and conjugates	NEG	106668851.420159	93326400.6561301	104031116.085739	287081299.925236	228165532.114706	263792349.146692	151016797.354982	416575097.856249	427558726.80787	372466137.914205	379440053.888932	393745242.894311	211869634.919773	171996854.288809	1.72745e+08
POS_M344T192	429885516.529094	362750497.261048	269740575.910601	301878030.312078	305585225.028775	221766727.594378	199217591.759448	89670958.3854816	204790336.690891	189770598.459051	181121360.339801	99932712.4603221	315267762.105996	160750593.015832	-0.971754	0.00172587513662006	0.00563999370977821	2.66761031107218	down	POS_M344T192	344.228	191.82								POS	429885516.529094	362750497.261048	269740575.910601	301878030.312078	305585225.028775	221766727.594378	199217591.759448	89670958.3854816	204790336.690891	189770598.459051	181121360.339801	99932712.4603221	140139369.159837	171753615.119561	140167144.397372
POS_M137T287	472759998.918776	381745874.399025	379364536.297796	403338363.825338	343443857.297501	378808104.62528	242818324.348652	263124247.002231	292110336.537468	254231017.91321	239570705.167029	252751395.261271	393243455.893953	257434337.704977	-0.611218	3.64031153206196e-05	0.000204004515943172	2.66214781125045	down	POS_M137T287	137.046	287.159								POS	472759998.918776	381745874.399025	379364536.297796	403338363.825338	343443857.297501	378808104.62528	242818324.348652	263124247.002231	292110336.537468	254231017.91321	239570705.167029	252751395.261271	265135529.986648	258544297.964212	261306871.297812
NEG_M79T83	759657562.74287	699524564.678404	661411926.13828	594800129.129688	653662919.91775	753400487.353836	539401461.122931	530004095.536613	292605803.189432	556730353.732765	538543335.468202	629980691.223567	687076264.993471	514544290.045585	-0.417175	0.00911065054963782	0.0239887270351584	2.65867466919428	down	NEG_M79T83	78.9181	83.1594								NEG	759657562.74287	699524564.678404	661411926.13828	594800129.129688	653662919.91775	753400487.353836	539401461.122931	530004095.536613	292605803.189432	556730353.732765	538543335.468202	629980691.223567	582782468.420392	573528260.095924	573783331.110451
NEG_M241T78	222341960.716049	219382341.130367	234273445.538127	228861331.386644	261123457.296928	201222778.095701	55544255.7084507	125960113.228888	115431300.351571	116720830.393617	111813444.187806	61768882.1341766	227867552.360636	97873137.6674182	-1.21921	5.62421449392173e-06	4.28569519129685e-05	2.64919678097962	down	NEG_M241T78	241.073	78.0476								NEG	222341960.716049	219382341.130367	234273445.538127	228861331.386644	261123457.296928	201222778.095701	55544255.7084507	125960113.228888	115431300.351571	116720830.393617	111813444.187806	61768882.1341766	165782002.487866	159210054.262558	159217621.956975
NEG_M87T445	90766437.834219	93175729.0385153	129069778.008708	76886712.9793279	112468522.02964	76561830.6624579	213687635.080586	239102187.953469	214404239.693291	222368141.329767	208649675.250859	233039092.43184	96488168.425478	221875161.956635	1.20132422044033	1.5435944744964e-07	2.20657287647002e-06	2.64409387831693	up	NEG_M87T445	87.0079	445.33								NEG	90766437.834219	93175729.0385153	129069778.008708	76886712.9793279	112468522.02964	76561830.6624579	213687635.080586	239102187.953469	214404239.693291	222368141.329767	208649675.250859	233039092.43184	159223917.839829	159235213.958233	153440154.867042
NEG_M148T269	227027482.136173	225191590.925195	218148798.231316	219069136.57395	209609577.545216	215482678.140392	97340813.2500824	100931191.699814	103780035.453719	95936958.7307147	97540652.6200445	84635857.5585975	219088210.59204	96694251.552162	-1.18001	1.66704154469657e-11	1.74198571503441e-09	2.64383985842979	down	NEG_M148T269	148.062	269.244								NEG	227027482.136173	225191590.925195	218148798.231316	219069136.57395	209609577.545216	215482678.140392	97340813.2500824	100931191.699814	103780035.453719	95936958.7307147	97540652.6200445	84635857.5585975	149076745.159889	142865675.812314	149207621.423115
NEG_M195T620	515033942.298178	419554231.235839	518171002.974015	379026890.326118	424657403.822429	460400629.459943	312679127.807891	306191133.647249	310893513.754461	319882958.968936	328103822.194266	312834327.160601	452807350.01942	315097480.588901	-0.523099	0.000133473283019932	0.000617146600205287	2.63648663460125	down	NEG_M195T620	194.946	620.493								NEG	515033942.298178	419554231.235839	518171002.974015	379026890.326118	424657403.822429	460400629.459943	312679127.807891	306191133.647249	310893513.754461	319882958.968936	328103822.194266	312834327.160601	365230482.694754	354536800.88498	354441243.707904
POS_M78T116	448251870.693997	346921093.742081	350659064.989779	399022046.998611	382242697.691411	385478278.88372	185361771.630794	344455292.517198	263119266.512132	247528444.159702	165762569.576877	238013994.414982	385429175.499933	240706889.801948	-0.679188	0.000682451535101688	0.00250958043095634	2.6347843259448	down	POS_M78T116	78.0344	115.893	Cysteamine	[M+H]+	HMDB0002991	C01678	Organosulfur compounds	Thiols	Alkylthiols	POS	448251870.693997	346921093.742081	350659064.989779	399022046.998611	382242697.691411	385478278.88372	185361771.630794	344455292.517198	263119266.512132	247528444.159702	165762569.576877	238013994.414982	343901582.633842	284467462.781135	348694267.059154
NEG_M314T269	7754682.62349028	7034603.20189031	8745323.53773376	5378487.6377164	7152257.49540775	7935055.8536295	122077765.466765	129719995.297173	130148218.485434	126049291.168407	130924050.391531	124366271.897591	7.3334e+06	127214265.45115	4.11663407662674	2.95350161399196e-15	3.19273524472531e-12	2.62255404118604	up	NEG_M314T269	314.089	269.072								NEG	7754682.62349028	7034603.20189031	8745323.53773376	5378487.6377164	7152257.49540775	7935055.8536295	122077765.466765	129719995.297173	130148218.485434	126049291.168407	130924050.391531	124366271.897591	49921280.1048125	31793157.0031625	49930670.3472468
POS_M144T396	233339861.228196	230285106.373391	205451646.247918	202859659.098105	211219416.665566	193914878.881295	94820651.4403332	88220119.195468	81467138.5258643	89149640.8335044	93112809.6973859	100311748.895441	212845094.749079	91180351.4313328	-1.22301	7.80877061400846e-09	2.004890663215e-07	2.62170639944857	down	POS_M144T396	144.081	396.251								POS	233339861.228196	230285106.373391	205451646.247918	202859659.098105	211219416.665566	193914878.881295	94820651.4403332	88220119.195468	81467138.5258643	89149640.8335044	93112809.6973859	100311748.895441	135358487.94289	134005189.320272	130251649.213095
NEG_M179T538	150209069.611629	138992279.966188	143955494.634668	140303317.775487	142589979.327963	144906166.073079	23909182.8826195	24256029.3375621	24682732.9886226	24755780.5022631	23893257.1726505	24598223.337907	143492717.898169	24349201.0369375	-2.55903	5.46715096249123e-15	4.35841996214588e-12	2.6134041157063	down	NEG_M179T538	179.056	537.932	Myo-inositol	[M-H]-	HMDB0000211	C00137	Organic oxygen compounds	Organooxygen compounds	Alcohols and polyols	NEG	150209069.611629	138992279.966188	143955494.634668	140303317.775487	142589979.327963	144906166.073079	23909182.8826195	24256029.3375621	24682732.9886226	24755780.5022631	23893257.1726505	24598223.337907	86577205.3978574	87720616.6822561	87454517.3018626
NEG_M98T474	21373126.2186141	28763320.6924026	23516766.9576118	17872940.7116954	22351690.3939519	19808856.1265163	144793921.019733	144404199.741554	150601319.846171	146940249.139333	129727729.65604	132502373.491299	22281116.850132	141494965.482355	2.66685726630377	2.21301663011537e-11	2.12158588188033e-09	2.60966650718925	up	NEG_M98T474	98.0603	473.754								NEG	21373126.2186141	28763320.6924026	23516766.9576118	17872940.7116954	22351690.3939519	19808856.1265163	144793921.019733	144404199.741554	150601319.846171	146940249.139333	129727729.65604	132502373.491299	82696883.6207605	79620818.2896941	82693940.2411195
POS_M112T580_2	545157157.371871	564852068.337121	464940727.882448	540348294.019894	447206294.355219	364499105.54303	646485863.131038	617829531.205764	653710598.310493	622511413.521026	615377066.711879	640728977.551802	487833941.251597	632773908.405334	0.375299975676208	0.00108781123221415	0.00376898699366506	2.60799988539603	up	POS_M112T580_2	112.051	579.53								POS	545157157.371871	564852068.337121	464940727.882448	540348294.019894	447206294.355219	364499105.54303	646485863.131038	617829531.205764	653710598.310493	622511413.521026	615377066.711879	640728977.551802	573693481.809372	548303163.242314	548608951.03111
NEG_M155T260	417294323.29223	418009423.575674	416193123.235977	413521013.71676	409314469.160232	413674864.505491	263840735.947086	302923709.101747	304933990.510972	294479135.084228	294531249.559092	305911348.413633	414667869.581061	294436694.76946	-0.493999	5.22943018175936e-09	1.48091605029787e-07	2.60585601730378	down	NEG_M155T260	155.061	260.131	2-propylglutaric acid	[M-H-H2O]-	HMDB0060684	C16658	Lipids and lipid-like molecules	Fatty Acyls	Fatty acids and conjugates	NEG	417294323.29223	418009423.575674	416193123.235977	413521013.71676	409314469.160232	413674864.505491	263840735.947086	302923709.101747	304933990.510972	294479135.084228	294531249.559092	305911348.413633	313617400.882318	303251060.036627	313559526.853843
POS_M156T706_2	86313526.8325273	220400568.717951	62787680.2274106	164011871.468958	92424187.0603494	66158068.912154	277510821.786195	332232177.597367	256024445.871121	390102164.874992	370370957.320221	75589812.3161616	115349317.203225	283638396.627676	1.29804338177618	0.0102138567728875	0.0264448460499877	2.60366609481419	up	POS_M156T706_2	156.15	706.365								POS	86313526.8325273	220400568.717951	62787680.2274106	164011871.468958	92424187.0603494	66158068.912154	277510821.786195	332232177.597367	256024445.871121	390102164.874992	370370957.320221	75589812.3161616	164924049.888298	164130998.369252	105206950.545207
POS_M282T270	263172920.868076	301719133.385521	262626997.994665	261168723.003371	234429133.615621	184001169.341932	130591490.680798	121220009.168604	143714150.879642	130755694.922852	110400811.15789	102848129.919918	251186346.368198	123255047.788284	-1.02711	2.17504589097864e-05	0.000132993004946927	2.60169070746444	down	POS_M282T270	282.12	270.172	1-methyladenosine	[M+H]+	HMDB0003331	C02494	Nucleosides, nucleotides, and analogues	Purine nucleosides		POS	263172920.868076	301719133.385521	262626997.994665	261168723.003371	234429133.615621	184001169.341932	130591490.680798	121220009.168604	143714150.879642	130755694.922852	110400811.15789	102848129.919918	161850503.76017	153846186.775326	153065527.165976
NEG_M201T401	120560162.056343	111826303.76054	124342054.748631	110426229.835211	127421795.659264	155610875.269672	236298474.676814	246220954.958521	231320504.317593	255236896.715014	260743144.026763	243040180.537373	125031236.888277	245476692.53868	0.973297478105632	3.8028459513631e-08	7.1003822352163e-07	2.6016214674586	up	NEG_M201T401	201.025	401.386								NEG	120560162.056343	111826303.76054	124342054.748631	110426229.835211	127421795.659264	155610875.269672	236298474.676814	246220954.958521	231320504.317593	255236896.715014	260743144.026763	243040180.537373	154967104.080355	165422481.126603	165403908.299814
POS_M218T238	127856593.822005	240454935.408852	212439813.184659	214995537.096084	106594576.172888	195437217.513791	20721045.7539335	70229603.8820445	69805371.7356532	55170150.8990458	23729158.9679418	49154510.6773982	182963112.199713	48134973.6526695	-1.9264	0.000188965853476937	0.000829909013820189	2.60102433946571	down	POS_M218T238	218.093	238.096	Pymetrozin	[M+H]+		C18590	Organoheterocyclic compounds	Triazines	1,2,4-triazines	POS	127856593.822005	240454935.408852	212439813.184659	214995537.096084	106594576.172888	195437217.513791	20721045.7539335	70229603.8820445	69805371.7356532	55170150.8990458	23729158.9679418	49154510.6773982	61969694.3212687	58846979.3834689	70606522.8251606
NEG_M211T418	209286431.762772	218624691.124649	220167127.405323	215053420.772881	220258146.299083	222604400.039107	112853359.359596	97134994.5598849	100259056.088523	94256534.506238	97752597.1324289	98233661.3951221	217665702.900636	100081700.506965	-1.12094	7.55664044812922e-12	9.78897195902491e-10	2.59289227246006	down	NEG_M211T418	211.072	418.385	2,4,5-trimethoxybenzoic acid	[M-H]-		C08076	Benzenoids	Benzene and substituted derivatives	Benzoic acids and derivatives	NEG	209286431.762772	218624691.124649	220167127.405323	215053420.772881	220258146.299083	222604400.039107	112853359.359596	97134994.5598849	100259056.088523	94256534.506238	97752597.1324289	98233661.3951221	160810217.774942	160813877.69664	162391326.106109
POS_M197T84	200058019.359305	168240192.295818	174978172.077947	162576620.320535	168281514.932657	162857942.096248	36282668.894891	56934856.6598057	57440963.4345746	58812988.2449123	61372827.9999219	51657714.0755166	172832076.847085	53750336.5516037	-1.68503	8.45623483663662e-09	2.12927313970861e-07	2.59163076715702	down	POS_M197T84	197.107	84.1042								POS	200058019.359305	168240192.295818	174978172.077947	162576620.320535	168281514.932657	162857942.096248	36282668.894891	56934856.6598057	57440963.4345746	58812988.2449123	61372827.9999219	51657714.0755166	57817401.3746223	56074459.2719216	57901430.2471188
NEG_M749T62	51856086.3151429	29740091.9503578	45748930.8314418	52235812.7353407	33624834.6934493	36387434.3378714	159466412.703813	167728407.349597	159935406.998875	160800070.922286	155124426.812863	153444394.558001	41598865.143934	159416519.890906	1.93818506361102	1.34288226458796e-10	8.61091577067665e-09	2.5911055520802	up	NEG_M749T62	748.523	61.8258								NEG	51856086.3151429	29740091.9503578	45748930.8314418	52235812.7353407	33624834.6934493	36387434.3378714	159466412.703813	167728407.349597	159935406.998875	160800070.922286	155124426.812863	153444394.558001	178275045.283745	164591582.627904	181373099.705109
POS_M152T585	365765963.599774	339227815.465943	300839610.497063	295303436.691604	277317131.622138	2.53778e+08	188153856.652719	179324572.333034	164533297.759899	162140328.036997	174589131.540795	199044629.479404	305371921.438287	177964302.633808	-0.77898	2.87729098795231e-05	0.000167440495974229	2.58738345600737	down	POS_M152T585	152.057	584.919	Deoxyguanosine	[M+H-C5H8O3]+	HMDB0000085	C00330	Nucleosides, nucleotides, and analogues	Purine nucleosides	Purine 2'-deoxyribonucleosides	POS	365765963.599774	339227815.465943	300839610.497063	295303436.691604	277317131.622138	2.53778e+08	188153856.652719	179324572.333034	164533297.759899	162140328.036997	174589131.540795	199044629.479404	237138878.055148	233637268.263108	225362150.282119
NEG_M303T362	302554513.61066	279758673.516354	304792579.020008	307992117.329212	263644304.160328	306499675.844685	166225494.613512	193732810.538004	172248576.243149	179467978.436263	1.72221e+08	164350095.270052	294206977.246875	174707613.31058	-0.751889	7.64270609621404e-08	1.23500615159904e-06	2.58455865926264	down	NEG_M303T362	303.05	361.689	5-(4-hydroxyphenyl)-5-phenylhydantoin	[M+Cl]-	HMDB0041905		Organoheterocyclic compounds	Azolidines	Imidazolidines	NEG	302554513.61066	279758673.516354	304792579.020008	307992117.329212	263644304.160328	306499675.844685	166225494.613512	193732810.538004	172248576.243149	179467978.436263	1.72221e+08	164350095.270052	235388368.985948	231013633.350606	230994533.085025
POS_M246T268	385197937.600653	275107563.430546	237355083.001907	225881918.179141	207204130.752157	200025021.837181	379149559.991608	423341145.860266	396633354.787004	385974242.152493	408494694.466254	372032975.968695	255128609.133597	394270995.53772	0.627962896551135	0.000772000181584711	0.0027936550493477	2.58274242018186	up	POS_M246T268	246.097	268.075								POS	385197937.600653	275107563.430546	237355083.001907	225881918.179141	207204130.752157	200025021.837181	379149559.991608	423341145.860266	396633354.787004	385974242.152493	408494694.466254	372032975.968695	384372208.923724	395283200.102668	342955859.97479
NEG_M148T338	42709254.0442825	39953423.8583339	37065613.8577744	37282862.9541612	41610375.3251198	4.32268e+07	158391290.256124	148892028.651383	157631268.215467	154053912.604409	164147321.642214	156851982.008892	40308050.115467	156661300.563082	1.95850894018955	2.51135595184604e-13	6.90600857319487e-11	2.58194629752281	up	NEG_M148T338	148.043	338.035								NEG	42709254.0442825	39953423.8583339	37065613.8577744	37282862.9541612	41610375.3251198	4.32268e+07	158391290.256124	148892028.651383	157631268.215467	154053912.604409	164147321.642214	156851982.008892	91801483.5665402	89017158.3618401	91793613.6759119
NEG_M509T272	273551365.154896	264435232.808389	307249162.301314	239083014.301021	323626714.861757	263821690.112267	117171944.957514	216243180.62768	151128366.886668	148179898.313062	141302816.016575	135289763.750571	278627863.256607	151552661.758678	-0.87852	4.98265143008347e-05	0.000266282201980373	2.56871983542724	down	NEG_M509T272	509.289	271.989	1-oleoyl-2-hydroxy-sn-glycero-3-phospho-(1'-rac-glycerol)	[M-H]-			Lipids and lipid-like molecules	Glycerophospholipids	Glycerophosphoglycerols	NEG	273551365.154896	264435232.808389	307249162.301314	239083014.301021	323626714.861757	263821690.112267	117171944.957514	216243180.62768	151128366.886668	148179898.313062	141302816.016575	135289763.750571	178294138.551664	168557440.710162	169401983.312241
NEG_M170T464	56461107.9897944	53714980.5320234	52979207.3328623	54949676.1062859	52334580.4851677	55666673.7661937	171540538.153889	159341939.62761	168216059.233366	174818348.413265	173677569.835193	167670039.705517	54351037.7020546	169210749.161473	1.63844173357363	3.57752809808111e-13	9.4245317938441e-11	2.56467767044941	up	NEG_M170T464	170.046	464.105								NEG	56461107.9897944	53714980.5320234	52979207.3328623	54949676.1062859	52334580.4851677	55666673.7661937	171540538.153889	159341939.62761	168216059.233366	174818348.413265	173677569.835193	167670039.705517	105105571.527077	106014617.951737	105108254.95887
NEG_M182T343	253805892.733703	231660514.360029	220910069.842812	220866733.313213	213658869.945197	217781913.533276	111354087.772449	112362974.70343	109205995.84742	114429912.722307	112941997.068311	106544144.733613	226447332.288038	111139852.141255	-1.0268	3.72740421326855e-09	1.14784277683454e-07	2.5542165634662	down	NEG_M182T343	182.032	342.846								NEG	253805892.733703	231660514.360029	220910069.842812	220866733.313213	213658869.945197	217781913.533276	111354087.772449	112362974.70343	109205995.84742	114429912.722307	112941997.068311	106544144.733613	162453729.611698	165858694.368991	166004979.150225
POS_M237T586_2	149958920.875701	141750903.092297	128174452.311126	117093258.465103	117571413.446856	99918367.7007007	11439879.4828901	9410715.67333576	9282532.83205259	8882056.42754298	9158831.76814372	10373094.0655425	125744552.648631	9757851.70825128	-3.68779	2.42057300998644e-08	4.92104690597049e-07	2.55394101781129	down	POS_M237T586_2	237.09	586.227	Met-Ser	(M+H)+						POS	149958920.875701	141750903.092297	128174452.311126	117093258.465103	117571413.446856	99918367.7007007	11439879.4828901	9410715.67333576	9282532.83205259	8882056.42754298	9158831.76814372	10373094.0655425	69720311.5717543	65496739.1103193	64188622.4334944
NEG_M687T62	54817966.1994251	3.52029e+07	50240282.624144	53865177.5064258	38976596.6124719	39483998.9696852	198130902.639319	138729968.80188	145390212.130504	138012684.112312	173010550.26911	189756045.808437	45431152.7887903	163838393.96026	1.85051965986931	1.168423237404e-06	1.17137512214192e-05	2.54838990204878	up	NEG_M687T62	687.426	61.864								NEG	54817966.1994251	3.52029e+07	50240282.624144	53865177.5064258	38976596.6124719	39483998.9696852	198130902.639319	138729968.80188	145390212.130504	138012684.112312	173010550.26911	189756045.808437	123052661.268227	113905936.082535	122510852.861174
NEG_M173T807	31733318.7878017	34759290.8700555	25041895.5774483	26526362.2275794	27932635.7775937	23672855.3458245	206204652.854947	55061064.0887263	295884347.483273	77615147.8847828	164155727.396727	251172683.833806	28277726.4310505	175015603.92371	2.62974551941403	0.00366546628010921	0.010881505910525	2.54592106515544	up	NEG_M173T807	172.958	807.258								NEG	31733318.7878017	34759290.8700555	25041895.5774483	26526362.2275794	27932635.7775937	23672855.3458245	206204652.854947	55061064.0887263	295884347.483273	77615147.8847828	164155727.396727	251172683.833806	47019369.7102564	46185764.1545539	47582159.026317
POS_M88T167	342267030.697598	296208687.685353	309545815.211491	249306104.829935	285541539.34229	288509091.968573	184747375.174558	185556953.031431	162169361.311284	176417914.124766	183580474.550708	165755204.29417	295229711.62254	176371213.747819	-0.743223	3.98030939882901e-06	3.22009598306814e-05	2.53441697871642	down	POS_M88T167	88.0761	167.303								POS	342267030.697598	296208687.685353	309545815.211491	249306104.829935	285541539.34229	288509091.968573	184747375.174558	185556953.031431	162169361.311284	176417914.124766	183580474.550708	165755204.29417	290063194.312239	295207858.202098	202920039.13114
NEG_M254T339_1	10455976.4254276	11212120.7007207	9437712.95221419	11508554.4073572	11234421.6833034	11006614.9658154	126415335.670567	121325356.97194	123184076.429769	121315316.966139	124970081.906189	117793201.799705	10809233.5224731	122500561.624051	3.50245223251291	1.01162662231078e-15	1.86549899898945e-12	2.53092853535437	up	NEG_M254T339_1	254.067	339.039								NEG	10455976.4254276	11212120.7007207	9437712.95221419	11508554.4073572	11234421.6833034	11006614.9658154	126415335.670567	121325356.97194	123184076.429769	121315316.966139	124970081.906189	117793201.799705	54253744.0213291	52908656.4953146	54260326.8763332
NEG_M210T217	15847535.7587454	12670697.6429808	15967312.8220231	13266789.531519	15297824.2458739	37620134.8409666	221257340.814826	94301328.6940896	106922711.547365	81889987.4038014	183142816.999454	211987121.587876	18445049.1403515	149916884.507902	3.02285733940409	0.000475347662065595	0.00184449484566089	2.53090165932145	up	NEG_M210T217	210.041	217.338								NEG	15847535.7587454	12670697.6429808	15967312.8220231	13266789.531519	15297824.2458739	37620134.8409666	221257340.814826	94301328.6940896	106922711.547365	81889987.4038014	183142816.999454	211987121.587876	62655492.5432006	73415148.9668783	62625308.8417289
POS_M98T220_1	270624163.272068	344459796.006214	258804197.07544	225074684.984809	236742703.693874	189392326.909641	136182111.120926	1.6279e+08	108590175.777925	113476521.514815	119656483.179091	115264695.307203	254182978.657008	125993394.47551	-1.01252	0.000235871691698365	0.00100603287932681	2.53022631262804	down	POS_M98T220_1	98.0605	219.914								POS	270624163.272068	344459796.006214	258804197.07544	225074684.984809	236742703.693874	189392326.909641	136182111.120926	1.6279e+08	108590175.777925	113476521.514815	119656483.179091	115264695.307203	158458511.122703	152790818.00316	152469949.511479
NEG_M144T259	428645513.44017	431125825.108984	426640115.671636	439060580.910159	434645821.056106	432938450.520705	286223580.961363	343604836.118276	341924558.967863	334665578.455704	295325301.474615	303342994.220006	432176051.11796	317514475.032971	-0.444797	7.39543723822591e-07	7.99722531842511e-06	2.51307203450511	down	NEG_M144T259	144.045	258.717								NEG	428645513.44017	431125825.108984	426640115.671636	439060580.910159	434645821.056106	432938450.520705	286223580.961363	343604836.118276	341924558.967863	334665578.455704	295325301.474615	303342994.220006	346105360.515803	367837490.34226	346018223.779684
NEG_M145T705_2	529505199.026192	512000163.771667	461704957.600043	540069687.470441	526553778.02325	487829799.14983	675816572.283772	680627839.28566	661341403.674089	687091329.786592	657463330.722184	506812053.027449	509610597.506904	644858754.796624	0.339587918450601	0.00126348811444914	0.00430019421342592	2.50830279380035	up	NEG_M145T705_2	145.098	704.747	Lysine	[M-H]-	HMDB0000182	C00047	Organic acids and derivatives	Carboxylic acids and derivatives	Amino acids, peptides, and analogues	NEG	529505199.026192	512000163.771667	461704957.600043	540069687.470441	526553778.02325	487829799.14983	675816572.283772	680627839.28566	661341403.674089	687091329.786592	657463330.722184	506812053.027449	566609417.311673	566610510.220649	563088092.304594
POS_M317T447	21914584.4332188	21447441.9128917	21201310.5465559	20440625.9781011	20186668.1940885	17375408.727225	112257336.330457	121076110.870946	153862385.691441	142342671.945045	132277389.088428	127641873.311037	20427673.2986802	131576294.539559	2.68730279281328	5.53558736926e-09	1.54803861230091e-07	2.50811744619822	up	POS_M317T447	317.106	446.837								POS	21914584.4332188	21447441.9128917	21201310.5465559	20440625.9781011	20186668.1940885	17375408.727225	112257336.330457	121076110.870946	153862385.691441	142342671.945045	132277389.088428	127641873.311037	92976940.4648647	93923811.4350061	87560432.9788971
NEG_M200T303	344173752.726333	347878715.790067	378611436.271629	344607148.820236	347851185.911605	351936380.485111	241499774.305321	237023775.15278	251558254.283515	250585731.403175	228981459.788178	237648583.698742	352509770.00083	241216263.105285	-0.547336	8.47454612344866e-09	2.1321713196147e-07	2.50566740459225	down	NEG_M200T303	200.056	303.03								NEG	344173752.726333	347878715.790067	378611436.271629	344607148.820236	347851185.911605	351936380.485111	241499774.305321	237023775.15278	251558254.283515	250585731.403175	228981459.788178	237648583.698742	291507152.283178	291499105.476914	292768961.602697
POS_M170T60	154851759.776321	121819741.69716	115830769.315016	97877934.8100595	326440313.91372	89340110.551039	383550920.40597	173919024.494212	336799735.877448	350971487.037086	236907350.849691	355743504.827219	151026771.677219	306315337.248604	1.02021329391404	0.0104379239909651	0.0269715198807092	2.50055924091529	up	POS_M170T60	170.141	59.7936								POS	154851759.776321	121819741.69716	115830769.315016	97877934.8100595	326440313.91372	89340110.551039	383550920.40597	173919024.494212	336799735.877448	350971487.037086	236907350.849691	355743504.827219	370745038.171869	345280456.900738	346077422.422817
POS_M246T286	681713.835003216	715249.783599271	53143782.8413797	63968093.6279309	915048.988820923	39844702.3060807	158188741.622334	150011128.742894	128226166.446384	159523769.914677	108364158.876004	158716791.054729	26544765.2304691	143838459.442837	2.43795018728859	1.2118187060823e-05	8.1926471030783e-05	2.49987256288427	up	POS_M246T286	246.097	285.766								POS	681713.835003216	715249.783599271	53143782.8413797	63968093.6279309	915048.988820923	39844702.3060807	158188741.622334	150011128.742894	128226166.446384	159523769.914677	108364158.876004	158716791.054729	93430247.9949413	87534689.8145393	86623391.5854997
NEG_M606T559	29966610.7886435	34373211.4196458	32744051.6559712	34286156.3175495	28189178.2709343	25285801.0902218	121131727.995929	141987641.74049	145561872.35992	153457449.027431	145952484.991983	135382937.292383	30807501.5904943	140579018.901356	2.19002769816562	5.85537062618699e-10	2.69941196706377e-08	2.49831033653924	up	NEG_M606T559	606.075	558.758	Uridine diphosphate-n-acetylglucosamine	[M-H]-	HMDB0000290	C00043	Nucleosides, nucleotides, and analogues	Pyrimidine nucleotides	Pyrimidine nucleotide sugars	NEG	29966610.7886435	34373211.4196458	32744051.6559712	34286156.3175495	28189178.2709343	25285801.0902218	121131727.995929	141987641.74049	145561872.35992	153457449.027431	145952484.991983	135382937.292383	73694394.4040649	72817995.2300605	73548570.6353744
NEG_M87T509_2	218745293.408091	190508304.126526	223037581.079623	186920293.137261	169294123.633701	168359523.175997	304918540.031899	294197144.682053	319118479.578832	321075374.885765	300108049.065171	297336402.302282	192810853.093533	3.06126e+08	0.666937741762148	9.27408541163266e-07	9.67498514373619e-06	2.4982875692552	up	NEG_M87T509_2	87.008	508.91								NEG	218745293.408091	190508304.126526	223037581.079623	186920293.137261	169294123.633701	168359523.175997	304918540.031899	294197144.682053	319118479.578832	321075374.885765	300108049.065171	297336402.302282	237418610.542787	237411600.685636	236135078.28039
POS_M292T125	51110687.4384049	44276469.2283117	50439226.0939612	44580782.709735	39989061.4748533	48636780.5062389	170883104.959115	163185040.520398	145937790.230988	181575972.938621	112005571.21343	191471149.028708	46505501.2419175	160843104.81521	1.79018079928892	2.11279949225268e-06	1.91649743294645e-05	2.49745324473012	up	POS_M292T125	292.227	124.918	Penbutolol	[M+H]+		C07416				POS	51110687.4384049	44276469.2283117	50439226.0939612	44580782.709735	39989061.4748533	48636780.5062389	170883104.959115	163185040.520398	145937790.230988	181575972.938621	112005571.21343	191471149.028708	97361176.4127829	93179765.1331207	90592567.5570968
NEG_M237T574	283358446.321484	278698503.704215	279504363.745576	332441247.392826	265698443.674639	272316612.086338	186220774.179046	156402844.31404	161463903.313487	186030946.682432	152357523.633793	185805652.47732	285336269.487513	171380274.10002	-0.735462	2.20124092300815e-06	1.98181222559973e-05	2.49694075983989	down	NEG_M237T574	237.055	574.38								NEG	283358446.321484	278698503.704215	279504363.745576	332441247.392826	265698443.674639	272316612.086338	186220774.179046	156402844.31404	161463903.313487	186030946.682432	152357523.633793	185805652.47732	218949301.938888	218944873.267321	217255199.895241
POS_M264T269	78594333.938216	71999070.6272411	58767691.8422516	57407581.5773114	35457367.2770091	48620683.9271255	201685399.608599	180167654.923423	159736951.568535	151944731.578132	171826000.656119	160585864.812564	58474454.8648591	170991100.524562	1.54804282789137	4.13733757712932e-07	4.91107140118997e-06	2.49596116133327	up	POS_M264T269	264.108	269.047								POS	78594333.938216	71999070.6272411	58767691.8422516	57407581.5773114	35457367.2770091	48620683.9271255	201685399.608599	180167654.923423	159736951.568535	151944731.578132	171826000.656119	160585864.812564	168290099.569275	163597891.632389	156523524.852915
NEG_M307T67	60207301.6651139	29935838.3909343	27522621.5915739	30113275.2180229	37759781.5772446	36269255.2573458	138269676.427532	153093462.032093	150732132.562607	130330838.510231	165582317.652213	144494257.142694	36968012.2833726	147083780.721228	1.99228878685131	2.31136805099149e-08	4.72661950623173e-07	2.49057288212909	up	NEG_M307T67	307.079	67.0485								NEG	60207301.6651139	29935838.3909343	27522621.5915739	30113275.2180229	37759781.5772446	36269255.2573458	138269676.427532	153093462.032093	150732132.562607	130330838.510231	165582317.652213	144494257.142694	102080405.978726	94325382.2440466	94556979.3967748
POS_M176T535	129474482.944283	144453954.150761	145323613.329255	157372582.136706	134685298.075996	133543778.341122	35842039.0822622	31137165.704175	33020364.8816057	32445548.7179061	32132061.3182614	29231688.2268256	140808951.496354	32301477.988506	-2.12407	2.11106388544315e-10	1.22555077305106e-08	2.48734927504572	down	POS_M176T535	176.103	535.021								POS	129474482.944283	144453954.150761	145323613.329255	157372582.136706	134685298.075996	133543778.341122	35842039.0822622	31137165.704175	33020364.8816057	32445548.7179061	32132061.3182614	29231688.2268256	156600332.52593	144515393.488452	158338125.077325
POS_M74T958	372652921.863848	379217595.165314	365830987.71329	364722661.49438	383756276.723539	375915298.150745	275428126.694036	333301207.718871	305179334.115011	309159581.386238	5949460.77477801	8191853.04744153	373682623.518519	206201593.956063	-0.857758	0.0248241796842034	0.0565151204734999	2.48301088964568	down	POS_M74T958	74.0719	958.126								POS	372652921.863848	379217595.165314	365830987.71329	364722661.49438	383756276.723539	375915298.150745	275428126.694036	333301207.718871	305179334.115011	309159581.386238	5949460.77477801	8191853.04744153	386270657.578182	371444169.000431	387405833.786155
NEG_M217T354	1059725324.18065	1108887646.50594	1154082788.1234	995582195.790834	1012092882.56705	1061119799.32654	1194356847.06977	1153404749.79634	1189736890.28209	1184875426.56698	1238810289.54644	1193050284.48742	1065248439.41574	1192372414.62484	0.162644966296593	0.000751574164192395	0.00272887404137913	2.47350905629348	up	NEG_M217T354	217.003	354.042								NEG	1059725324.18065	1108887646.50594	1154082788.1234	995582195.790834	1012092882.56705	1061119799.32654	1194356847.06977	1153404749.79634	1189736890.28209	1184875426.56698	1238810289.54644	1193050284.48742	1133061297.17508	1133110469.76803	1119438361.87704
NEG_M666T27	144197826.370712	98174455.038508	144280603.538549	109131093.790277	93889605.0431765	96045715.797963	3313287.64824425	3519244.78555283	2753709.91597834	4442008.36112345	4443612.93331771	4170583.8627503	114286549.929864	3773741.25116115	-4.92052	4.82292879657282e-07	5.60808586215732e-06	2.47031054013069	down	NEG_M666T27	666.061	26.9686								NEG	144197826.370712	98174455.038508	144280603.538549	109131093.790277	93889605.0431765	96045715.797963	3313287.64824425	3519244.78555283	2753709.91597834	4442008.36112345	4443612.93331771	4170583.8627503	41476051.2945167	43166845.4949381	43170923.2611501
NEG_M217T440	78964642.4631343	81291559.3646707	72361101.1547863	81253179.7049554	82179177.5967465	80947418.2839338	187596393.305359	209571560.102497	182001052.863489	180266643.81376	188767440.740799	173746732.549446	79499513.0947045	186991637.229225	1.2339558207792	1.69461648220034e-09	6.14867269681694e-08	2.46884678196037	up	NEG_M217T440	217.083	439.628								NEG	78964642.4631343	81291559.3646707	72361101.1547863	81253179.7049554	82179177.5967465	80947418.2839338	187596393.305359	209571560.102497	182001052.863489	180266643.81376	188767440.740799	173746732.549446	125465213.722231	119724948.192856	119678285.547483
NEG_M774T62_1	33840307.4040685	20282614.2545755	30163903.4711112	31133562.8800812	20928926.1016022	23626390.4598281	137254483.981709	136225146.105489	130818418.259862	136288074.479119	126788032.273373	132100860.778754	26662617.4285445	133245835.979718	2.32120012885056	5.02268297406671e-12	7.12470988932205e-10	2.46868971860459	up	NEG_M774T62_1	773.534	61.8114	1-linoleoyl-2-stearoyl-sn-glycero-3-phospho-(1'-sn-glycerol)	[M-H]-						NEG	33840307.4040685	20282614.2545755	30163903.4711112	31133562.8800812	20928926.1016022	23626390.4598281	137254483.981709	136225146.105489	130818418.259862	136288074.479119	126788032.273373	132100860.778754	125396527.647056	116421734.573198	125328285.135052
NEG_M191T610	300953267.448741	310049115.013472	301372387.774761	325288273.168486	244748628.630121	306878288.706672	160332695.045101	234497612.462713	180759878.44943	200653018.749325	159659187.013807	151484104.02513	298214993.457042	181231082.624251	-0.718522	4.62349513398293e-05	0.000250072375699156	2.46737487799746	down	NEG_M191T610	191.019	610.011								NEG	300953267.448741	310049115.013472	301372387.774761	325288273.168486	244748628.630121	306878288.706672	160332695.045101	234497612.462713	180759878.44943	200653018.749325	159659187.013807	151484104.02513	279706248.857084	284887626.395186	253560545.131177
NEG_M159T29	139893529.160787	142438621.943633	141559402.626578	138239638.241055	143884316.125613	140918036.848794	238481125.112168	243162306.439045	251441446.929103	246480173.588108	251002486.325158	253496154.014494	141155590.82441	247343948.734679	0.809232332912174	1.14952168119151e-12	2.31002276818415e-10	2.46604977030038	up	NEG_M159T29	158.924	29.2381								NEG	139893529.160787	142438621.943633	141559402.626578	138239638.241055	143884316.125613	140918036.848794	238481125.112168	243162306.439045	251441446.929103	246480173.588108	251002486.325158	253496154.014494	175967234.41167	177472098.376408	175964255.322792
POS_M136T121	357791921.074265	445099865.011431	285391301.444153	311892277.64944	435942338.134636	324295202.029511	198754910.916171	391313562.846778	198584723.080255	179265052.947656	126158935.208311	174918008.102126	360068817.557239	211499198.850216	-0.76762	0.00942229138517682	0.0246993404660848	2.46565068665174	down	POS_M136T121	136.062	121.057								POS	357791921.074265	445099865.011431	285391301.444153	311892277.64944	435942338.134636	324295202.029511	198754910.916171	391313562.846778	198584723.080255	179265052.947656	126158935.208311	174918008.102126	213133291.408891	213746068.884849	206563353.598564
NEG_M265T491	7152610.98746535	8261710.2577375	6854453.99192385	7258458.26443341	6487739.74428979	7259263.46705866	110065201.635745	115646563.422722	107680858.037758	109482879.883689	118743201.650736	116494926.481728	7212372.78548476	113018938.51873	3.96994676706287	6.66026738441004e-14	2.42782235155663e-11	2.46249937100022	up	NEG_M265T491	265.083	491.383	N-(4-aminobenzoyl)-l-glutamic acid	[M-H]-			Organic acids and derivatives	Carboxylic acids and derivatives	Amino acids, peptides, and analogues	NEG	7152610.98746535	8261710.2577375	6854453.99192385	7258458.26443341	6487739.74428979	7259263.46705866	110065201.635745	115646563.422722	107680858.037758	109482879.883689	118743201.650736	116494926.481728	61389096.9004779	59827262.8223165	59834074.6558892
POS_M175T738	7.54435e+06	7785040.03024411	6767530.10502206	5575490.33156821	6092470.68169802	11641327.0324222	114421413.831493	150597378.65818	79147490.6595563	126131829.167968	179283783.790998	84920675.1578679	7567701.07027293	122417095.211011	4.01580612797903	2.57401724871522e-05	0.00015285634917593	2.45795075925837	up	POS_M175T738	175.119	737.539								POS	7.54435e+06	7785040.03024411	6767530.10502206	5575490.33156821	6092470.68169802	11641327.0324222	114421413.831493	150597378.65818	79147490.6595563	126131829.167968	179283783.790998	84920675.1578679	62982083.2774578	49260745.4886094	58921196.7977325
NEG_M175T485	193299574.190274	174772774.939566	184979781.818698	184001659.482482	182099722.439762	185564783.215956	75794350.7825487	77325172.6888712	84131946.6966481	78273615.9541997	76357863.1284811	78884103.912332	184119716.014456	78461175.5271801	-1.23059	3.17732081228287e-12	5.10799128944902e-10	2.45780450055968	down	NEG_M175T485	175.072	484.519	Ala-Ser	[M-H]-			Organic acids and derivatives	Carboxylic acids and derivatives	Amino acids, peptides, and analogues	NEG	193299574.190274	174772774.939566	184979781.818698	184001659.482482	182099722.439762	185564783.215956	75794350.7825487	77325172.6888712	84131946.6966481	78273615.9541997	76357863.1284811	78884103.912332	133157304.701665	133164166.34128	136855483.96307
POS_M134T579	267710693.888684	249010067.742285	245555855.004901	241710168.013476	219825453.222716	209485540.389167	138771714.436834	126208554.325329	124071641.893894	127427715.486076	128936277.587384	136191210.867228	238882963.043538	130267852.432791	-0.874823	2.53926602783526e-07	3.31542901735142e-06	2.45663136588921	down	POS_M134T579	134.027	578.675								POS	267710693.888684	249010067.742285	245555855.004901	241710168.013476	219825453.222716	209485540.389167	138771714.436834	126208554.325329	124071641.893894	127427715.486076	128936277.587384	136191210.867228	185221437.889868	185668938.747555	167449310.723835
NEG_M364T483	156394922.572778	152527901.495568	160068758.462197	148602144.315808	160417955.32437	144653263.45448	45980465.1168355	46594803.7708359	53349436.0504697	49727838.2163749	41589385.3120206	51886838.7991726	153777490.937533	48188127.8776182	-1.67409	1.27802282339887e-11	1.43593283322288e-09	2.4562136016796	down	NEG_M364T483	364.155	483.153								NEG	156394922.572778	152527901.495568	160068758.462197	148602144.315808	160417955.32437	144653263.45448	45980465.1168355	46594803.7708359	53349436.0504697	49727838.2163749	41589385.3120206	51886838.7991726	96020255.8272172	95917993.7928075	100751198.555791
POS_M146T136	154613945.191917	186534797.458851	150644169.213518	149646391.397038	333711418.420847	192569422.006155	39747419.5847837	88548789.8748185	47356923.3602383	101167328.429512	7.97941e+07	23434179.6867214	194620023.948054	63341449.484899	-1.61944	0.00191407029234061	0.00617263548961895	2.45570066873116	down	POS_M146T136	146.06	136.349								POS	154613945.191917	186534797.458851	150644169.213518	149646391.397038	333711418.420847	192569422.006155	39747419.5847837	88548789.8748185	47356923.3602383	101167328.429512	7.97941e+07	23434179.6867214	199401397.41771	155708024.125803	201694862.015507
NEG_M749T243	32674805.7780155	25189991.3469644	47265025.2018501	36246896.4913438	23220130.5068317	29239719.0496138	131186905.786092	133531207.065991	137264608.121377	141771259.780865	143440891.490976	140975365.051631	32306094.7291032	138028372.882822	2.09508658712162	1.72268721565186e-10	1.04054954765838e-08	2.45477440303457	up	NEG_M749T243	748.523	243.178								NEG	32674805.7780155	25189991.3469644	47265025.2018501	36246896.4913438	23220130.5068317	29239719.0496138	131186905.786092	133531207.065991	137264608.121377	141771259.780865	143440891.490976	140975365.051631	139912996.261035	138654669.729004	155054782.352727
NEG_M170T509	108034153.210316	106173815.787188	104249958.520334	106341944.873551	103405343.098289	105867531.040722	207241727.886113	198803215.896857	224798414.192493	220943156.677343	208715189.761047	207470101.574259	1.05679e+08	211328634.331352	0.999802392831815	1.43390933896167e-10	8.99032477342185e-09	2.45420620057635	up	NEG_M170T509	170.045	509.044								NEG	108034153.210316	106173815.787188	104249958.520334	106341944.873551	103405343.098289	105867531.040722	207241727.886113	198803215.896857	224798414.192493	220943156.677343	208715189.761047	207470101.574259	150455805.972753	164934899.413749	150418675.571489
POS_M227T467	574500939.216565	439376075.594459	358006480.376069	444696327.802424	377119614.739728	311197182.823453	256149934.494159	286848480.47654	295758017.372719	266590179.090953	283259666.113085	283996259.236914	417482770.092116	278767089.464062	-0.582656	0.00448391036515235	0.0129769300255872	2.45301444154659	down	POS_M227T467	227.103	467.168	Pyroglu-pro	[M+H]+			Organic acids and derivatives	Carboxylic acids and derivatives	Amino acids, peptides, and analogues	POS	574500939.216565	439376075.594459	358006480.376069	444696327.802424	377119614.739728	311197182.823453	256149934.494159	286848480.47654	295758017.372719	266590179.090953	283259666.113085	283996259.236914	302655210.166403	274810314.060111	271821032.036578
NEG_M188T320	274745194.36932	279119396.361537	290451131.306647	285281656.393659	276262702.892344	272048841.423314	167590004.486358	177586974.900724	177899016.04422	182878111.70192	176585449.414724	162862671.579979	279651487.12447	174233704.687988	-0.682606	2.12314780298943e-10	1.22801772095785e-08	2.45070247493398	down	NEG_M188T320	188.034	319.894								NEG	274745194.36932	279119396.361537	290451131.306647	285281656.393659	276262702.892344	272048841.423314	167590004.486358	177586974.900724	177899016.04422	182878111.70192	176585449.414724	162862671.579979	224388371.54852	226499898.48399	226502651.034794
POS_M200T702	337690586.990041	165214408.310074	284072967.424387	87792886.6870209	351129193.036991	210191089.579765	92928724.7939081	82957689.6506598	86089622.2772378	90760846.4354845	134234668.031076	83315785.2919922	239348522.004713	95047889.4133931	-1.33239	0.00726888369822373	0.0197428725572358	2.45039491314975	down	POS_M200T702	200.176	702.309								POS	337690586.990041	165214408.310074	284072967.424387	87792886.6870209	351129193.036991	210191089.579765	92928724.7939081	82957689.6506598	86089622.2772378	90760846.4354845	134234668.031076	83315785.2919922	84044753.8308473	77860101.3648041	82715136.4268903
NEG_M150T231	27273386.5283176	17222712.0998505	15028954.7551345	253881133.22356	24822200.469679	76520128.1613005	262116113.187727	262605384.555775	256664730.482173	55458609.9778109	235308227.541325	255424873.372574	69124752.5396404	221262989.852897	1.67848783931414	0.0132805122699405	0.0331315278649024	2.44776769173837	up	NEG_M150T231	150.042	231.482								NEG	27273386.5283176	17222712.0998505	15028954.7551345	253881133.22356	24822200.469679	76520128.1613005	262116113.187727	262605384.555775	256664730.482173	55458609.9778109	235308227.541325	255424873.372574	15305198.6587492	13779745.6174694	13750991.8091998
NEG_M109T17	176572573.52442	182681848.228354	160004823.326434	165694004.602548	198909150.713654	115339780.890661	291744545.832069	280009979.398774	467190052.679304	104415394.866423	377475982.282336	395647311.496543	166533696.881012	319413877.759242	0.93961287004418	0.0159581254671627	0.0387386770381046	2.4418183061537	up	NEG_M109T17	109.004	17.1622	Fosetyl	[M-H]-		C18401				NEG	176572573.52442	182681848.228354	160004823.326434	165694004.602548	198909150.713654	115339780.890661	291744545.832069	280009979.398774	467190052.679304	104415394.866423	377475982.282336	395647311.496543	259120503.155889	217214389.893892	237836522.534256
POS_M328T437	12683056.7604714	11306365.3268098	9710556.41523415	8592000.61179158	7588769.71242971	7957005.32901875	128349395.804581	95432597.8602492	112528282.023326	120604831.15468	109887057.917489	119793258.866262	9639625.6926259	114432570.604431	3.56937680277838	7.57939895357434e-10	3.27281787597248e-08	2.43978130527102	up	POS_M328T437	328.1	437.476	Fluazifop	[M+H]+		C18527				POS	12683056.7604714	11306365.3268098	9710556.41523415	8592000.61179158	7588769.71242971	7957005.32901875	128349395.804581	95432597.8602492	112528282.023326	120604831.15468	109887057.917489	119793258.866262	78670681.3730347	78812987.4112113	73813475.2409099
POS_M96T116	296406692.074366	232561299.63432	253328915.869596	138686122.491682	257809570.326841	482102890.308829	130889965.278673	166171265.603938	143829582.29665	106078836.129508	132692771.626691	87655792.4279295	276815915.117606	127886368.893898	-1.11406	0.0108605857002904	0.0279095418573986	2.43722352778392	down	POS_M96T116	96.0448	115.632								POS	296406692.074366	232561299.63432	253328915.869596	138686122.491682	257809570.326841	482102890.308829	130889965.278673	166171265.603938	143829582.29665	106078836.129508	132692771.626691	87655792.4279295	122861339.907494	130176537.567897	121619418.68022
POS_M208T474	509105128.889915	161516999.304755	153574126.640541	377419237.865619	413673325.752984	354942191.552565	199987429.509326	176917937.667588	166679908.660982	150539801.274166	158467097.451388	166463577.591734	328371835.001063	169842625.359197	-0.951132	0.0220676645687879	0.0511610129098456	2.4364457679707	down	POS_M208T474	208.181	473.745								POS	509105128.889915	161516999.304755	153574126.640541	377419237.865619	413673325.752984	354942191.552565	199987429.509326	176917937.667588	166679908.660982	150539801.274166	158467097.451388	166463577.591734	217663570.818707	204229119.281066	203776377.235682
NEG_M365T530	127136652.134347	129684465.445644	126760077.728762	120640415.259482	112346482.697966	110536763.304777	15755925.6702023	17125183.3498785	18718385.0898005	17747132.304419	17093749.9456453	18111258.6373526	121184142.76183	17425272.4995497	-2.79795	2.85047720234786e-11	2.59766307605823e-09	2.43376705675088	down	NEG_M365T530	365.106	529.561								NEG	127136652.134347	129684465.445644	126760077.728762	120640415.259482	112346482.697966	110536763.304777	15755925.6702023	17125183.3498785	18718385.0898005	17747132.304419	17093749.9456453	18111258.6373526	78660006.0603893	79709366.2672406	79479635.2706334
NEG_M87T300	853442269.061622	950569700.898677	905345441.269459	943877667.597467	975594853.755711	1165358679.01584	885334991.656376	755755599.323775	776348108.241766	773188500.456541	763332662.547621	925056817.314265	965698101.933129	813169446.590057	-0.248016	0.0160148632300633	0.0388523407676253	2.42871666060727	down	NEG_M87T300	87.0079	299.881								NEG	853442269.061622	950569700.898677	905345441.269459	943877667.597467	975594853.755711	1165358679.01584	885334991.656376	755755599.323775	776348108.241766	773188500.456541	763332662.547621	925056817.314265	824516604.797454	827782475.754764	824529877.578378
NEG_M210T160	247944979.100816	244424916.219356	220213999.09862	209618387.45672	222149749.918534	232177802.081906	87090002.889313	92425710.0065479	74826399.8045167	180186174.043017	113747262.139018	144353530.389288	229421638.979325	115438179.878617	-0.990881	6.57490601294621e-05	0.000337012309679285	2.42748332570137	down	NEG_M210T160	210.013	159.658								NEG	247944979.100816	244424916.219356	220213999.09862	209618387.45672	222149749.918534	232177802.081906	87090002.889313	92425710.0065479	74826399.8045167	180186174.043017	113747262.139018	144353530.389288	134246690.393239	85912141.8062264	79508763.0465293
NEG_M165T493	159937354.664366	186564816.809401	159582097.989062	161614306.075872	158368029.536763	166079547.71346	63332341.999436	57927393.9916619	67760029.3589444	61420111.736654	59497468.6059214	61918880.1169634	165357692.131487	61976037.6349302	-1.41581	6.80081384196261e-10	3.01981180073209e-08	2.42362708556522	down	NEG_M165T493	165.04	493.314	D-arabinonic acid	[M-H]-	HMDB0000539	C00878	Organic oxygen compounds	Organooxygen compounds	Carbohydrates and carbohydrate conjugates	NEG	159937354.664366	186564816.809401	159582097.989062	161614306.075872	158368029.536763	166079547.71346	63332341.999436	57927393.9916619	67760029.3589444	61420111.736654	59497468.6059214	61918880.1169634	115569296.764436	119423094.627936	115629644.201868
POS_M185T85	11504918.3593543	6416777.62646418	6747681.66520885	8446831.77605635	7946390.40530216	8613210.91619954	147490557.435025	172881415.352638	1013960.70896996	141430180.762964	163746449.671708	163955820.630536	8279301.7914309	131753064.09364	3.99218359606992	0.000915667298204886	0.00324133402568033	2.41526637527422	up	POS_M185T85	185.098	84.6813								POS	11504918.3593543	6416777.62646418	6747681.66520885	8446831.77605635	7946390.40530216	8613210.91619954	147490557.435025	172881415.352638	1013960.70896996	141430180.762964	163746449.671708	163955820.630536	172522823.123866	163939075.163545	163460501.421412
POS_M352T472	25195880.3848009	20924001.2539782	20365327.6804364	18248976.5585269	15013087.1963933	17985777.1737657	131474980.177335	125254563.595814	137394849.105961	129040246.21995	91869807.3616125	123514937.372577	19622175.0413169	123091563.972208	2.64917501808841	2.6641741875933e-08	5.30954841747376e-07	2.41269990987337	up	POS_M352T472	352.124	471.56								POS	25195880.3848009	20924001.2539782	20365327.6804364	18248976.5585269	15013087.1963933	17985777.1737657	131474980.177335	125254563.595814	137394849.105961	129040246.21995	91869807.3616125	123514937.372577	57029081.8484983	51092869.489902	57350895.3099759
NEG_M399T198	6628928.49801911	4023593.00127183	7144019.27046927	5931252.24908236	5997168.74640512	4.40513e+06	208811320.706049	234949542.788376	225618199.472858	42199587.6776486	46045122.3461856	85338741.5245745	5688347.83839511	140493752.419282	4.62635247938789	0.0049871937682752	0.0142441269535039	2.41184318974176	up	NEG_M399T198	399.126	198.402								NEG	6628928.49801911	4023593.00127183	7144019.27046927	5931252.24908236	5997168.74640512	4.40513e+06	208811320.706049	234949542.788376	225618199.472858	42199587.6776486	46045122.3461856	85338741.5245745	35803437.3749032	35802134.3782318	34854663.0869256
NEG_M142T158	301953149.026323	412691890.820407	401287005.171077	216074450.684132	223268220.121505	394855554.474956	122178951.108957	203007597.137063	241961186.753219	205320334.214412	162431695.304216	178400861.501294	3.25022e+08	185550104.336527	-0.808727	0.00644272454669808	0.0177871397458774	2.41169745853532	down	NEG_M142T158	142.05	158.326								NEG	301953149.026323	412691890.820407	401287005.171077	216074450.684132	223268220.121505	394855554.474956	122178951.108957	203007597.137063	241961186.753219	205320334.214412	162431695.304216	178400861.501294	129153242.573573	167789276.318872	167863130.398418
NEG_M142T338_1	84440027.6993943	85346629.1095665	87478292.2729945	89590187.7227689	81480885.5663004	105799258.962942	180551342.73454	176364838.117426	190245879.33928	190941773.016702	203505516.911154	211694570.856006	89022546.8889944	192217320.162518	1.11049565791275	2.08432282396347e-08	4.34451038619887e-07	2.41137234722662	up	NEG_M142T338_1	142.05	337.845								NEG	84440027.6993943	85346629.1095665	87478292.2729945	89590187.7227689	81480885.5663004	105799258.962942	180551342.73454	176364838.117426	190245879.33928	190941773.016702	203505516.911154	211694570.856006	133880950.56014	131964669.397687	132071318.87023
NEG_M325T357	267736341.501685	175836993.324891	157860096.360976	185243398.569738	162607077.660003	199596406.423677	321864155.977279	304606822.26678	293623690.722358	293490154.676344	321401341.211192	289528897.798298	191480052.306828	304085843.775375	0.667284550324732	7.46247139415996e-05	0.00037532651329299	2.41036599456101	up	NEG_M325T357	325.089	357.344								NEG	267736341.501685	175836993.324891	157860096.360976	185243398.569738	162607077.660003	199596406.423677	321864155.977279	304606822.26678	293623690.722358	293490154.676344	321401341.211192	289528897.798298	255945936.987665	240625915.509411	240304685.096488
NEG_M279T288	15506247.200724	10280797.3269195	15634635.4519535	9591386.83641922	9308948.37310562	14349419.3413879	104629978.646056	119930492.545487	122422752.37383	109098928.938356	116287906.149379	110811916.306208	12445239.0884183	113863662.493219	3.19364155909022	1.42832815529676e-11	1.54402273587579e-09	2.40866693277825	up	NEG_M279T288	279.076	287.571								NEG	15506247.200724	10280797.3269195	15634635.4519535	9591386.83641922	9308948.37310562	14349419.3413879	104629978.646056	119930492.545487	122422752.37383	109098928.938356	116287906.149379	110811916.306208	5.98084e+07	58396555.9817627	58401704.0911053
NEG_M128T368	114339595.442051	449697100.957473	489926879.232583	75639907.1949819	7.7374e+07	286509716.084153	69658023.5404818	77829680.6021127	87056940.0347209	57398171.5790337	71977306.5043116	78830726.3087146	248914528.877544	73791808.0948959	-1.75412	0.0462356035300083	0.0958117355276462	2.40853468584168	down	NEG_M128T368	128.035	368.3								NEG	114339595.442051	449697100.957473	489926879.232583	75639907.1949819	7.7374e+07	286509716.084153	69658023.5404818	77829680.6021127	87056940.0347209	57398171.5790337	71977306.5043116	78830726.3087146	79364175.8060876	70474993.8518032	69742310.1781485
POS_M198T531	159389234.26875	126160150.61842	129926817.795968	140947525.838818	128606896.123014	126012538.42017	32239903.4602067	32401799.9581027	33623700.5633013	32353775.4503184	36300535.5555405	31848003.6911373	135173860.510857	33127953.1131012	-2.0287	3.62269270074701e-09	1.1222113979814e-07	2.40361	down	POS_M198T531	198.085	530.861								POS	159389234.26875	126160150.61842	129926817.795968	140947525.838818	128606896.123014	126012538.42017	32239903.4602067	32401799.9581027	33623700.5633013	32353775.4503184	36300535.5555405	31848003.6911373	188830711.567586	178110887.394426	183121084.221717
POS_M110T69	281198323.857854	267938904.906957	269348189.984072	293802080.447647	272764041.083608	289791907.48488	221965690.185913	130206307.062258	190855276.301277	141835345.033854	183446114.472336	151409944.564357	279140574.627503	169953112.936666	-0.715855	2.4738942250913e-05	0.000147919340191469	2.39982260912014	down	POS_M110T69	110.06	68.6643	2-aminophenol	[M+H]+		C01987	Benzenoids	Benzene and substituted derivatives	Aniline and substituted anilines	POS	281198323.857854	267938904.906957	269348189.984072	293802080.447647	272764041.083608	289791907.48488	221965690.185913	130206307.062258	190855276.301277	141835345.033854	183446114.472336	151409944.564357	284107429.81636	289305345.867844	234246233.203428
POS_M91T49	394171117.754133	349836617.886015	337611875.764513	310531746.611132	284533755.130008	278694274.72808	508125083.962021	422272117.059478	393038415.712695	441162887.174012	432274257.49861	475236194.374115	325896564.645647	445351492.630155	0.450530284998466	0.00062424781791971	0.002325554942836	2.39907019621938	up	POS_M91T49	91.0547	49.1906	Benzyl alcohol	[M+H-H2O]+	HMDB0003119	C00556	Benzenoids	Benzene and substituted derivatives	Benzyl alcohols	POS	394171117.754133	349836617.886015	337611875.764513	310531746.611132	284533755.130008	278694274.72808	508125083.962021	422272117.059478	393038415.712695	441162887.174012	432274257.49861	475236194.374115	708799137.261567	708022526.657209	675997513.450814
POS_M328T265	26741049.2372128	13062217.1711744	17644712.0988252	12560960.0886033	16667381.5103969	8641872.37366498	101336199.007809	125198679.146298	124879598.030413	123372333.704238	126998035.896097	103347187.899825	15886365.4133129	117522005.614113	2.88706992371449	4.293559131427e-09	1.27340383359607e-07	2.39892438324621	up	POS_M328T265	328.1	265.476								POS	26741049.2372128	13062217.1711744	17644712.0988252	12560960.0886033	16667381.5103969	8641872.37366498	101336199.007809	125198679.146298	124879598.030413	123372333.704238	126998035.896097	103347187.899825	107317042.803671	97969926.9009229	102865038.519618
POS_M213T585	34455282.7036023	226028561.427831	233592250.343893	19630875.7337908	175453413.681313	149556725.023429	7600000.24981128	3981049.29996363	3443898.49981148	4642209.54224765	5234652.17962994	6185049.47021472	139786184.818977	5181143.20694645	-4.75381	0.00527463027488908	0.014949316019121	2.39700882608291	down	POS_M213T585	213.124	584.854								POS	34455282.7036023	226028561.427831	233592250.343893	19630875.7337908	175453413.681313	149556725.023429	7600000.24981128	3981049.29996363	3443898.49981148	4642209.54224765	5234652.17962994	6185049.47021472	37408261.0296023	33967857.047784	51482183.6529036
POS_M168T267_1	248982891.05698	233997307.900569	231951830.996201	221834279.865002	206553105.349265	171962025.899203	129389111.184118	120591463.871306	97037103.3158605	110204725.85056	113094619.90861	108378255.967615	219213573.511203	113115880.016345	-0.954536	4.64103764354355e-06	3.64549960128907e-05	2.39695954597828	down	POS_M168T267_1	168.052	267.489								POS	248982891.05698	233997307.900569	231951830.996201	221834279.865002	206553105.349265	171962025.899203	129389111.184118	120591463.871306	97037103.3158605	110204725.85056	113094619.90861	108378255.967615	149146407.674523	150652842.644674	135948730.124171
POS_M247T386	1024917601.06838	999760991.589329	979219232.200039	982651230.895176	971257839.874024	1038333551.08621	1043884480.04582	1261348524.47346	1135722601.41163	1100916110.62792	1067039180.11171	1160787215.13865	999356741.11886	1128283018.63487	0.17505732391919	0.00334755233839572	0.0100538818026794	2.39490089201153	up	POS_M247T386	247.167	385.674								POS	1024917601.06838	999760991.589329	979219232.200039	982651230.895176	971257839.874024	1038333551.08621	1043884480.04582	1261348524.47346	1135722601.41163	1100916110.62792	1067039180.11171	1160787215.13865	1290554775.49792	1212949629.45108	1191020589.50304
POS_M495T246	45868871.4924035	21981449.7728221	25940901.1176927	18661742.2246309	20990964.5986231	16222498.1283599	118816436.657063	115911650.765072	123640795.984178	131301406.043339	149795449.720958	121165479.995021	24944404.5557554	126771869.860939	2.34544651658536	3.1389618410273e-08	6.06305081665834e-07	2.39259709305402	up	POS_M495T246	495.441	245.667								POS	45868871.4924035	21981449.7728221	25940901.1176927	18661742.2246309	20990964.5986231	16222498.1283599	118816436.657063	115911650.765072	123640795.984178	131301406.043339	149795449.720958	121165479.995021	142876283.787228	145596181.549317	112660186.051847
NEG_M173T35	166182741.410258	175530676.698117	169091496.843751	169759855.166005	178489378.86194	175850098.870738	72418613.2016249	67053209.0821784	76521944.3869886	79751128.8244248	65265017.4274319	73855795.8187203	172484041.308468	72477618.1235615	-1.25086	1.34142106877848e-11	1.47551610825041e-09	2.39076272058349	down	NEG_M173T35	172.991	34.5218	Cis-aconitate	[M-H]-	HMDB0000072	C00417	Organic acids and derivatives	Carboxylic acids and derivatives	Tricarboxylic acids and derivatives	NEG	166182741.410258	175530676.698117	169091496.843751	169759855.166005	178489378.86194	175850098.870738	72418613.2016249	67053209.0821784	76521944.3869886	79751128.8244248	65265017.4274319	73855795.8187203	122147082.368751	125082222.298747	122139752.95149
NEG_M204T41	161096811.384195	163901671.116753	164853807.61715	159723685.106633	167565489.097279	162723902.097302	66415525.2150615	65109147.7053754	62540302.042499	66334109.310634	61543990.2542602	62685285.766778	163310894.403219	64104726.715768	-1.34912	9.39137153460847e-15	6.84674665670793e-12	2.38524379956232	down	NEG_M204T41	204.03	41.3502	Xanthurenic acid	[M-H]-	HMDB0000881	C02470	Organoheterocyclic compounds	Quinolines and derivatives	Quinoline carboxylic acids	NEG	161096811.384195	163901671.116753	164853807.61715	159723685.106633	167565489.097279	162723902.097302	66415525.2150615	65109147.7053754	62540302.042499	66334109.310634	61543990.2542602	62685285.766778	112566433.335318	112566565.760612	109304710.615797
POS_M175T760	8745166.78404389	9484399.23235885	6095222.21535228	5901763.31822574	4546272.40342057	4874921.22884544	101282440.792665	113623451.918399	146989016.121152	117069121.963267	74766676.3133121	104858446.525397	6607957.53037446	109764858.939032	4.05406802677969	8.62441542886823e-07	9.10019519621644e-06	2.38459029657406	up	POS_M175T760	175.119	759.585								POS	8745166.78404389	9484399.23235885	6095222.21535228	5901763.31822574	4546272.40342057	4874921.22884544	101282440.792665	113623451.918399	146989016.121152	117069121.963267	74766676.3133121	104858446.525397	47100817.9463307	33885035.1658521	48176675.7685345
POS_M359T44_1	26915753.9194404	24160735.5407876	22827698.1790782	17045519.8469038	17408990.8549743	19809862.3573678	108293219.00797	129931893.117851	106761338.504157	136169601.938064	97952585.4699714	196485115.496561	21361426.783092	129265625.589096	2.59725876705006	2.62879975643409e-05	0.000155726083833054	2.38453162179609	up	POS_M359T44_1	358.98	43.7717	Triclabendazole	[M+H]+			Organic oxygen compounds	Organooxygen compounds	Ethers	POS	26915753.9194404	24160735.5407876	22827698.1790782	17045519.8469038	17408990.8549743	19809862.3573678	108293219.00797	129931893.117851	106761338.504157	136169601.938064	97952585.4699714	196485115.496561	1.02494e+08	101269919.771874	93764224.1925772
POS_M123T183	184248838.54516	236397715.787609	426938869.267141	244927352.128882	523419301.588911	595746535.825571	217102775.919947	205002943.399248	192551264.478229	180954166.017959	229015420.451039	193896790.823281	368613102.190546	203087226.848284	-0.860008	0.0397914018648063	0.0844220802016658	2.37976425437365	down	POS_M123T183	123.055	183.052								POS	184248838.54516	236397715.787609	426938869.267141	244927352.128882	523419301.588911	595746535.825571	217102775.919947	205002943.399248	192551264.478229	180954166.017959	229015420.451039	193896790.823281	297152684.063306	272785830.935031	271591978.884277
NEG_M388T486	45008692.4601133	36956083.0517591	51439735.0652335	51253188.9490687	46231410.3791029	4.34752e+07	121749478.953772	149194015.741369	170591958.544121	131119763.077927	141372670.122822	171830441.920643	45727377.5442829	147643054.726776	1.69098340392148	3.45678890604828e-07	4.26305568118441e-06	2.37928110582414	up	NEG_M388T486	388.066	486.438								NEG	45008692.4601133	36956083.0517591	51439735.0652335	51253188.9490687	46231410.3791029	4.34752e+07	121749478.953772	149194015.741369	170591958.544121	131119763.077927	141372670.122822	171830441.920643	85599748.0966882	84586513.3067791	85597471.445705
NEG_M233T544	202603996.063511	202994944.095585	211681082.116518	213326840.738689	207091962.950716	213399766.810448	114886789.226927	109581969.976716	1.12005e+08	100453855.763305	109263043.974189	111150784.561741	208516432.129245	109556840.95153	-0.928482	9.43270617443423e-12	1.19236252363846e-09	2.37824038318577	down	NEG_M233T544	233.078	544.238	Thr-Asp	[M-H]-			Organic acids and derivatives	Carboxylic acids and derivatives	Amino acids, peptides, and analogues	NEG	202603996.063511	202994944.095585	211681082.116518	213326840.738689	207091962.950716	213399766.810448	114886789.226927	109581969.976716	1.12005e+08	100453855.763305	109263043.974189	111150784.561741	151997389.721436	158747437.214898	158747116.829177
POS_M364T585	639364589.557374	545513433.917323	428361412.458314	425921831.015414	433473093.764152	448667134.226864	379357045.420242	422005201.000312	313642001.972096	278277860.587249	327419595.843115	379995493.847693	486883582.489907	350116199.778451	-0.475743	0.00824679940990103	0.0220137018648661	2.37292643799857	down	POS_M364T585	364.065	584.854								POS	639364589.557374	545513433.917323	428361412.458314	425921831.015414	433473093.764152	448667134.226864	379357045.420242	422005201.000312	313642001.972096	278277860.587249	327419595.843115	379995493.847693	455021226.440058	452442605.863393	416350296.224184
NEG_M191T442	4125628.95575049	2372130.84656648	3926236.96383364	4551715.92575751	4183212.07507641	5620379.21637695	98171189.0529239	105342664.879295	97433445.1548902	104418070.625499	106871486.483681	100447412.080361	4129883.99722691	102114044.712775	4.62793623827527	5.16312757363711e-14	2.1160977136472e-11	2.36965779510412	up	NEG_M191T442	191.025	442.017								NEG	4125628.95575049	2372130.84656648	3926236.96383364	4551715.92575751	4183212.07507641	5620379.21637695	98171189.0529239	105342664.879295	97433445.1548902	104418070.625499	106871486.483681	100447412.080361	58384096.5511371	58680051.6757738	58679196.2128092
POS_M296T205_1	484848757.133701	411584774.952429	546554351.02835	444096925.095225	386123365.545013	475199086.68914	393184222.297575	207373272.77359	173932864.502605	329363862.73533	149872646.154813	538446491.220655	458067876.740643	298695559.947428	-0.616886	0.0358688856818863	0.0773405115373446	2.35808422314234	down	POS_M296T205_1	296.135	204.509								POS	484848757.133701	411584774.952429	546554351.02835	444096925.095225	386123365.545013	475199086.68914	393184222.297575	207373272.77359	173932864.502605	329363862.73533	149872646.154813	538446491.220655	408174635.712402	417551078.708923	348388818.42605
POS_M245T579	222572169.119798	208993918.727669	236604337.900079	198323206.077877	180895621.236958	176167584.034735	89403429.2278339	128142772.159401	67292249.0469957	69986128.9855088	103551816.045996	129579407.277812	203926139.516186	97992633.7905912	-1.0573	2.96024736766388e-05	0.000171630839150906	2.35766011236445	down	POS_M245T579	245.057	578.657								POS	222572169.119798	208993918.727669	236604337.900079	198323206.077877	180895621.236958	176167584.034735	89403429.2278339	128142772.159401	67292249.0469957	69986128.9855088	103551816.045996	129579407.277812	138968250.674938	132439608.615518	132058828.46042
POS_M255T570	348917411.657653	279513154.831812	247089277.470984	235454103.783988	236255231.136585	229721180.375691	184087393.174048	148571267.354955	164750290.792498	156328756.110333	99554507.2929782	144168071.146684	262825059.876119	149576714.311916	-0.813217	0.000429394701778284	0.00168981854205968	2.3515801461094	down	POS_M255T570	255.091	570.37								POS	348917411.657653	279513154.831812	247089277.470984	235454103.783988	236255231.136585	229721180.375691	184087393.174048	148571267.354955	164750290.792498	156328756.110333	99554507.2929782	144168071.146684	240516313.163787	224979652.288997	221228552.829429
NEG_M576T445	2931950.19675796	2280041.82338402	1427040.78483449	2764553.00969594	2602495.20086076	1986264.8680684	99591226.550695	105755661.99218	102415317.063253	100944411.325954	91738591.6751088	92686503.0920333	2332057.64726693	98855285.283204	5.40564274472141	1.2770149451648e-12	2.53374313392223e-10	2.35049516529805	up	NEG_M576T445	576.134	444.513								NEG	2931950.19675796	2280041.82338402	1427040.78483449	2764553.00969594	2602495.20086076	1986264.8680684	99591226.550695	105755661.99218	102415317.063253	100944411.325954	91738591.6751088	92686503.0920333	52790326.9381886	52206886.4808102	52776891.2467594
NEG_M162T162	155135696.880974	157024980.275317	154717020.789185	158274261.540284	158937034.82976	156506785.780127	63992938.6501188	66919708.1119629	34173427.6378664	66833558.7491875	64654053.083684	60377317.8260919	156765963.349274	59491834.0098186	-1.39785	4.1356647442642e-09	1.24303886929951e-07	2.34813357171146	down	NEG_M162T162	162.078	162.19								NEG	155135696.880974	157024980.275317	154717020.789185	158274261.540284	158937034.82976	156506785.780127	63992938.6501188	66919708.1119629	34173427.6378664	66833558.7491875	64654053.083684	60377317.8260919	83930936.9541007	89011852.2957176	89036634.225656
POS_M245T273	129559225.318986	140858411.012308	121809803.742875	119940064.834716	131177694.96676	107126504.18363	46720111.2309792	23450622.5872065	24883487.4120133	21838957.9403484	21342430.9846092	25624725.2777913	125078617.343213	27310055.9054913	-2.19533	1.97171512912118e-08	4.16799039668375e-07	2.34739596641451	down	POS_M245T273	245.096	272.728								POS	129559225.318986	140858411.012308	121809803.742875	119940064.834716	131177694.96676	107126504.18363	46720111.2309792	23450622.5872065	24883487.4120133	21838957.9403484	21342430.9846092	25624725.2777913	61509246.7356993	58261706.2675094	58249143.5495232
NEG_M172T313	8318400.33392547	8958519.30969336	8745492.29444272	9918443.28077792	6680934.5210304	8621718.1823707	220788301.195184	2241378.86289795	274394989.799845	1663446.07606312	243039027.603468	161210001.437456	8540584.65370676	150556190.829152	4.1398233880162	0.0164742856439669	0.0397975171960175	2.34715353868048	up	NEG_M172T313	172.036	312.943								NEG	8318400.33392547	8958519.30969336	8745492.29444272	9918443.28077792	6680934.5210304	8621718.1823707	220788301.195184	2241378.86289795	274394989.799845	1663446.07606312	243039027.603468	161210001.437456	5022354.67608977	4902170.17471081	4901664.82574969
NEG_M173T687	19444391.6907829	11584566.6090358	10778040.2773053	7698569.22625634	10211670.869839	7439466.76834646	87139854.9471874	102206656.622661	107617750.304613	125809516.311443	133386015.515585	101803201.863683	11192784.240261	109660499.260862	3.2924	8.28300007151006e-08	1.31875962032386e-06	2.34704704052838	up	NEG_M173T687	173.104	686.6								NEG	19444391.6907829	11584566.6090358	10778040.2773053	7698569.22625634	10211670.869839	7439466.76834646	87139854.9471874	102206656.622661	107617750.304613	125809516.311443	133386015.515585	101803201.863683	64809866.2803069	62725985.9082031	64796624.8456362
NEG_M200T207_2	154989796.357843	47798632.0046477	57229248.764558	49139104.861218	136752610.799319	69022268.1440134	218227950.174824	201017686.62242	90003287.3163389	219052707.048479	266247091.896301	271993504.765196	85821943.4885999	211090371.303926	1.29844229570827	0.00358546136748288	0.0106722966586803	2.34492175760018	up	NEG_M200T207_2	200.056	206.625								NEG	154989796.357843	47798632.0046477	57229248.764558	49139104.861218	136752610.799319	69022268.1440134	218227950.174824	201017686.62242	90003287.3163389	219052707.048479	266247091.896301	271993504.765196	105969212.123373	126419337.584589	124922823.418724
NEG_M155T198	257750595.756578	339855516.687165	288315795.003963	136191477.203226	274601819.295078	242985215.118213	153818469.81745	132484715.801319	170256721.047951	135771442.109652	127209107.912195	93416914.2160699	256616736.510704	135492895.150773	-0.921398	0.00218679282753939	0.0069435600476585	2.33875878709549	down	NEG_M155T198	154.98	198.402								NEG	257750595.756578	339855516.687165	288315795.003963	136191477.203226	274601819.295078	242985215.118213	153818469.81745	132484715.801319	170256721.047951	135771442.109652	127209107.912195	93416914.2160699	234187592.296788	234445370.585821	246369745.96993
NEG_M297T51	210094934.852076	185670398.290665	182669769.228395	180585649.042873	146978023.539832	177807122.13175	304173146.036277	280432916.102835	269037905.736192	308506988.011237	292111129.210911	244050959.288636	180634316.180932	283052174.064348	0.647996008481999	1.2004416240148e-05	8.12641953385788e-05	2.33733683371445	up	NEG_M297T51	297.138	50.9678	3,4-dimethoxy-2'-hydroxy-5'-methylchalcone	[M-H]-			Phenylpropanoids and polyketides	Linear 1,3-diarylpropanoids	Chalcones and dihydrochalcones	NEG	210094934.852076	185670398.290665	182669769.228395	180585649.042873	146978023.539832	177807122.13175	304173146.036277	280432916.102835	269037905.736192	308506988.011237	292111129.210911	244050959.288636	231613148.735448	231932695.026723	231685252.402319
NEG_M332T473	8828095.64662448	7823566.34751588	7129087.70934034	12440741.757785	4254364.70361878	7225129.83491324	119527093.345058	108180451.775425	74484725.7141445	112790694.404845	100933107.866289	117879799.166685	7950164.33329962	105632645.378741	3.73192727112333	6.09958367064396e-08	1.03539020594066e-06	2.33713680551128	up	NEG_M332T473	332.099	472.769								NEG	8828095.64662448	7823566.34751588	7129087.70934034	12440741.757785	4254364.70361878	7225129.83491324	119527093.345058	108180451.775425	74484725.7141445	112790694.404845	100933107.866289	117879799.166685	53701449.3898052	41048080.7419095	54063804.7520505
POS_M156T308	416355670.611649	347162928.913235	311026226.253193	305566198.145563	315827548.499205	310901235.455946	245543587.790025	191651510.175523	219290814.708766	243644892.106242	259381671.836786	173359778.019952	334473301.313132	222145375.772882	-0.590387	0.000502494407170966	0.00193189810772659	2.33671147171436	down	POS_M156T308	156.138	307.879								POS	416355670.611649	347162928.913235	311026226.253193	305566198.145563	315827548.499205	310901235.455946	245543587.790025	191651510.175523	219290814.708766	243644892.106242	259381671.836786	173359778.019952	240052121.39652	228250981.484561	2.27309e+08
NEG_M132T446	115528607.884334	121779121.936503	94281487.391163	109664292.734306	99830544.0559815	107637377.204351	12236669.6858669	13343181.5694402	13699549.0569486	13698297.2328801	10667965.3552919	11408185.6925135	108120238.53444	12508974.7654902	-3.1116	5.1524266252381e-10	2.42527661072957e-08	2.33180255901373	down	NEG_M132T446	132.03	445.834								NEG	115528607.884334	121779121.936503	94281487.391163	109664292.734306	99830544.0559815	107637377.204351	12236669.6858669	13343181.5694402	13699549.0569486	13698297.2328801	10667965.3552919	11408185.6925135	35577675.1373555	35569536.4833157	33219819.1484641
NEG_M238T222	47655472.1661689	47068981.995676	30172320.993065	47135238.7328504	47502614.5079264	20056954.1565455	57122386.9782875	131984023.242112	127413865.586214	200056792.782507	208019908.218881	205248578.279599	39931930.425372	154974259.181267	1.95641388469526	0.0010141803980849	0.00354878237521636	2.33027325558596	up	NEG_M238T222	238.049	221.654								NEG	47655472.1661689	47068981.995676	30172320.993065	47135238.7328504	47502614.5079264	20056954.1565455	57122386.9782875	131984023.242112	127413865.586214	200056792.782507	208019908.218881	205248578.279599	93859266.7074278	113670132.327686	114062730.711222
POS_M300T379	67394890.3674983	55469525.3553423	48218701.2851617	37453457.4507648	37989883.3848956	35210538.6661797	148314105.48527	139617510.36031	148040705.073569	138712702.019656	142960563.426287	139990072.735983	46956166.0849737	142939276.516846	1.60601586720611	7.48931573393906e-09	1.94517447343211e-07	2.32978025648811	up	POS_M300T379	300.155	379.389								POS	67394890.3674983	55469525.3553423	48218701.2851617	37453457.4507648	37989883.3848956	35210538.6661797	148314105.48527	139617510.36031	148040705.073569	138712702.019656	142960563.426287	139990072.735983	134190763.503882	121793178.659005	123376749.666856
NEG_M151T238	292818008.405205	340489624.555089	349978798.502821	289167841.831631	355924383.366032	291018063.014311	177364008.663272	299399910.343872	210162711.226629	188956663.148996	178345960.582617	190282009.774337	319899453.279181	207418543.956621	-0.625074	0.000649520255607272	0.00240654892956298	2.32614875920865	down	NEG_M151T238	151.026	238.155	4-acetoxyphenol	[M-H]-	HMDB0060390	C13636				NEG	292818008.405205	340489624.555089	349978798.502821	289167841.831631	355924383.366032	291018063.014311	177364008.663272	299399910.343872	210162711.226629	188956663.148996	178345960.582617	190282009.774337	255607634.201574	274620563.320264	256081808.512436
NEG_M343T530	118093143.411404	116068109.886253	116095036.336902	115295259.088997	101959296.952733	104596414.182592	15109808.6135444	18856542.0031938	19082354.2068814	18710090.8880223	17208540.4507578	19179978.0063912	112017876.643147	18024552.3614651	-2.63569	1.74994637120285e-11	1.78910656579373e-09	2.31699653471282	down	NEG_M343T530	343.124	529.526								NEG	118093143.411404	116068109.886253	116095036.336902	115295259.088997	101959296.952733	104596414.182592	15109808.6135444	18856542.0031938	19082354.2068814	18710090.8880223	17208540.4507578	19179978.0063912	73932416.3265788	75054210.7078475	75055027.9077191
POS_M164T190	140679670.659606	199156514.03191	257698888.729215	139638642.10237	176389699.807814	150222376.189796	48957356.2351893	75134940.6325523	45949852.5104945	42107203.5741925	58532221.0046398	125485817.168962	177297631.920119	66027898.5210051	-1.42503	0.000609480813392516	0.00227735898491691	2.31429807271376	down	POS_M164T190	164.093	190.376								POS	140679670.659606	199156514.03191	257698888.729215	139638642.10237	176389699.807814	150222376.189796	48957356.2351893	75134940.6325523	45949852.5104945	42107203.5741925	58532221.0046398	125485817.168962	84599172.8546518	76098123.3719828	76018029.0760472
NEG_M224T265	105714461.852683	102841741.425349	105198148.586689	104363409.789544	106462533.780179	101606471.641595	11891296.2343066	9654142.87970586	11081441.4073493	12803782.8805849	12541841.2443223	8892731.24198189	104364461.17934	11144205.9813751	-3.22726	4.46847002938639e-16	1.59576607026422e-12	2.31277622327782	down	NEG_M224T265	224.104	265.375								NEG	105714461.852683	102841741.425349	105198148.586689	104363409.789544	106462533.780179	101606471.641595	11891296.2343066	9654142.87970586	11081441.4073493	12803782.8805849	12541841.2443223	8892731.24198189	59025694.810348	58249046.9251161	58232473.6715312
POS_M597T213	55644241.5150992	20817071.2347711	21578843.4280132	12574562.8924152	14073026.9921901	15174063.4430986	114629524.401489	116040648.615356	153864669.925435	112494053.825373	110977400.001123	115031168.51277	23310301.5842646	120506244.213591	2.37006832880587	1.21629846985405e-06	1.20931163535712e-05	2.31268872344165	up	POS_M597T213	597.488	212.892								POS	55644241.5150992	20817071.2347711	21578843.4280132	12574562.8924152	14073026.9921901	15174063.4430986	114629524.401489	116040648.615356	153864669.925435	112494053.825373	110977400.001123	115031168.51277	128988641.457882	131688382.02919	109735983.521457
POS_M181T272	128151210.362107	130577387.177639	126022951.560373	112551415.675427	101260185.890128	90703545.6966348	26856835.0876481	21342203.4745218	15627196.2848389	16830565.2676333	19779084.4146357	17591995.4789512	114877782.727051	19671313.3347048	-2.54593	7.20033968717933e-08	1.18147873388255e-06	2.30845616122732	down	POS_M181T272	181.097	271.779	Phenazine	[M+H]+		C21476	Organoheterocyclic compounds	Diazanaphthalenes	Benzodiazines	POS	128151210.362107	130577387.177639	126022951.560373	112551415.675427	101260185.890128	90703545.6966348	26856835.0876481	21342203.4745218	15627196.2848389	16830565.2676333	19779084.4146357	17591995.4789512	52079705.8822607	51351801.7101854	49968864.8639552
POS_M254T467_2	328184594.284321	272461921.488976	262099970.305117	283435146.581979	264926509.040292	249828159.972267	197121567.700432	182728479.163466	188442321.221335	159326975.957888	1.68185e+08	165070436.511549	276822716.945492	176812431.900462	-0.646743	1.41329534985301e-05	9.29613846465422e-05	2.3071287228344	down	POS_M254T467_2	254.161	467.168								POS	328184594.284321	272461921.488976	262099970.305117	283435146.581979	264926509.040292	249828159.972267	197121567.700432	182728479.163466	188442321.221335	159326975.957888	1.68185e+08	165070436.511549	269820455.133564	274982778.923009	223380862.569985
NEG_M319T50	245384663.540751	208842445.836295	264953045.112017	234161674.888096	188151636.451626	231153364.612182	133650529.922118	141522261.867362	131862737.768636	130644741.952424	118544860.058404	122117987.478238	228774471.740161	129723853.17453	-0.818482	6.4287516828087e-06	4.78364435092262e-05	2.3067368980196	down	NEG_M319T50	319.232	50.4751	5-(1,2,4a,5-tetramethyl-7-oxo-3,4,8,8a-tetrahydro-2h-naphthalen-1-yl)-3-methylpentanoic acid	[M-H]-			Lipids and lipid-like molecules	Prenol lipids	Diterpenoids	NEG	245384663.540751	208842445.836295	264953045.112017	234161674.888096	188151636.451626	231153364.612182	133650529.922118	141522261.867362	131862737.768636	130644741.952424	118544860.058404	122117987.478238	168433161.032323	166591511.068063	166623840.085222
POS_M214T571	171287702.214966	120023454.876579	79750084.3325336	87114763.4415054	81916240.0142018	109048031.371392	7714563.3443483	4429924.54257447	6250228.18457329	6794765.41218682	4592669.11351673	9416762.47676561	108190046.041863	6533152.1789942	-4.04964	3.14658962977298e-05	0.000180760513209397	2.30670680559371	down	POS_M214T571	214.113	570.642	Simetryn	[M+H]+		C14457	Organoheterocyclic compounds	Triazines	1,3,5-triazines	POS	171287702.214966	120023454.876579	79750084.3325336	87114763.4415054	81916240.0142018	109048031.371392	7714563.3443483	4429924.54257447	6250228.18457329	6794765.41218682	4592669.11351673	9416762.47676561	66282971.2998236	60445796.1966599	59849600.6788164
NEG_M244T515	110633439.217559	104936164.498751	103843176.299261	101240018.910939	102050387.734233	104911271.600034	186860193.748622	209950306.752519	197312911.865706	191107682.052997	205199062.156437	197338204.650346	104602409.710129	197961393.537771	0.920303016003121	2.50720928489023e-10	1.39854989096128e-08	2.30667296810622	up	NEG_M244T515	244.083	514.707								NEG	110633439.217559	104936164.498751	103843176.299261	101240018.910939	102050387.734233	104911271.600034	186860193.748622	209950306.752519	197312911.865706	191107682.052997	205199062.156437	197338204.650346	150455254.328397	149882807.957324	149880761.58977
NEG_M206T326_2	188956043.992067	198406590.832479	197384486.595573	212942308.356867	181744425.415158	182629497.221903	92399300.9116244	101499112.598307	95651151.3409652	104216007.582885	100580007.245542	103791037.380683	193677225.402341	99689436.1766678	-0.958142	5.54266846936315e-09	1.54863737830718e-07	2.30665676050867	down	NEG_M206T326_2	206.082	325.948								NEG	188956043.992067	198406590.832479	197384486.595573	212942308.356867	181744425.415158	182629497.221903	92399300.9116244	101499112.598307	95651151.3409652	104216007.582885	100580007.245542	103791037.380683	152947442.195724	147238449.490599	153018217.173494
POS_M85T667_2	130659406.739746	125436381.115043	106949359.21639	105670589.012351	109598161.405346	106957537.663457	22557699.2471021	17812067.6111768	16420303.7346069	26315710.579096	20448405.426401	19425719.9783264	114211905.858722	20496651.0961182	-2.47825	2.15421784279491e-09	7.47041760550636e-08	2.30483016130159	down	POS_M85T667_2	85.0765	667.089								POS	130659406.739746	125436381.115043	106949359.21639	105670589.012351	109598161.405346	106957537.663457	22557699.2471021	17812067.6111768	16420303.7346069	26315710.579096	20448405.426401	19425719.9783264	114978915.230935	84593617.0322781	116432413.33117
POS_M157T264_1	129640040.241542	253441876.560474	244658544.554261	241845417.719527	236522660.361539	219464003.536992	86633092.9113237	129357698.204695	110495017.525306	115649073.583595	128517006.751948	112868947.347636	220928757.162389	113920139.387417	-0.955558	0.000308100129805394	0.00126604154794459	2.30410742511146	down	POS_M157T264_1	157.076	264.176	Indole-3-acetonitrile	[M+H]+	HMDB0006524	C02938	Organoheterocyclic compounds	Indoles and derivatives	Indoles	POS	129640040.241542	253441876.560474	244658544.554261	241845417.719527	236522660.361539	219464003.536992	86633092.9113237	129357698.204695	110495017.525306	115649073.583595	128517006.751948	112868947.347636	176763090.868547	166420919.77284	165567939.28115
NEG_M348T115	1386751.31956896	1409494.73068812	773315.803064019	1467573.90128165	1506194.2995515	1102523.7815285	68350719.4322289	86076376.2617374	121754248.621456	72293334.0134496	120763764.806301	124172169.383423	1274308.97261379	98901768.7530993	6.27820929717971	3.70808891240301e-06	3.02957725605739e-05	2.30379187401511	up	NEG_M348T115	348.105	115.272								NEG	1386751.31956896	1409494.73068812	773315.803064019	1467573.90128165	1506194.2995515	1102523.7815285	68350719.4322289	86076376.2617374	121754248.621456	72293334.0134496	120763764.806301	124172169.383423	53562616.6095271	48288095.6515335	53480985.9212151
NEG_M575T523	1104966290.60145	1229803082.74611	1104590339.8257	1197932429.90759	1195713054.45715	1156631502.08291	1086631771.21967	822698814.116167	1075050228.39722	1113180987.29964	1104535851.94982	939734675.991396	1164939449.93682	1023638721.49565	-0.186548	0.022298668484702	0.051627840349108	2.3024995862728	down	NEG_M575T523	574.994	523.059								NEG	1104966290.60145	1229803082.74611	1104590339.8257	1197932429.90759	1195713054.45715	1156631502.08291	1086631771.21967	822698814.116167	1075050228.39722	1113180987.29964	1104535851.94982	939734675.991396	1127882404.5078	1005227927.48758	1123661773.45892
NEG_M212T423	30379068.0500379	29652986.9414712	32159527.1714564	26977764.4788219	25020098.3586853	28452024.8437737	108914112.277258	118203686.94878	125095724.966367	131282469.733781	122511211.297024	122221384.422966	28773578.3073744	121371431.607696	2.07661232801094	6.07174877014582e-11	4.74671451858607e-09	2.29919215076806	up	NEG_M212T423	212.056	422.511								NEG	30379068.0500379	29652986.9414712	32159527.1714564	26977764.4788219	25020098.3586853	28452024.8437737	108914112.277258	118203686.94878	125095724.966367	131282469.733781	122511211.297024	122221384.422966	77597702.8282036	77213211.5547211	77453247.4105536
POS_M208T472	9322832.35317444	6454353.54327226	6494916.95406602	6943510.98068246	5221136.04777725	5717410.70751265	99413419.9577628	95980511.3426983	102978854.913477	75425125.1616437	124328265.710479	107029435.530171	6692360.09774751	100859268.769372	3.91368478569574	5.04699745248929e-08	8.87971617615635e-07	2.29879585308045	up	POS_M208T472	208.064	472.055								POS	9322832.35317444	6454353.54327226	6494916.95406602	6943510.98068246	5221136.04777725	5717410.70751265	99413419.9577628	95980511.3426983	102978854.913477	75425125.1616437	124328265.710479	107029435.530171	79646853.8428097	83346698.847667	42352731.3429947
NEG_M210T273	12803527.6604601	13476428.3485039	9548376.75884924	30114606.6482875	11117724.2798438	26830077.3374834	87636142.0683931	97747101.8515404	210918602.02462	93800048.8781736	165512166.643715	95492183.4796936	17315123.5055713	125184374.157689	2.85394990936404	0.000460613821471384	0.00179599287180428	2.29872129578917	up	NEG_M210T273	210.041	273.084								NEG	12803527.6604601	13476428.3485039	9548376.75884924	30114606.6482875	11117724.2798438	26830077.3374834	87636142.0683931	97747101.8515404	210918602.02462	93800048.8781736	165512166.643715	95492183.4796936	47644586.8783794	47563205.7534539	56281466.712273
NEG_M294T342	475470993.022923	467641499.108839	430346469.063825	427608160.935452	441675341.520988	436576012.807576	393080212.876703	290957214.281062	322612321.580568	331229630.789682	395283893.735992	309252839.088458	446553079.409934	340402685.392078	-0.391589	0.000305019655002672	0.00125453439578572	2.29397919571277	down	NEG_M294T342	294.05	342.13								NEG	475470993.022923	467641499.108839	430346469.063825	427608160.935452	441675341.520988	436576012.807576	393080212.876703	290957214.281062	322612321.580568	331229630.789682	395283893.735992	309252839.088458	394002742.757038	434915351.095989	434509477.59013
NEG_M243T583	100056802.877393	97749126.7010457	102483719.500271	100039726.946889	100670178.062883	94649243.7761126	2904191.79113416	22664504.1708346	2971760.08387041	10296058.4264061	3162688.39137137	2927800.23527923	99274799.6440991	7487833.84981598	-3.72881	1.28475294660761e-10	8.37333058694426e-09	2.28764553487947	down	NEG_M243T583	243.028	583.258								NEG	100056802.877393	97749126.7010457	102483719.500271	100039726.946889	100670178.062883	94649243.7761126	2904191.79113416	22664504.1708346	2971760.08387041	10296058.4264061	3162688.39137137	2927800.23527923	52750256.5661905	53527100.9616285	52751595.557164
NEG_M226T338_1	20231069.0860818	20557119.4058136	19098458.5953107	18338685.4621705	18133252.8022868	17919438.6788183	106872756.848707	109611889.765077	114797480.750673	105840936.247594	113329550.421622	110969060.466249	19046337.3384136	110236945.749987	2.53302232667966	3.7177567835463e-14	1.71394055010872e-11	2.28681794657159	up	NEG_M226T338_1	226.031	338.142								NEG	20231069.0860818	20557119.4058136	19098458.5953107	18338685.4621705	18133252.8022868	17919438.6788183	106872756.848707	109611889.765077	114797480.750673	105840936.247594	113329550.421622	110969060.466249	55857198.2756039	55129319.317877	55852139.2607109
POS_M457T525	371807455.528191	566774583.791523	488453655.135464	537608205.894471	395036518.426695	338178044.712114	262311239.166654	309777857.306579	285608667.656092	4.17794e+08	179671468.278329	399272673.088615	449643077.248076	309072675.506628	-0.540834	0.0239555413299854	0.0547962251115441	2.28583168330744	down	POS_M457T525	456.966	525.3								POS	371807455.528191	566774583.791523	488453655.135464	537608205.894471	395036518.426695	338178044.712114	262311239.166654	309777857.306579	285608667.656092	4.17794e+08	179671468.278329	399272673.088615	506004449.202137	478141031.26139	473497100.37043
POS_M298T286	154226933.126391	133708418.344038	121532577.252788	161080225.451148	139620192.752705	131152924.415324	42179474.3987233	46158158.9090098	59827533.9346287	50026849.4588499	44067582.3695141	40197558.3736421	140220211.890399	47076192.9073946	-1.57462	7.5372826748755e-08	1.22111769806032e-06	2.28433454595164	down	POS_M298T286	298.097	286.089								POS	154226933.126391	133708418.344038	121532577.252788	161080225.451148	139620192.752705	131152924.415324	42179474.3987233	46158158.9090098	59827533.9346287	50026849.4588499	44067582.3695141	40197558.3736421	49083982.4885673	53103067.8480359	53190208.9546841
[truncated: 1,334 more rows]
