# Supplementary material for: Multi-omics analysis identifies a role for Streptococcus suis MnmE in growth regulation and environmental adaptation
Source: Microbiol Spectr. 2026 May 22;14(7):e01201-26. doi: 10.1128/spectrum.01201-26 (PMC13340040; doi:10.1128/spectrum.01201-26)
Supplement: Table S5 — Differentially expressed virulence factors. [file spectrum.01201-26-s0006.xlsx]

## Sheet: Differentially expressed virule
Table S5. Differentially expressed virulence factors: fold change at transcriptomic and proteomic levels.
Virulence factor of differentially expressed genes
Gene_ID	M_FPKM	WT_FPKM	logFC	PValue	FDR	sig	Gene_ID	M1_count	M2_count	M3_count	WT1_count	WT2_count	WT3_count	M1_FPKM	M2_FPKM	M3_FPKM	WT1_FPKM	WT2_FPKM	WT3_FPKM	protein_ID	description	type	KEGG_ID	KEGG_name	KEGG_description	EC	blast_uniprot	uniprot_description	symbol	Gene Ontology (biological process)	Gene Ontology (cellular component)	Gene Ontology IDs	Gene Ontology (molecular function)	eggNOG	COG_num	Functional_description	Functional_class	Class_description	CARD_id|Name|Description	ARDB_id|Resistance_Type|Resistance_Requirement|Antibiotic_Resistance|Original_Resistance_Type|Description	VFDB_internal_id|VF_id|VF_name|Related_genes|VFcategory|Characteristics|Structure_features|Functions|Mechanism
SSU05_1387	43.6274233333333	345.232	-2.98406	1.23E-13	4.54E-12	down	SSU05_1387	744	785	784	4211	5149	11168	39.827	45.6522	45.403	249.04	199.609	587.048	ABP90353.1	amylase-binding protein B	protein-coding	K08659	pepDA	dipeptidase	[EC:3.4.-.-]	A0A0N0DLQ2	membrane dipeptidase (EC 3.4.13.19)	pepDA	proteolysis [GO:0006508]	membrane [GO:0016020]	GO:0006508; GO:0016020; GO:0016805; GO:0070004	cysteine-type exopeptidase activity [GO:0070004]; dipeptidase activity [GO:0016805]	-	COG4690	Dipeptidase	E	Amino acid transport and metabolism ;	-	-	VFG043605|||WP_011999704) (SGO_RS00800) C69 family dipeptidase |||||
SSU05_0300	146.770876666667	424.475666666667	-1.53205	5.88E-05	0.000512051373417	down	SSU05_0300	2857	2862	2164	5621	8613	11791	151.429	164.799	124.085	329.147	330.601	613.679	ABP89268.1	Molecular chaperone	protein-coding	K04043	dnaK	molecular chaperone DnaK	-	A4VZB5	Chaperone protein DnaK (HSP70) (Heat shock 70 kDa protein) (Heat shock protein 70)	dnaK	-	-	GO:0005524; GO:0051082; GO:0140662	ATP binding [GO:0005524]; ATP-dependent protein folding chaperone [GO:0140662]; unfolded protein binding [GO:0051082]	-	COG0443	Molecular chaperone DnaK (HSP70)	O	Posttranslational modification, protein turnover, chaperones ;	-	-	VFG043573|||NP_219906) (dnaK) chaperone protein DnaK |||||
SSU05_0989	106.17	383.107163333333	-1.85144	1.64E-06	2.07E-05	down	SSU05_0989	405	700	622	2343	3621	1449	70.1687	131.757	116.585	448.476	454.327	246.519	ABP89955.1	Acetyltransferase (isoleucine patch superfamily)	protein-coding	K00661	maa	maltose O-acetyltransferase	[EC:2.3.1.79]	A0A0H3N422	Acetyltransferase (EC 2.3.1.-)	maa	-	-	GO:0008870	galactoside O-acetyltransferase activity [GO:0008870]	-	COG0110	Acetyltransferase (isoleucine patch superfamily)	R	General function prediction only ;	-	-	VFG037973|VF0465|Capsule|YP_001083154) (A1S_0057) capsular polysaccharide synthesis enzyme |Immune modulation|A. baumannii pan-genome was shown to include a highly diverse repertoire of gene sequences. In particular, capsule gene cluster is highly variable. The cluster at the K locus often contains either capsule export genes (wza, wzb, and wzc) or genes for simple sugar synthesis (galU, ugd, gpi…
SSU05_2085	1328.62	2679.23	-1.01187	0.007178603178541	0.031711589194003	down	SSU05_2085	11396	11570	7230	15382	23693	30499	1428.96	1576.12	980.777	2130.88	2151.49	3755.32	ABP91051.1	ATP-binding ABC transport protein	protein-coding	K11710	troB	manganese/zinc/iron transport system ATP- binding protein	[EC:7.2.2.5]	A0A0K2E8X8	ABC transporter ATP-binding protein (Manganese transport system ATP-binding protein MntB)	mntB	-	ATP-binding cassette (ABC) transporter complex [GO:0043190]	GO:0005524; GO:0016887; GO:0042626; GO:0043190	ATP binding [GO:0005524]; ATP hydrolysis activity [GO:0016887]; ATPase-coupled transmembrane transporter activity [GO:0042626]	-	COG1121	ABC-type Mn2+/Zn2+ transport system, ATPase component	P	Inorganic ion transport and metabolism ;	-	-	VFG034207|||WP_000983720) (sitB) iron/manganese ABC transporter ATP-binding protein SitB |||||
SSU05_1907	136.482	672.257226666667	-2.3003	4.12E-09	7.76E-08	down	SSU05_1907	876	1759	1875	5093	7026	13243	74.4846	162.486	172.475	478.425	432.635	1105.71	ABP90873.1	ABC-type sugar transport system, ATPase component	protein-coding	K10112	msmX	multiple sugar transport system ATP-binding protein	[EC:7.5.2.-]	D5AK12	Sulfate-transporting ATPase	-	carbohydrate transport [GO:0008643]	ATP-binding cassette (ABC) transporter complex, substrate-binding subunit-containing [GO:0055052]	GO:0005524; GO:0008643; GO:0016887; GO:0055052; GO:0140359	ABC-type transporter activity [GO:0140359]; ATP binding [GO:0005524]; ATP hydrolysis activity [GO:0016887]	-	COG3842	ABC-type Fe3+/spermidine/putrescine transport systems, ATPase components	E	Amino acid transport and metabolism ;	-	-	VFG030724|||WP_015308640) (sugC) sn-glycerol-3-phosphate ABC transporter ATP-binding protein UgpC |||||
SSU05_0626	44.7839666666667	2302.13002666667	-5.68355	1.48E-35	4.59E-33	down	SSU05_0626	411	391	530	8337	9870	57110	39.1856	40.4994	54.6669	878.158	681.48	5346.75	ABP89592.1	Ornithine carbamoyltransferase	protein-coding	K00611	OTC	ornithine carbamoyltransferase	[EC:2.1.3.3]	A4W094	Ornithine carbamoyltransferase (OTCase) (EC 2.1.3.3)	arcB	arginine biosynthetic process via ornithine [GO:0042450]; arginine catabolic process to ornithine [GO:0019547]; arginine deiminase pathway [GO:0019546]; citrulline biosynthetic process [GO:0019240]	cytoplasm [GO:0005737]	GO:0004585; GO:0005737; GO:0016597; GO:0019240; GO:0019546; GO:0019547; GO:0042450	amino acid binding [GO:0016597]; ornithine carbamoyltransferase activity [GO:0004585]	-	COG0078	Ornithine carbamoyltransferase	E	Amino acid transport and metabolism ;	-	-	VFG015903|||WP_011169509) (argK) ornithine carbamoyltransferase |||||
SSU05_0280	80.5794466666667	648.645	-3.0089	7.57E-14	2.99E-12	down	SSU05_0280	1530	1696	2825	9497	13152	32316	57.5323	69.2841	114.922	394.535	358.149	1193.25	ABP89248.1	NAD-dependent aldehyde dehydrogenase	protein-coding	K04072	adhE	acetaldehyde dehydrogenase / alcohol dehydrogenase	[EC:1.2.1.10 1.1.1.1]	A0A0H3MTC9	Aldehyde-alcohol dehydrogenase	adhE	alcohol metabolic process [GO:0006066]; carbon utilization [GO:0015976]	-	GO:0004022; GO:0006066; GO:0008774; GO:0015976; GO:0046872	acetaldehyde dehydrogenase (acetylating) activity [GO:0008774]; alcohol dehydrogenase (NAD+) activity [GO:0004022]; metal ion binding [GO:0046872]	-	COG1454	Alcohol dehydrogenase, class IV	C	Energy production and conversion ;	-	-	VFG006720|VF0444|Lap|WP_011702434) (lap) Listeria adhesion protein Lap |Adherence|Originally named surface protein p104, is a 104 kDa adhesion protein, present in every Listeria spp. except L. grayi||Promotes bacterial adhesion to intestinal cells|Host cell receptor is Hsp60
SSU05_1215	15.8355066666667	74.9577	-2.24193	1.20E-08	2.13E-07	down	SSU05_1215	266	189	277	822	858	2159	16.3901	12.6517	18.4647	55.9564	38.2859	130.631	ABP90181.1	hyaluronidase	protein-coding	-	-	-	-	D5AI63	Hyaluronidase, truncated	-	-	-	GO:0016829	lyase activity [GO:0016829]	-	-	-	-	-	-	-	VFG005597|VF0246|Hyaluronidase|YP_001198581) (hylA) hyaluronidase |Exoenzyme|GAS are capable of producing two types of hyaluronidase, a bacteriophage associated enzyme and an extracellular hyaluronidase that is secreted from the cell; since the capsule of GAS is composed solely of hyaluronic acid, the hyaluronidase presumably benefits the phage by aiding in capsule penetration during its infectio…
SSU05_1000	84.0927233333333	252.934063333333	-1.58873	3.24E-05	0.00030564579265	down	SSU05_1000	797	1543	1824	3049	4835	6624	45.218	95.1057	111.954	191.112	198.656	369.034	ABP89966.1	putative 5'-nucleotidase	protein-coding	-	-	-	-	A0A0Z8SZ21	5'-nucleotidase	yfkN_1	nucleotide catabolic process [GO:0009166]	outer membrane-bounded periplasmic space [GO:0030288]	GO:0000166; GO:0008253; GO:0008768; GO:0009166; GO:0030288; GO:0046872	5'-nucleotidase activity [GO:0008253]; metal ion binding [GO:0046872]; nucleotide binding [GO:0000166]; UDP-sugar diphosphatase activity [GO:0008768]	-	COG0737	2',3'-cyclic-nucleotide 2'-phosphodiesterase/5'- or 3'-nucleotidase, 5'-nucleotidase family	FV	Nucleotide transport and metabolism ; Defense mechanisms ;	-	-	VFG002420|VF0422|AdsA|WP_000645781) (adsA) Adenosine synthase A |Immune modulation|Harbors two 5'-nucleotidase motifs and a C-terminal LPXTG motif sorting signal||Evasion from innate immunity|Synthesizes the immune signaling molecule adenosine via hyrolysis of AMP, ADP or ATP, thereby dampening innate and adaptive immune responses during infection.
SSU05_0389	12.4432733333333	64.9815	-2.38235	2.20E-09	4.20E-08	down	SSU05_0389	164	108	119	234	276	1714	14.9294	10.6809	11.7195	23.5338	18.1953	153.215	ABP89356.1	ATPases with chaperone activity, ATP-binding subunit	protein-coding	K04086	clpL	ATP-dependent Clp protease ATP-binding subunit ClpL	-	A0A6A9PXB8	Putative ATP-dependent protease ATP-binding subunit ClpL	clpL	cellular response to heat [GO:0034605]; proteolysis [GO:0006508]	cytoplasm [GO:0005737]	GO:0005524; GO:0005737; GO:0006508; GO:0008233; GO:0016887; GO:0034605	ATP binding [GO:0005524]; ATP hydrolysis activity [GO:0016887]; peptidase activity [GO:0008233]	-	COG0542	ATP-dependent Clp protease ATP-binding subunit ClpA	O	Posttranslational modification, protein turnover, chaperones ;	-	-	VFG000080|VF0073|ClpE|NP_464522) (clpE) ATP-dependent protease |Stress survival|Belongs to HSP-100/Clp family||An ATPase required for prolonged survival at 42 degree; acts synergistically with ClpC in cell division|
SSU05_1256	55.0559	8.03693333333333	2.77594917065449	8.99E-12	2.44E-10	up	SSU05_1256	638	473	475	45	80	138	63.2614	50.9526	50.9536	4.92957	5.7446	13.4366	ABP90222.1	Unknown protein	protein-coding	K01989	K01989	putative tryptophan/tyrosine transport system substrate-binding protein	-	A0A0H3MUE6	Lipoprotein	-	-	-	-	-	-	COG2984	ABC-type uncharacterized transport system, periplasmic component	R	General function prediction only ;	-	-	VFG050217|VF0593|CD0873|WP_011860976) (CD0873) ABC transporter substrate-binding protein |Adherence|Numerous bacterial adhesins also characterized as lipoproteins, similar to CD0873, including the adhesin PsaA, a solute-binding lipoprotein of the Mn2+ ABC transporter of S. pneumoniae; CD0873 is annotated as a substrate-binding protein component SBP of an ABC transporter and is an immunoreactive p…
SSU05_1257	62.5520966666667	13.8833666666667	2.17327396803561	3.94E-08	6.37E-07	up	SSU05_1257	598	485	575	124	132	158	64.2364	56.5991	66.8208	14.7157	10.2685	16.666	ABP90223.1	ABC transporter permease protein	protein-coding	K01989	K01989	putative tryptophan/tyrosine transport system substrate-binding protein	-	A0A0H3MYP0	Lipoprotein	-	-	-	-	-	-	COG2984	ABC-type uncharacterized transport system, periplasmic component	R	General function prediction only ;	-	-	VFG050217|VF0593|CD0873|WP_011860976) (CD0873) ABC transporter substrate-binding protein |Adherence|Numerous bacterial adhesins also characterized as lipoproteins, similar to CD0873, including the adhesin PsaA, a solute-binding lipoprotein of the Mn2+ ABC transporter of S. pneumoniae; CD0873 is annotated as a substrate-binding protein component SBP of an ABC transporter and is an immunoreactive p…
SSU05_0029	47.0504333333333	6.3671	2.88659938647682	1.96E-12	6.35E-11	up	SSU05_0029	114	116	1179	62	72	86	10.6177	11.7374	118.796	6.37963	4.85634	7.86533	ABP89001.1	Phosphoribosylformylglycinamidine cyclo-ligase (AIRS) (Phosphoribosyl-aminoimidazole synthetase) (AIR synthase) dbj|BAB20825.1| phosphoribosyl formylglycinamide cyclo-ligase	protein-coding	K01933	purM	phosphoribosylformylglycinamidine cyclo-ligase	[EC:6.3.3.1]	D5AF78	Phosphoribosylformylglycinamidine cyclo-ligase (EC 6.3.3.1) (AIR synthase) (AIRS) (Phosphoribosyl-aminoimidazole synthetase)	purM	'de novo' IMP biosynthetic process [GO:0006189]; adenine biosynthetic process [GO:0046084]	cytosol [GO:0005829]	GO:0004637; GO:0004641; GO:0005524; GO:0005829; GO:0006189; GO:0046084	ATP binding [GO:0005524]; phosphoribosylamine-glycine ligase activity [GO:0004637]; phosphoribosylformylglycinamidine cyclo-ligase activity [GO:0004641]	-	COG0150	Phosphoribosylaminoimidazole (AIR) synthetase	F	Nucleotide transport and metabolism ;	-	-	VFG047558|VF0559|Purine biosynthesis|WP_012279909) (purM) phosphoribosylaminoimidazole synthetase |Nutritional/Metabolic factor|The purMCD locus encodes three enzymes (phosphoribosylaminoimidazol synthetase, SAICAR synthetase, and phosphoribosylamine-glycine ligase) required for the de novo synthesis of purine nucleotides.||Required for bacterial cytosolic replication|
SSU05_1745	375.541736666667	147.042856666667	1.34955210143603	0.000423386092913	0.002900921864102	up	SSU05_1745	333	733	992	171	572	264	170.335	407.336	548.954	96.6352	211.889	132.604	ABP90711.1	Predicted transcriptional regulator	protein-coding	K07729	K07729	putative transcriptional regulator	-	D5AJL3	Predicted transcriptional regulator	-	-	-	GO:0003677	DNA binding [GO:0003677]	-	COG1476	DNA-binding transcriptional regulator, XRE-family HTH domain	K	Transcription ;	-	-	VFG045470|VF0356|Cytolysin|AAM75247) (cylR2) cytolysin regulator R2 |Exotoxin|Production and activation of cytolysin involves the products of a complex operon of eight genes and that this operon can be located on either pheromone-responsive plasmids or on the chromosome within a pathogenicity island; most of this gene locus is absent in E. faecalis V583 due to a 17-kbp deletion; Cytolysin express…
SSU05_0650	379.965536666667	74.3588	2.35326245779156	2.17E-09	4.17E-08	up	SSU05_0650	2112	2153	2425	521	641	351	340.303	376.88	422.714	92.7443	74.7964	55.5356	ABP89616.1	ABC-type cobalamin/Fe3+-siderophores transport system, ATPase component	protein-coding	K02013	ABC.FEV.A	iron complex transport system ATP-binding protein	[EC:7.2.2.-]	A0A2K1SZE7	Ferrichrome transport ATP-binding protein	fhuC	-	-	GO:0005524; GO:0016887	ATP binding [GO:0005524]; ATP hydrolysis activity [GO:0016887]	-	COG1120	ABC-type cobalamin/Fe3+-siderophores transport system, ATPase component	PH	Inorganic ion transport and metabolism ; Coenzyme transport and metabolism ;	-	-	VFG044358|||WP_013317301) (DDA3937_RS07765) ABC transporter ATP-binding protein |||||
SSU05_0471	56.4168266666667	25.9228	1.12196505265005	0.003526380345195	0.017542933414514	up	SSU05_0471	414	266	326	151	213	167	66.3752	46.3313	56.544	26.7461	24.7307	26.2915	ABP89437.1	Signal peptidase I	protein-coding	K03100	lepB	signal peptidase I	[EC:3.4.21.89]	D5AGC0	Signal peptidase I (EC 3.4.21.89)	-	signal peptide processing [GO:0006465]; thylakoid membrane organization [GO:0010027]	plasma membrane [GO:0005886]	GO:0004252; GO:0005886; GO:0006465; GO:0010027	serine-type endopeptidase activity [GO:0004252]	-	COG0681	Signal peptidase I	U	Intracellular trafficking, secretion, and vesicular transport ;	-	-	VFG043006|VF0529|RlrA islet|WP_000828633) (lepB) signal peptidase I |Adherence|Pili are encoded by the rlrA pathogenicity islet, which carries genes for three pilin proteins (the major pilin RrgB and two minor pilins, RrgA and RrgC, RrgA is the tip adhesin) as well as three sortases|RrgA adhesin formed an elongated structure composed of four domains of which the major domain, the D3 domain, adopt…
SSU05_2069	7953.31	3449.52792333333	1.20515831852044	0.001424297102135	0.00823813443875	up	SSU05_2069	61854	58213	67784	20691	30511	41863	7437.63	7604.56	8817.74	2748.69	2656.9	4942.99	ABP91035.1	ABC-type amino acid transport/signal transduction system, periplasmic component/domain	protein-coding	K02424	tcyA	L-cystine transport system substrate-binding protein	-	D5AEU2	Extracellular solute-binding protein	-	-	-	-	-	-	COG0834	ABC-type amino acid transport/signal transduction system, periplasmic component/domain	ET	Amino acid transport and metabolism ; Signal transduction mechanisms ;	-	-	VFG041139|||WP_006485337) (QU43_RS38205) transporter substrate-binding domain-containing protein |||||
SSU05_1803	2194.14608333333	991.923	1.14536261138131	0.002409468538558	0.012809159951307	up	SSU05_1803	16962	14800	15717	5457	8473	10651	2231.07	2114.87	2236.5	792.99	807.094	1375.68	ABP90769.1	Dehydrogenase with different specificities (related to short-chain alcohol dehydrogenase)	protein-coding	K00059	fabG	3-oxoacyl-[acyl-carrier protein] reductase	[EC:1.1.1.100]	A0A0Z8CB68	3-oxoacyl-[acyl-carrier-protein] reductase (EC 1.1.1.100)	fabG_1	fatty acid biosynthetic process [GO:0006633]	-	GO:0004316; GO:0006633; GO:0051287	3-oxoacyl-[acyl-carrier-protein] reductase (NADPH) activity [GO:0004316]; NAD binding [GO:0051287]	-	COG1028	NAD(P)-dependent dehydrogenase, short-chain alcohol dehydrogenase family	IQR	Lipid transport and metabolism ; Secondary metabolites biosynthesis, transport and catabolism ; General function prediction only ;	-	-	VFG038840|VF0473|Polar flagella|WP_005300916) (flmH) short chain dehydrogenase/reductase family oxidoreductase |Motility|Types of bacterial movement: swimming, swarming, gliding, twitching and sliding. Only swimming and swarming are correlated with the presence of flagella. Swimming is an individual endeavour, while swarming is the movement of a group of bacteria; constitutively expressed for mot…
SSU05_0160	370.127076666667	162.566	1.18687580854939	0.001697593525318	0.009563845081599	up	SSU05_0160	3937	4374	6269	2013	3447	2113	282.566	341.053	486.762	159.616	179.163	148.918	ABP89130.1	Glutamine synthetase	protein-coding	K01915	glnA	glutamine synthetase	[EC:6.3.1.2]	A0A075SEB1	Glutamate--ammonia ligase (Glutamine synthetase I alpha)	-	glutamine biosynthetic process [GO:0006542]; polyamine catabolic process [GO:0006598]	cytoplasm [GO:0005737]	GO:0004356; GO:0005524; GO:0005737; GO:0006542; GO:0006598; GO:0046872	ATP binding [GO:0005524]; glutamine synthetase activity [GO:0004356]; metal ion binding [GO:0046872]	-	COG0174	Glutamine synthetase	E	Amino acid transport and metabolism ;	-	-	VFG026433|||YP_005360830) (glnA1) glutamine synthetase |||||
SSU05_1362	144.347956666667	17.1112433333333	3.07353510124941	4.63E-14	1.93E-12	up	SSU05_1362	682	845	1999	107	233	162	78.4924	105.654	248.897	13.6052	19.4201	18.3085	ABP90328.1	ABC transporter substrate-binding protein - glutamine transport/Major cell binding factor precursor	protein-coding	K10039	peb1A	aspartate/glutamate/glutamine transport system substrate-binding protein	-	A0A2K1T0Q2	Glutamine ABC transporter substrate-binding protein	peb1A	-	outer membrane-bounded periplasmic space [GO:0030288]	GO:0030288	-	-	COG0834	ABC-type amino acid transport/signal transduction system, periplasmic component/domain	ET	Amino acid transport and metabolism ; Signal transduction mechanisms ;	-	-	VFG011639|VF0327|PEB1|WP_011732101) (pebA) bifunctional adhesin/ABC transporter aspartate/glutamate-binding protein |Adherence|An aspartate/glutamate-binding protein of an ABC transporter, essential for microaerobic growth on dicarboxylic amino acids||Cell-binding factor, enhancing bacterial adherence to and invasion of host cells|
SSU05_1806	51673.9414633333	19177.3565633333	1.43003446924197	0.000167058385344	0.001322443933617	up	SSU05_1806	123549	121022	97761	35796	49815	59345	53085.9	56492.6	45443.2	16992.3	15500.7	25039	ABP90772.1	Acyl carrier protein	protein-coding	K02078	acpP	acyl carrier protein	-	A0A075SIR6	Acyl carrier protein (ACP)	acpP	lipid A biosynthetic process [GO:0009245]	cytosol [GO:0005829]	GO:0000035; GO:0000036; GO:0005829; GO:0009245	acyl binding [GO:0000035]; acyl carrier activity [GO:0000036]	-	COG0236	Acyl carrier protein	IQ	Lipid transport and metabolism ; Secondary metabolites biosynthesis, transport and catabolism ;	-	-	VFG011430|VF0367|LPS|WP_002963616) (acpXL) acyl carrier protein |Immune modulation|Brucella possesses a non-classical LPS as compared with the so-called classical LPS from enterobacteria such as Escherichia coli. B. abortus lipid A possesses a diaminoglucose backbone (rather than glucosamine), and acyl groups are longer (C28 rather than C12 and C16) and are only linked to the core by amide bounds…
SSU05_1946	469.773036666667	43.4034166666667	3.43517879261551	7.52E-17	5.83E-15	up	SSU05_1946	2289	2188	3691	286	423	181	372.548	386.875	649.896	51.4257	49.8572	28.9273	ABP90912.1	3-isopropylmalate dehydratase small subunit	protein-coding	K01704	leuD	3-isopropylmalate/(R)-2-methylmalate dehydratase small subunit	[EC:4.2.1.33 4.2.1.35]	A0A0H3MY15	3-isopropylmalate dehydratase small subunit (EC 4.2.1.33) (Alpha-IPM isomerase) (IPMI) (Isopropylmalate isomerase)	leuD	amino acid biosynthetic process [GO:0008652]; leucine biosynthetic process [GO:0009098]	3-isopropylmalate dehydratase complex [GO:0009316]	GO:0003861; GO:0008652; GO:0009098; GO:0009316	3-isopropylmalate dehydratase activity [GO:0003861]	-	COG0066	3-isopropylmalate dehydratase small subunit	E	Amino acid transport and metabolism ;	-	-	VFG009380|||WP_011559322) (leuD) 3-isopropylmalate dehydratase small subunit |||||
SSU05_0567	967.154423333333	461.805693333333	1.06642	0.004675547030631	0.02209425165455	up	SSU05_0567	7845	5244	7706	2915	4864	3772	1040.37	755.519	1105.57	427.083	467.133	491.202	ABP89533.1	Cps2D	protein-coding	K01104	E3.1.3.48	protein-tyrosine phosphatase	[EC:3.1.3.48]	Q9X4U8	Tyrosine-protein phosphatase (EC 3.1.3.48)	cps2D	capsule polysaccharide biosynthetic process [GO:0045227]	-	GO:0004725; GO:0030145; GO:0045227	manganese ion binding [GO:0030145]; protein tyrosine phosphatase activity [GO:0004725]	-	COG4464	Tyrosine-protein phosphatase YwqE	T	Signal transduction mechanisms ;	-	-	VFG005899|VF0144|Capsule|YP_001197933) (SSU05_0567) Cps2D |Immune modulation|Ninety different capsule types have been identified. Each has a structurally distinct capsule, composed of repeating oligosaccharide units joined by glycosidic linkages||Resistant to complement deposition and masks cell wall-associated complement from being recognized by the complement receptors on phagocytes|
SSU05_1022	22.6225	8.41683333333334	1.42647803703913	0.000188461296336	0.001470404862419	up	SSU05_1022	1515	924	1423	479	641	526	25.3357	16.7872	25.7447	8.8498	7.76299	8.63771	ABP89988.1	Uncharacterized protein conserved in bacteria	protein-coding	-	-	-	-	A0A822W546	Putative IgA-specific zinc metalloproteinase (EC 3.4.24.13)	zmpC	-	extracellular region [GO:0005576]; membrane [GO:0016020]	GO:0004222; GO:0005576; GO:0008270; GO:0016020	metalloendopeptidase activity [GO:0004222]; zinc ion binding [GO:0008270]	-	-	-	-	-	-	-	VFG005493|||YP_001198388) (zmpC) immunoglobulin A1 protease |||||
Virulence factor of differentially expressed proteins
Protein	PG.ProteinGroups	PG.ProteinAccessions	SequenceNumber	M1	M2	M3	average M	WT1	WT2	WT3	average WT	M/WT	t test p value	sig	Gene_ID	protein_ID	description	type	KEGG_ID	KEGG_name	KEGG_description	Functional_description	Class_description	EC	blast_uniprot	uniprot_description	symbol	Gene Ontology (biological process)	Gene Ontology (cellular component)	Gene Ontology IDs	Gene Ontology (molecular function)	eggNOG	COG_num	Functional_description	Functional_class	Class_description	CARD_id|Name|Description	ARDB_id|Resistance_Type|Resistance_Requirement|Antibiotic_Resistance|Original_Resistance_Type|Description	VFDB_internal_id|VF_id|VF_name|Related_genes|VFcategory|Characteristics|Structure_features|Functions|Mechanism
ABP90930.1	ABP90930.1	ABP90930.1	17	171396	155371	131691	152819	217422	277127	203647	232732	0.656632	0.0343478	down	SSU05_1964	ABP90930.1	Undecaprenyl pyrophosphate synthase	protein-coding	K00806	uppS	undecaprenyl diphosphate synthase	Undecaprenyl pyrophosphate synthase	Lipid transport and metabolism ;	[EC:2.5.1.31]	D5AK69	Isoprenyl transferase (EC 2.5.1.-)	-	polyprenol biosynthetic process [GO:0016094]	cytosol [GO:0005829]; plasma membrane [GO:0005886]	GO:0000287; GO:0002094; GO:0005829; GO:0005886; GO:0008834; GO:0016094; GO:0030145; GO:0033850	di-trans,poly-cis-undecaprenyl-diphosphate synthase activity [GO:0008834]; magnesium ion binding [GO:0000287]; manganese ion binding [GO:0030145]; polyprenyltransferase activity [GO:0002094]; Z-farnesyl diphosphate synthase activity [GO:0033850]	-	COG0020	Undecaprenyl pyrophosphate synthase	I	Lipid transport and metabolism ;	-	-	VFG045688|VF0361|Capsule|WP_002294134) (cpsA/uppS) undecaprenyl diphosphate synthase |Immune modulation|The biosynthesis of capsular polysaccharides by E. faecalis is encoded by the csp operon, which includes 11 open reading frames (cpsA to cpsK). However, only 7 open reading frames in the cps operon are essential for capsule production (cpsC, cpsD, cpsE, cpsG, cpsI, cpsJ, and cpsK); Previous gen…
ABP90353.1	ABP90353.1	ABP90353.1	37	17056.8	13781	15360.8	15399.5	249004	163775	188707	200495	0.0768074	0.00186175	down	SSU05_1387	ABP90353.1	amylase-binding protein B	protein-coding	K08659	pepDA	dipeptidase	Dipeptidase	Amino acid transport and metabolism ;	[EC:3.4.-.-]	A0A0N0DLQ2	membrane dipeptidase (EC 3.4.13.19)	pepDA	proteolysis [GO:0006508]	membrane [GO:0016020]	GO:0006508; GO:0016020; GO:0016805; GO:0070004	cysteine-type exopeptidase activity [GO:0070004]; dipeptidase activity [GO:0016805]	-	COG4690	Dipeptidase	E	Amino acid transport and metabolism ;	-	-	VFG043605|||WP_011999704) (SGO_RS00800) C69 family dipeptidase |||||
ABP91035.1	ABP91035.1	ABP91035.1	41	4254460	5804310	3977850	4.67887e+06	7063400	8626020	8665410	8.11828e+06	0.576338	0.0113755	down	SSU05_2069	ABP91035.1	ABC-type amino acid transport/signal transduction system, periplasmic component/domain	protein-coding	K02424	tcyA	L-cystine transport system substrate-binding protein	ABC-type amino acid transport/signal transduction system, periplasmic component/domain	Amino acid transport and metabolism ; Signal transduction mechanisms ;	-	D5AEU2	Extracellular solute-binding protein	-	-	-	-	-	-	COG0834	ABC-type amino acid transport/signal transduction system, periplasmic component/domain	ET	Amino acid transport and metabolism ; Signal transduction mechanisms ;	-	-	VFG041139|||WP_006485337) (QU43_RS38205) transporter substrate-binding domain-containing protein |||||
ABP90347.1	ABP90347.1	ABP90347.1	13	40867.6	49713.3	49591.4	46724.1	99699.1	95736.5	83104.7	92846.8	0.503239	0.00135223	down	SSU05_1381	ABP90347.1	ABC-type antimicrobial peptide transport system, ATPase component	protein-coding	K02003	ABC.CD.A	putative ABC transport system ATP-binding protein	ABC-type lipoprotein export system, ATPase component	Cell wall/membrane/envelope biogenesis ;	-	A0A0Z9EMW1	Macrolide ABC transporter ATP-binding protein (Peptide ABC transporter ATPase (EC 3.6.3.-))	lolD_2	-	-	GO:0005524; GO:0016887	ATP binding [GO:0005524]; ATP hydrolysis activity [GO:0016887]	-	COG1136	ABC-type lipoprotein export system, ATPase component	M	Cell wall/membrane/envelope biogenesis ;	-	-	VFG035923|VF0215|Dispersin|WP_000621745) (aatC) ATP-binding protein AatC |Others|Encoded by a gene called aap lying immediately upstream of that encoding the AggR transcriptional activator, and that app is under AggR control; Dispersin's position on the bacterial surface (where it is accessible to immune cells) and its presence in the vast majority of EAEC strains make it a potential candidate fo…
ABP91051.1	ABP91051.1	ABP91051.1	19	379433	401403	414772	398536	797878	727962	960628	828823	0.480846	0.00349478	down	SSU05_2085	ABP91051.1	ATP-binding ABC transport protein	protein-coding	K11710	troB	manganese/zinc/iron transport system ATP- binding protein	ABC-type Mn2+/Zn2+ transport system, ATPase component	Inorganic ion transport and metabolism ;	[EC:7.2.2.5]	A0A0K2E8X8	ABC transporter ATP-binding protein (Manganese transport system ATP-binding protein MntB)	mntB	-	ATP-binding cassette (ABC) transporter complex [GO:0043190]	GO:0005524; GO:0016887; GO:0042626; GO:0043190	ATP binding [GO:0005524]; ATP hydrolysis activity [GO:0016887]; ATPase-coupled transmembrane transporter activity [GO:0042626]	-	COG1121	ABC-type Mn2+/Zn2+ transport system, ATPase component	P	Inorganic ion transport and metabolism ;	-	-	VFG034207|||WP_000983720) (sitB) iron/manganese ABC transporter ATP-binding protein SitB |||||
ABP89805.1	ABP89805.1	ABP89805.1	2	117768	117952	102244	112655	162110	243686	203258	203018	0.5549	0.0200033	down	SSU05_0839	ABP89805.1	Nucleoside diphosphate kinase	protein-coding	K00940	ndk	nucleoside-diphosphate kinase	Nucleoside diphosphate kinase	Nucleotide transport and metabolism ;	[EC:2.7.4.6]	A0A2K1SYK4	Nucleoside diphosphate kinase (NDK) (NDP kinase) (EC 2.7.4.6) (Nucleoside-2-P kinase)	ndk	CTP biosynthetic process [GO:0006241]; GTP biosynthetic process [GO:0006183]; phosphorylation [GO:0016310]; UTP biosynthetic process [GO:0006228]	cytoplasm [GO:0005737]	GO:0004550; GO:0005524; GO:0005737; GO:0006183; GO:0006228; GO:0006241; GO:0016310; GO:0046872	ATP binding [GO:0005524]; metal ion binding [GO:0046872]; nucleoside diphosphate kinase activity [GO:0004550]	-	COG0105	Nucleoside diphosphate kinase	F	Nucleotide transport and metabolism ;	-	-	VFG031465|||WP_011729972) (ndk) nucleoside-diphosphate kinase |||||
ABP90873.1	ABP90873.1	ABP90873.1	41	486747	479145	517886	494593	1096210	828003	930240	951484	0.519812	0.00444959	down	SSU05_1907	ABP90873.1	ABC-type sugar transport system, ATPase component	protein-coding	K10112	msmX	multiple sugar transport system ATP-binding protein	ABC-type Fe3+/spermidine/putrescine transport systems, ATPase components	Amino acid transport and metabolism ;	[EC:7.5.2.-]	D5AK12	Sulfate-transporting ATPase	-	carbohydrate transport [GO:0008643]	ATP-binding cassette (ABC) transporter complex, substrate-binding subunit-containing [GO:0055052]	GO:0005524; GO:0008643; GO:0016887; GO:0055052; GO:0140359	ABC-type transporter activity [GO:0140359]; ATP binding [GO:0005524]; ATP hydrolysis activity [GO:0016887]	-	COG3842	ABC-type Fe3+/spermidine/putrescine transport systems, ATPase components	E	Amino acid transport and metabolism ;	-	-	VFG030724|||WP_015308640) (sugC) sn-glycerol-3-phosphate ABC transporter ATP-binding protein UgpC |||||
ABP90892.1	ABP90892.1	ABP90892.1	17	21042.3	24084.7	22672.3	22599.8	45059.6	40003.1	36979	40680.6	0.555542	0.00198539	down	SSU05_1926	ABP90892.1	Serine acetyltransferase	protein-coding	K00640	cysE	serine O-acetyltransferase	Serine acetyltransferase	Amino acid transport and metabolism ;	[EC:2.3.1.30]	A0A2K1SXP5	Serine acetyltransferase (EC 2.3.1.30)	cysE_1	cysteine biosynthetic process from serine [GO:0006535]	cytosol [GO:0005829]	GO:0005829; GO:0006535; GO:0009001	serine O-acetyltransferase activity [GO:0009001]	-	COG1045	Serine acetyltransferase	E	Amino acid transport and metabolism ;	-	-	VFG016409|||WP_001103738) (BT9727_RS25815) serine O-acetyltransferase |||||
ABP89592.1	ABP89592.1	ABP89592.1	64	290101	215490	179272	228288	3681770	2406570	3652150	3246830	0.0703109	0.00201204	down	SSU05_0626	ABP89592.1	Ornithine carbamoyltransferase	protein-coding	K00611	OTC	ornithine carbamoyltransferase	Ornithine carbamoyltransferase	Amino acid transport and metabolism ;	[EC:2.1.3.3]	A4W094	Ornithine carbamoyltransferase (OTCase) (EC 2.1.3.3)	arcB	arginine biosynthetic process via ornithine [GO:0042450]; arginine catabolic process to ornithine [GO:0019547]; arginine deiminase pathway [GO:0019546]; citrulline biosynthetic process [GO:0019240]	cytoplasm [GO:0005737]	GO:0004585; GO:0005737; GO:0016597; GO:0019240; GO:0019546; GO:0019547; GO:0042450	amino acid binding [GO:0016597]; ornithine carbamoyltransferase activity [GO:0004585]	-	COG0078	Ornithine carbamoyltransferase	E	Amino acid transport and metabolism ;	-	-	VFG015903|||WP_011169509) (argK) ornithine carbamoyltransferase |||||
ABP90768.1	ABP90768.1	ABP90768.1	45	405417	858618	778350	680795	1774720	1463290	1546850	1.59495e+06	0.426843	0.00551384	down	SSU05_1802	ABP90768.1	3-oxoacyl-(acyl-carrier-protein) synthase	protein-coding	K09458	fabF	3-oxoacyl-[acyl-carrier-protein] synthase II	3-oxoacyl-(acyl-carrier-protein) synthase	Lipid transport and metabolism ; Secondary metabolites biosynthesis, transport and catabolism ;	[EC:2.3.1.179]	D5AJR3	3-oxoacyl-[acyl-carrier-protein] synthase 2 (EC 2.3.1.179)	-	fatty acid biosynthetic process [GO:0006633]	cytosol [GO:0005829]	GO:0004315; GO:0005829; GO:0006633	3-oxoacyl-[acyl-carrier-protein] synthase activity [GO:0004315]	-	COG0304	3-oxoacyl-(acyl-carrier-protein) synthase	IQ	Lipid transport and metabolism ; Secondary metabolites biosynthesis, transport and catabolism ;	-	-	VFG009136|||YP_005923455) (kasB) 3-oxoacyl-(acyl carrier protein) synthase II |||||
ABP90369.1	ABP90369.1	ABP90369.1	2					4760.03	10133.8	17020.1				down	SSU05_1403	ABP90369.1	hemolysin	protein-coding	K11031	slo	thiol-activated cytolysin	-	-	-	Q55996	Thiol-activated cytolysin	sly	killing of cells of another organism [GO:0031640]	extracellular region [GO:0005576]; host cell plasma membrane [GO:0020002]; membrane [GO:0016020]	GO:0005576; GO:0015485; GO:0016020; GO:0020002; GO:0031640; GO:0090729	cholesterol binding [GO:0015485]; toxin activity [GO:0090729]	-	-	-	-	-	-	-	VFG005798|||YP_001198769) (sly) hemolysin |||||
ABP90181.1	ABP90181.1	ABP90181.1	4					12049.8	10316.3	7396.88				down	SSU05_1215	ABP90181.1	hyaluronidase	protein-coding	-	-	-	-	-	-	D5AI63	Hyaluronidase, truncated	-	-	-	GO:0016829	lyase activity [GO:0016829]	-	-	-	-	-	-	-	VFG005597|VF0246|Hyaluronidase|YP_001198581) (hylA) hyaluronidase |Exoenzyme|GAS are capable of producing two types of hyaluronidase, a bacteriophage associated enzyme and an extracellular hyaluronidase that is secreted from the cell; since the capsule of GAS is composed solely of hyaluronic acid, the hyaluronidase presumably benefits the phage by aiding in capsule penetration during its infectio…
ABP91064.1	ABP91064.1	ABP91064.1	11	18711	14187.7	20689.9	17862.9	28207.2	23951.2	34846.7	29001.7	0.615925	0.039803	down	SSU05_2098	ABP91064.1	sortase-like protein	protein-coding	K07284	srtA	sortase A	Sortase (surface protein transpeptidase)	Cell wall/membrane/envelope biogenesis ;	[EC:3.4.22.70]	D5AEW8	Sortase-like protein C	-	-	membrane [GO:0016020]	GO:0016020; GO:0016787	hydrolase activity [GO:0016787]	-	COG3764	Sortase (surface protein transpeptidase)	M	Cell wall/membrane/envelope biogenesis ;	-	-	VFG005307|VF0529|RlrA islet|WP_000241147) (srtC-1/srtB) sortase |Adherence|Pili are encoded by the rlrA pathogenicity islet, which carries genes for three pilin proteins (the major pilin RrgB and two minor pilins, RrgA and RrgC, RrgA is the tip adhesin) as well as three sortases|RrgA adhesin formed an elongated structure composed of four domains of which the major domain, the D3 domain, adopts an…
ABP89356.1	ABP89356.1	ABP89356.1	12	18684.3	17189.9	12667.7	16180.6	26713.7	44210.8	29197	33373.8	0.48483	0.0404822	down	SSU05_0389	ABP89356.1	ATPases with chaperone activity, ATP-binding subunit	protein-coding	K04086	clpL	ATP-dependent Clp protease ATP-binding subunit ClpL	ATP-dependent Clp protease ATP-binding subunit ClpA	Posttranslational modification, protein turnover, chaperones ;	-	A0A6A9PXB8	Putative ATP-dependent protease ATP-binding subunit ClpL	clpL	cellular response to heat [GO:0034605]; proteolysis [GO:0006508]	cytoplasm [GO:0005737]	GO:0005524; GO:0005737; GO:0006508; GO:0008233; GO:0016887; GO:0034605	ATP binding [GO:0005524]; ATP hydrolysis activity [GO:0016887]; peptidase activity [GO:0008233]	-	COG0542	ATP-dependent Clp protease ATP-binding subunit ClpA	O	Posttranslational modification, protein turnover, chaperones ;	-	-	VFG000080|VF0073|ClpE|NP_464522) (clpE) ATP-dependent protease |Stress survival|Belongs to HSP-100/Clp family||An ATPase required for prolonged survival at 42 degree; acts synergistically with ClpC in cell division|
ABP90222.1	ABP90222.1	ABP90222.1	16	259081	242631	195481	232398	95511.3	120648	83807	99988.8	2.32424	0.0038007	up	SSU05_1256	ABP90222.1	Unknown protein	protein-coding	K01989	K01989	putative tryptophan/tyrosine transport system substrate-binding protein	ABC-type uncharacterized transport system, periplasmic component	General function prediction only ;	-	A0A0H3MUE6	Lipoprotein	-	-	-	-	-	-	COG2984	ABC-type uncharacterized transport system, periplasmic component	R	General function prediction only ;	-	-	VFG050217|VF0593|CD0873|WP_011860976) (CD0873) ABC transporter substrate-binding protein |Adherence|Numerous bacterial adhesins also characterized as lipoproteins, similar to CD0873, including the adhesin PsaA, a solute-binding lipoprotein of the Mn2+ ABC transporter of S. pneumoniae; CD0873 is annotated as a substrate-binding protein component SBP of an ABC transporter and is an immunoreactive p…
ABP90699.1	ABP90699.1	ABP90699.1	38	1998460	2438680	2348780	2.26197e+06	1588370	1279320	1643220	1.50364e+06	1.50434	0.0124811	up	SSU05_1733	ABP90699.1	6-phosphogluconate dehydrogenase	protein-coding	K00033	PGD	6-phosphogluconate dehydrogenase	6-phosphogluconate dehydrogenase	Carbohydrate transport and metabolism ;	[EC:1.1.1.44 1.1.1.343]	D5AJK3	6-phosphogluconate dehydrogenase, decarboxylating (EC 1.1.1.44)	-	D-gluconate catabolic process [GO:0046177]; pentose-phosphate shunt, oxidative branch [GO:0009051]	cytosol [GO:0005829]	GO:0004616; GO:0005829; GO:0008114; GO:0009051; GO:0046177; GO:0050661	NADP binding [GO:0050661]; phosphogluconate 2-dehydrogenase activity [GO:0008114]; phosphogluconate dehydrogenase (decarboxylating) activity [GO:0004616]	-	COG0362	6-phosphogluconate dehydrogenase	G	Carbohydrate transport and metabolism ;	-	-	VFG048851|VF0560|Capsule|WP_015958700) (gndA) NADP-dependent phosphogluconate dehydrogenase |Immune modulation|The Klebsiella polysaccharide capsule is produced through a Wzy-dependent process, for which the synthesis and export machinery are encoded in a single 10-30 kb region of the genome known as the K locus.; 78 distinct capsule phenotypes have been recognized by serological typing, but many…
ABP89970.1	ABP89970.1	ABP89970.1	5	24224.6	21858.1	31151.2	25744.6	13545.9	12235.4	17374	14385.1	1.78967	0.0234723	up	SSU05_1004	ABP89970.1	putative glycosyltransferase	protein-coding	K12999	rgpI	glucosyltransferase	Glycosyltransferase, GT2 family	Carbohydrate transport and metabolism ;	[EC:2.4.1.-]	G7SH20	Glycosyl transferase	-	-	plasma membrane [GO:0005886]	GO:0005886; GO:0016757	glycosyltransferase activity [GO:0016757]	-	COG1216	Glycosyltransferase, GT2 family	G	Carbohydrate transport and metabolism ;	-	-	VFG046913|VF0542|LPS|WP_013922683) (flmF2) glycosyl transferase family protein |Immune modulation|The structure of Francisella spp. lipid A is unique in that it is modified by various carbohydrates that greatly reduce TLR4 activation and allow for immune evasion||A key virulence factor does not signal through, and is not an agonist of, toll like receptor 4 (TLR-4) and has little endotoxic activit…
ABP90571.1	ABP90571.1	ABP90571.1	2	10809.8	17715.2	21111.9	16545.6	8638.54	8551.47	5822.11	7670.71	2.15699	0.0487762	up	SSU05_1605	ABP90571.1	Prolipoprotein diacylglyceryltransferase	protein-coding	K13292	lgt	phosphatidylglycerol---prolipoprotein diacylglyceryl transferase	Prolipoprotein diacylglyceryltransferase	Cell wall/membrane/envelope biogenesis ;	[EC:2.5.1.145]	A4W334	Phosphatidylglycerol--prolipoprotein diacylglyceryl transferase (EC 2.5.1.145)	lgt	lipoprotein biosynthetic process [GO:0042158]	plasma membrane [GO:0005886]	GO:0005886; GO:0008961; GO:0042158	phosphatidylglycerol-prolipoprotein diacylglyceryl transferase activity [GO:0008961]	-	COG0682	Prolipoprotein diacylglyceryltransferase	M	Cell wall/membrane/envelope biogenesis ;	-	-	VFG032454|||WP_003742930) (lgt) prolipoprotein diacylglyceryl transferase |||||
ABP89771.1	ABP89771.1	ABP89771.1	29	142628	167901	139661	150063	92394.2	93234.6	103937	96521.9	1.55471	0.00525907	up	SSU05_0805	ABP89771.1	ABC-type spermidine/putrescine transport system, ATPase component	protein-coding	K11072	potA	spermidine/putrescine transport system ATP-binding protein	ABC-type Fe3+/spermidine/putrescine transport systems, ATPase components	Amino acid transport and metabolism ;	[EC:7.6.2.11]	D5AHD0	Spermidine/putrescine ABC transporter, ATP-binding protein	-	-	ATP-binding cassette (ABC) transporter complex [GO:0043190]	GO:0005524; GO:0015417; GO:0016887; GO:0043190	ABC-type polyamine transporter activity [GO:0015417]; ATP binding [GO:0005524]; ATP hydrolysis activity [GO:0016887]	-	COG3842	ABC-type Fe3+/spermidine/putrescine transport systems, ATPase components	E	Amino acid transport and metabolism ;	-	-	VFG030673|||WP_010908121) (sugC) sn-glycerol-3-phosphate ABC transporter ATP-binding protein UgpC |||||
ABP89248.1	ABP89248.1	ABP89248.1	113	941358	955279	1231650	1.04276e+06	814993	502389	669935	662439	1.57413	0.0437229	up	SSU05_0280	ABP89248.1	NAD-dependent aldehyde dehydrogenase	protein-coding	K04072	adhE	acetaldehyde dehydrogenase / alcohol dehydrogenase	Alcohol dehydrogenase, class IV	Energy production and conversion ;	[EC:1.2.1.10 1.1.1.1]	A0A0H3MTC9	Aldehyde-alcohol dehydrogenase	adhE	alcohol metabolic process [GO:0006066]; carbon utilization [GO:0015976]	-	GO:0004022; GO:0006066; GO:0008774; GO:0015976; GO:0046872	acetaldehyde dehydrogenase (acetylating) activity [GO:0008774]; alcohol dehydrogenase (NAD+) activity [GO:0004022]; metal ion binding [GO:0046872]	-	COG1454	Alcohol dehydrogenase, class IV	C	Energy production and conversion ;	-	-	VFG006720|VF0444|Lap|WP_011702434) (lap) Listeria adhesion protein Lap |Adherence|Originally named surface protein p104, is a 104 kDa adhesion protein, present in every Listeria spp. except L. grayi||Promotes bacterial adhesion to intestinal cells|Host cell receptor is Hsp60
ABP90253.1	ABP90253.1	ABP90253.1	2	209005	239927	233076	227336	141881	81363.4	165623	129622	1.75383	0.0217934	up	SSU05_1287	ABP90253.1	ABC-type polysaccharide/polyol phosphate export system, permease component	protein-coding	K01992	ABC-2.P	ABC-2 type transport system permease protein	ABC-type polysaccharide/polyol phosphate export permease	Carbohydrate transport and metabolism ; Cell wall/membrane/envelope biogenesis ;	-	A0A0Z8X3T2	Transport permease protein	-	lipopolysaccharide transport [GO:0015920]	plasma membrane [GO:0005886]	GO:0005886; GO:0015920; GO:0140359	ABC-type transporter activity [GO:0140359]	-	COG1682	ABC-type polysaccharide/polyol phosphate export permease	GM	Carbohydrate transport and metabolism ; Cell wall/membrane/envelope biogenesis ;	-	-	VFG006084|VF0144|Capsule|WP_002948020) (STU_RS16245) ABC transporter permease |Immune modulation|Ninety different capsule types have been identified. Each has a structurally distinct capsule, composed of repeating oligosaccharide units joined by glycosidic linkages||Resistant to complement deposition and masks cell wall-associated complement from being recognized by the complement receptors on ph…
ABP89547.1	ABP89547.1	ABP89547.1	41	428867	435401	479324	447864	297886	199601	306640	268042	1.67087	0.00891915	up	SSU05_0581	ABP89547.1	CMP-N-acetylneuraminic acid synthetase	protein-coding	K00983	neuA	N-acylneuraminate cytidylyltransferase	CMP-N-acetylneuraminic acid synthetase	Cell wall/membrane/envelope biogenesis ;	[EC:2.7.7.43]	D5AGS1	Acylneuraminate cytidylyltransferase	-	-	-	GO:0008781	N-acylneuraminate cytidylyltransferase activity [GO:0008781]	-	COG1083	CMP-N-acetylneuraminic acid synthetase	M	Cell wall/membrane/envelope biogenesis ;	-	-	VFG006050|VF0144|Capsule|YP_001197947) (SSU05_0581) CMP-N-acetylneuraminic acid synthetase |Immune modulation|Ninety different capsule types have been identified. Each has a structurally distinct capsule, composed of repeating oligosaccharide units joined by glycosidic linkages||Resistant to complement deposition and masks cell wall-associated complement from being recognized by the complement re…
ABP89545.1	ABP89545.1	ABP89545.1	39	1012720	1150660	1460120	1.20783e+06	673530	443097	691367	602665	2.00415	0.0173154	up	SSU05_0579	ABP89545.1	UDP-N-acetylglucosamine 2-epimerase	protein-coding	K24257	neuC	UDP-N-acetylglucosamine 2-epimerase (hydrolysing)	UDP-N-acetylglucosamine 2-epimerase	Cell wall/membrane/envelope biogenesis ;	[EC:3.2.1.183]	A0A0H3N0B6	UDP-N-acetylglucosamine 2-epimerase (EC 5.1.3.14)	neuC	UDP-N-acetylglucosamine metabolic process [GO:0006047]	-	GO:0004553; GO:0006047; GO:0008761	hydrolase activity, hydrolyzing O-glycosyl compounds [GO:0004553]; UDP-N-acetylglucosamine 2-epimerase activity [GO:0008761]	-	COG0381	UDP-N-acetylglucosamine 2-epimerase	M	Cell wall/membrane/envelope biogenesis ;	-	-	VFG006037|VF0144|Capsule|YP_001197945) (SSU05_0579) UDP-N-acetylglucosamine 2-epimerase |Immune modulation|Ninety different capsule types have been identified. Each has a structurally distinct capsule, composed of repeating oligosaccharide units joined by glycosidic linkages||Resistant to complement deposition and masks cell wall-associated complement from being recognized by the complement recep…
ABP90242.1	ABP90242.1	ABP90242.1	5	95603.4	98817.7	107923	100781	67749.4	43653	50073.2	53825.2	1.87238	0.00439149	up	SSU05_1276	ABP90242.1	Uncharacterized conserved protein	protein-coding	-	-	-	-	-	-	D5AIC2	DUF2304 domain-containing protein	-	-	membrane [GO:0016020]	GO:0016020	-	-	-	-	-	-	-	-	VFG006017|VF0144|Capsule|WP_002916999) (SSA_RS07415) DUF2304 domain-containing protein |Immune modulation|Ninety different capsule types have been identified. Each has a structurally distinct capsule, composed of repeating oligosaccharide units joined by glycosidic linkages||Resistant to complement deposition and masks cell wall-associated complement from being recognized by the complement recept…
ABP89542.1	ABP89542.1	ABP89542.1	2	50407.6	67210.9	68127.2	61915.2	30404.4	20059	35814.8	28759.4	2.15287	0.0109096	up	SSU05_0576	ABP89542.1	hypothetical protein	protein-coding	-	-	-	-	-	-	-	-	-	-	-	-	-	-	-	-	-	-	-	-	VFG006007|VF0144|Capsule|YP_001197942) (SSU05_0576) hypothetical protein |Immune modulation|Ninety different capsule types have been identified. Each has a structurally distinct capsule, composed of repeating oligosaccharide units joined by glycosidic linkages||Resistant to complement deposition and masks cell wall-associated complement from being recognized by the complement receptors on phagocy…
ABP89541.1	ABP89541.1	ABP89541.1	26	104076	98631	153049	118585	73245.2	44850.3	67627.6	61907.7	1.91552	0.0429123	up	SSU05_0575	ABP89541.1	hypothetical protein	protein-coding	-	-	-	-	-	-	A0A0H3MWJ3	Lipooligosaccharide sialyltransferase	-	-	-	GO:0016757	glycosyltransferase activity [GO:0016757]	-	-	-	-	-	-	-	VFG005995|VF0144|Capsule|YP_001197941) (SSU05_0575) hypothetical protein |Immune modulation|Ninety different capsule types have been identified. Each has a structurally distinct capsule, composed of repeating oligosaccharide units joined by glycosidic linkages||Resistant to complement deposition and masks cell wall-associated complement from being recognized by the complement receptors on phagocy…
ABP89147.1	ABP89147.1	ABP89147.1	28	52955.6	74363.3	60686.5	62668.5	37736.3	42032	31732.5	37166.9	1.68613	0.0212555	up	SSU05_0177	ABP89147.1	extracellular protein	protein-coding	-	-	-	-	-	-	D5AFL4	Extracellular factor protein	-	-	-	-	-	-	-	-	-	-	-	-	VFG005557|||YP_001197547) (epf) extracellular protein |||||
ABP91066.1	ABP91066.1	ABP91066.1	18	151931	149518	105728	135726	74575.6	90224.6	64924.9	76575	1.77245	0.0240944	up	SSU05_2100	ABP91066.1	Unknown protein	protein-coding	-	-	-	-	-	-	D5AEX0	Cell wall surface anchor family protein	-	-	membrane [GO:0016020]	GO:0016020	-	-	-	-	-	-	-	-	VFG005297|VF0528|PI-2a|WP_000723540) (pilB) major subunit PilB |Adherence|||Mediating cell attachment, promoting the invasion of human endothelial cells and may facilitate paracellular translocation across the epithelial barrier; promoting biofilm formation|
