# Supplementary material for: Multi-omics analysis identifies a role for Streptococcus suis MnmE in growth regulation and environmental adaptation
Source: Microbiol Spectr. 2026 May 22;14(7):e01201-26. doi: 10.1128/spectrum.01201-26 (PMC13340040; doi:10.1128/spectrum.01201-26)
Supplement: Table S6 — Primers for RT-qPCR analysis. [file spectrum.01201-26-s0007.xlsx]

## Sheet: Primers for RT-qPCR analysis 
Table S6. Primers for RT-qPCR analysis.
Genes	Primers	Primers sequence(5’-3’)
guaC	Forward	TACAGGTGGTTGGCAGTTGG
	Reverse	CTGGGCTTTCAATGTGACCG
adk	Forward	GCAGCAATGGCCAATCAGAC
	Reverse	GGCATGGGCTTGTTCAATCG
deoD	Forward	GGGTCACACCAAGTCCAACA
	Reverse	GACGGTGACCATACACAGCA
troB	Forward	GATGGGACGCTTCGCTCATA
	Reverse	CTGCCCACCTGAAAGCTGAT
perR	Forward	ACGACTTTATGGGGCACGAG
	Reverse	GGCAATCAGGACAAATGCCG
GAPHD	Forward	AACGGTTTCGGACGTATCGG
	Reverse	CCAGTCGATGTTTCCTGGCT
